# Supplementary material for: Characterization of the AGR2 Interactome Uncovers New Players of Protein Disulfide Isomerase Network in Cancer Cells
Source: Mol Cell Proteomics. 2021 Dec 18;21(2):100188. doi: 10.1016/j.mcpro.2021.100188 (PMC8816719; doi:10.1016/j.mcpro.2021.100188)
Supplement: Supplemental Data File S1 [file mmc1.xlsx]

## Sheet: S1A T47D_LFQ_E7_ProteinGroups
Supplementary Table S1A. Mass spectrometry protein level data for identification of potential AGR2 interacting partners in T47D cells using label-free quantitation. Legend: expI=cells with DSP treatment, expC=cells without DSP treatment.
LFQ intensity expC1	LFQ intensity expC2	LFQ intensity expC3	LFQ intensity expC4	LFQ intensity expI1	LFQ intensity expI2	LFQ intensity expI3	LFQ intensity expI4	Only identified by site	Reverse	Potential contaminant	Student's T-test Significant LFQ intensity expI_LFQ intensity expC	Student's T-test significant	Peptides	Razor + unique peptides	Unique peptides	Sequence coverage [%]	Unique + razor sequence coverage [%]	Unique sequence coverage [%]	Mol. weight [kDa]	Q-value	Score	Intensity	MS/MS count	Student's T-test p-value LFQ intensity expI_LFQ intensity expC	Student's T-test q-value LFQ intensity expI_LFQ intensity expC	Student's T-test Difference LFQ intensity expI_LFQ intensity expC	Student's T-test Test statistic LFQ intensity expI_LFQ intensity expC	stddev LFQ intensity expC	stddev LFQ intensity expI	LFQ intensity expC	LFQ intensity expI	LFQ intensity expI_x-y_LFQ intensity expC	Protein IDs	Majority protein IDs
#!{Description}																												stddev LFQ intensity expC	stddev LFQ intensity expI	LFQ intensity expC	LFQ intensity expI
#!{Type}E	E	E	E	E	E	E	E	C	C	C	C	C	N	N	N	N	N	N	N	N	N	N	N	N	N	N	N	N	N	N	N	N	T	T
#!{C:Grouping}LFQ intensity expC	LFQ intensity expC	LFQ intensity expC	LFQ intensity expC	LFQ intensity expI	LFQ intensity expI	LFQ intensity expI	LFQ intensity expI
22.2251	22.3235	22.646	22.3955	19.0736	19.4283	18.2639	19.4151			+	+	LFQ intensity expI_LFQ intensity expC	7	7	6	19.5	19.5	17.5	53.5	0	44.127	8683000	14	2.39796e-05	0	-3.3523	-11.66	0.179773	0.546181	22.3975	19.0452	-3.3523	sp|O43790|KRT86_HUMAN;CON__O43790;sp|Q14533|KRT81_HUMAN;CON__Q14533;sp|P78385|KRT83_HUMAN;CON__Q6NT21;CON__P78385;sp|A6NCN2|KR87P_HUMAN;CON__Q61726	sp|O43790|KRT86_HUMAN;CON__O43790;sp|Q14533|KRT81_HUMAN;CON__Q14533
23.604	23.3441	23.3657	23.3382	19.6454	18.8989	19.3525	17.8836			+	+	LFQ intensity expI_LFQ intensity expC	6	6	1	16.1	16.1	3.2	45.94	0	132.17	17466000	17	2.69363e-05	0	-4.46789	-11.4276	0.12787	0.771423	23.413	18.9451	-4.46789	sp|O76009|KT33A_HUMAN;CON__Q6NTB9;CON__O76009;sp|Q15323|K1H1_HUMAN;CON__Q9UE12;CON__Q15323;CON__Q9D646;CON__Q92764;sp|Q14532|K1H2_HUMAN;CON__Q14532;sp|Q92764|KRT35_HUMAN;CON__Q497I4;CON__A2A5Y0;CON__REFSEQ:XP_986630	sp|O76009|KT33A_HUMAN;CON__Q6NTB9;CON__O76009;sp|Q15323|K1H1_HUMAN;CON__Q9UE12;CON__Q15323
25.2369	25.56	25.3238	25.3458	23.3716	20.4701	19.6865	17.6576			+	+	LFQ intensity expI_LFQ intensity expC	13	4	4	29.4	14.4	14.4	51.561	0	85.332	84629000	18	0.00523379	0.00826667	-5.07018	-4.27508	0.137218	2.368	25.3666	20.2964	-5.07018	sp|P02533|K1C14_HUMAN;CON__P02533;CON__Q6IFX2;sp|P19012|K1C15_HUMAN;CON__P19012;CON__A2A4G1;CON__Q61782	sp|P02533|K1C14_HUMAN;CON__P02533;CON__Q6IFX2
26.224	26.4072	26.4053	26.3735	24.1811	24.0943	24.0766	24.0156			+	+	LFQ intensity expI_LFQ intensity expC	16	12	1	27.5	20.7	1.8	60.044	0	92.84	198120000	62	1.43865e-08	0	-2.26061	-40.8516	0.0870281	0.0683728	26.3525	24.0919	-2.26061	sp|P02538|K2C6A_HUMAN;CON__P02538	sp|P02538|K2C6A_HUMAN;CON__P02538
19.101	19.603	19.8691	19.2778	19.3329	20.8385	19.4387	18.0142			+			1	1	1	6	6	6	22.975	0.0029528	6.4469	4920100	3	0.928072	0.90996	-0.0566444	-0.0941288	0.341475	1.15409	19.4627	19.4061	-0.0566444	CON__P02662	CON__P02662
19.8204	20.6304	20.5086	20.3659	20.6395	19.8545	18.0091	17.6551			+			1	1	1	8.6	8.6	8.6	18.281	0.002947	6.4452	1117800	3	0.131825	0.174475	-1.29179	-1.74375	0.357371	1.43787	20.3313	19.0395	-1.29179	CON__P02754	CON__P02754
18.8813	19.8803	19.6645	19.3207	19.3663	19.424	20.2326	17.184			+			2	2	2	3.1	3.1	3.1	69.366	0.0015314	14.731	871820	5	0.5964	0.592998	-0.384957	-0.558989	0.436143	1.30645	19.4367	19.0518	-0.384956	sp|P02768|ALBU_HUMAN;CON__P02768-1	sp|P02768|ALBU_HUMAN;CON__P02768-1
20.2067	20.2749	22.2253	18.6589	20.377	21.7284	19.8795	18.3449			+			4	4	4	7.6	7.6	7.6	69.293	0	25.647	5192300	7	0.806297	0.764675	-0.259026	-0.256278	1.46086	1.39719	20.3415	20.0824	-0.259027	CON__P02769	CON__P02769
20.1829	19.2911	18.646	19.2314	19.5277	19.0286	20.9704	20.034			+			16	1	0	27.5	3	0	59.998	0.0022148	7.4688	4218500	6	0.330561	0.381074	0.552364	1.05852	0.634117	0.828921	19.3378	19.8902	0.552364	CON__P04259	CON__P04259
27.1359	27.0593	27.1773	27.2244	26.2191	26.19	26.2234	26.2392			+	+	LFQ intensity expI_LFQ intensity expC	19	17	16	48.4	44.9	43.1	53.704	0	223.59	557210000	160	2.38035e-07	0	-0.931316	-25.5291	0.0700197	0.0205077	27.1493	26.2179	-0.931316	sp|P05787|K2C8_HUMAN;CON__P05787;CON__H-INV:HIT000292931;CON__Q9H552;CON__H-INV:HIT000016045;CON__REFSEQ:XP_092267	sp|P05787|K2C8_HUMAN;CON__P05787
20.1851	19.9406	19.1	18.4183	22.1649	21.2395	20.5846	18.0432			+			1	1	1	4	4	4	26.558	0.0023529	8.5291	27924000	11	0.30188	0.354301	1.09703	1.12932	0.808684	1.76651	19.411	20.508	1.09703	sp|P07477|TRY1_HUMAN;CON__P07477	sp|P07477|TRY1_HUMAN;CON__P07477
27.6684	27.7468	27.7129	27.7352	27.1066	27.2837	27.2519	27.1868			+	+	LFQ intensity expI_LFQ intensity expC	22	21	15	61.2	59	51.5	44.091	0	323.31	889770000	182	2.14681e-05	0	-0.508568	-11.8853	0.0346015	0.0782722	27.7158	27.2072	-0.508568	CON__P08727;sp|P08727|K1C19_HUMAN;CON__P19001;CON__Q9QWL7;sp|Q8N1A0|KT222_HUMAN;CON__Q8N1A0;sp|P35900|K1C20_HUMAN;CON__P35900;CON__Q9D312	CON__P08727;sp|P08727|K1C19_HUMAN
19.0809	24.0855	18.9378	17.8664	19.8405	19.3466	19.9181	17.3607			+			5	1	1	9.6	2.7	2.7	47.754	0.0023364	8.257	6823800	1	0.58392	0.5893	-0.876177	-0.578582	2.78189	1.19755	19.9927	19.1165	-0.876177	CON__P08730-1	CON__P08730-1
25.9806	25.5937	25.8115	25.5302	24.0742	23.7959	23.8881	23.9805			+	+	LFQ intensity expI_LFQ intensity expC	14	9	7	34	26.4	21.6	51.267	0	131.37	145070000	49	5.45898e-06	0	-1.79432	-15.0332	0.206519	0.119725	25.729	23.9347	-1.79432	sp|P08779|K1C16_HUMAN;CON__P08779;CON__Q9Z2K1;CON__Q3ZAW8	sp|P08779|K1C16_HUMAN;CON__P08779
29.265	29.2683	29.2855	29.3009	28.6585	28.5021	28.528	28.5089			+	+	LFQ intensity expI_LFQ intensity expC	25	25	21	51.2	51.2	46.2	58.826	0	323.31	2795100000	245	1.22459e-06	0	-0.730575	-19.3734	0.0166184	0.0735669	29.2799	28.5494	-0.730576	sp|P13645|K1C10_HUMAN;CON__P13645;CON__P02535-1;sp|Q7Z3Z0|K1C25_HUMAN;CON__Q7Z3Z0;sp|Q7Z3Y8|K1C27_HUMAN;CON__Q7Z3Y8;sp|Q7Z3Y7|K1C28_HUMAN;CON__Q148H6;CON__Q7Z3Y7;sp|Q7Z3Y9|K1C26_HUMAN;CON__Q7Z3Y9;sp|Q99456|K1C12_HUMAN;CON__Q99456;sp|Q2M2I5|K1C24_HUMAN;CON__Q2M2I5	sp|P13645|K1C10_HUMAN;CON__P13645
25.6891	25.6242	25.5178	25.6107	23.8337	23.6971	23.4122	22.8392			+	+	LFQ intensity expI_LFQ intensity expC	14	8	3	22.4	14.1	6.1	62.378	0	80.992	115570000	45	6.8868e-05	0.000225806	-2.16488	-9.7005	0.0706155	0.440722	25.6104	23.4456	-2.16488	sp|P13647|K2C5_HUMAN;CON__P13647	sp|P13647|K2C5_HUMAN;CON__P13647
19.0671	20.1701	19.4245	23.5916	19.3394	20.1377	18.5087	18.5816			+			16	1	0	27.5	1.8	0	60.024	0.0021529	7.113	18148000	5	0.245034	0.298132	-1.42151	-1.28847	2.07047	0.762792	20.5633	19.1418	-1.42151	sp|P48668|K2C6C_HUMAN;CON__P48668	sp|P48668|K2C6C_HUMAN;CON__P48668
21.683	21.8182	19.8021	18.7817	19.1087	19.5646	18.5676	16.9665			+			3	2	2	7.3	5.3	5.3	55.802	0	20.885	4340400	6	0.0790447	0.110625	-1.96938	-2.113	1.48042	1.13273	20.5212	18.5518	-1.96938	sp|P78386|KRT85_HUMAN;CON__P78386	sp|P78386|KRT85_HUMAN;CON__P78386
19.5801	19.3576	19.6369	20.6487	19.4741	19.6662	19.3892	19.8839			+			5	1	1	8.1	1.6	1.6	48.105	0.0030426	6.6187	1372900	2	0.534904	0.54591	-0.202479	-0.658082	0.574689	0.220007	19.8058	19.6033	-0.202478	sp|Q04695|K1C17_HUMAN;CON__Q04695	sp|Q04695|K1C17_HUMAN;CON__Q04695
19.2271	22.4624	20.9768	19.5518	19.7742	19.003	19.9713	18.0348			+			6	2	2	16.1	6.2	6.2	46.213	0	30.251	5057900	9	0.165859	0.212949	-1.3587	-1.57705	1.48167	0.879606	20.5545	19.1958	-1.3587	sp|Q14525|KT33B_HUMAN;CON__Q14525	sp|Q14525|KT33B_HUMAN;CON__Q14525
19.2614	19.4402	19.2683	19.7982	20.1136	18.8574	18.5961	22.3254			+			2	1	1	3.7	2.3	2.3	55.877	0	37.034	52654000	17	0.559727	0.570618	0.53112	0.617286	0.251423	1.70236	19.442	19.9731	0.53112	sp|Q14CN4|K2C72_HUMAN;CON__Q14CN4-1;CON__Q6IME9;sp|Q3SY84|K2C71_HUMAN;CON__Q3SY84;sp|Q7RTS7|K2C74_HUMAN;CON__Q7RTS7;sp|Q86Y46|K2C73_HUMAN;CON__Q32MB2	sp|Q14CN4|K2C72_HUMAN;CON__Q14CN4-1;CON__Q6IME9;sp|Q3SY84|K2C71_HUMAN;CON__Q3SY84;sp|Q7RTS7|K2C74_HUMAN;CON__Q7RTS7;sp|Q86Y46|K2C73_HUMAN;CON__Q32MB2
20.451	20.6841	20.4933	20.768	20.3616	19.8407	19.2916	18.6874			+	+	LFQ intensity expI_LFQ intensity expC	3	3	3	5	5	5	85.686	0	21.015	2492200	12	0.0285988	0.0447059	-1.05375	-2.8654	0.151531	0.719719	20.5991	19.5454	-1.05375	CON__Q3SX14;sp|P06396|GELS_HUMAN	CON__Q3SX14;sp|P06396|GELS_HUMAN
20.0318	20.641	20.5177	17.8134	20.145	18.9554	19.2473	17.2173			+			2	2	2	2.7	2.7	2.7	282.39	0	26.603	1604500	6	0.376299	0.41771	-0.859712	-0.955332	1.31822	1.22541	19.751	18.8912	-0.859713	sp|Q86YZ3|HORN_HUMAN;CON__Q86YZ3	sp|Q86YZ3|HORN_HUMAN;CON__Q86YZ3
20.0914	20.5533	19.13	19.0042	20.938	19.9538	20.2222	18.5296			+			4	1	1	10.1	2.5	2.5	49.411	0.0021858	7.2913	1182800	4	0.742905	0.710447	0.216187	0.343547	0.750615	1.01022	19.6947	19.9109	0.216188	CON__Q8IUT8;CON__O76011;sp|O76011|KRT34_HUMAN	CON__Q8IUT8;CON__O76011;sp|O76011|KRT34_HUMAN
20.5026	19.558	19.8259	18.5843	19.6793	19.5744	19.4963	22.9998			+			5	1	0	9.6	1.9	0	57.552	0.003096	6.7536	8387600	1	0.418048	0.445974	0.81976	0.869394	0.795357	1.70989	19.6177	20.4375	0.819761	CON__Q8VED5	CON__Q8VED5
29.8177	29.139	29.6104	29.7318	31.6824	30.8818	31.5391	31.4519			+	+	LFQ intensity expI_LFQ intensity expC	4	4	4	43.1	43.1	43.1	16.622	0	280.89	11329000000	146	0.000229729	0.000925	1.8141	7.82658	0.302711	0.351093	29.5747	31.3888	1.81409	CON__Streptavidin	CON__Streptavidin
19.9686	20.1096	19.7712	19.4393	19.9185	19.1905	19.7568	20.599						1	1	1	3.6	3.6	3.6	67.867	0.002401	9.3023	5515100	4	0.896473	0.869082	0.0440078	0.135732	0.290562	0.57971	19.8222	19.8662	0.0440083	sp|A1L0T0|ILVBL_HUMAN	sp|A1L0T0|ILVBL_HUMAN
19.038	19.9976	19.2288	17.3819	20.1881	20.8865	19.4597	18.334						1	1	1	3.4	3.4	3.4	46.121	0.002994	6.545	235640	6	0.338605	0.38973	0.805496	1.03957	1.10088	1.09066	18.9116	19.7171	0.805496	sp|A6NJ78|MET15_HUMAN	sp|A6NJ78|MET15_HUMAN
20.0147	19.5188	18.8235	19.7024	20.3637	19.355	19.4137	20.9841						2	2	2	28.9	28.9	28.9	8.496	0.00246	10.614	2074200	1	0.313298	0.367681	0.51425	1.10049	0.504341	0.786818	19.5149	20.0291	0.51425	sp|P62308|RUXG_HUMAN;sp|A8MWD9|RUXGL_HUMAN	sp|P62308|RUXG_HUMAN;sp|A8MWD9|RUXGL_HUMAN
20.8434	19.4951	18.8515	20.1567	18.7046	21.0763	19.5456	18.2438						2	2	2	3	3	3	105.34	0.0013947	12.93	1003600	1	0.578218	0.585802	-0.444116	-0.587617	0.856954	1.2452	19.8367	19.3926	-0.444117	sp|Q99613|EIF3C_HUMAN;sp|B5ME19|EIFCL_HUMAN	sp|Q99613|EIF3C_HUMAN;sp|B5ME19|EIFCL_HUMAN
20.1307	20.9256	19.4095	19.0865	19.9474	18.8075	21.1753	17.6014						1	1	1	5.9	5.9	5.9	52.916	0.002439	10.06	3733100	2	0.581821	0.588214	-0.505147	-0.581902	0.817929	1.53146	19.8881	19.3829	-0.505146	sp|P0CG08|GPHRB_HUMAN;sp|B7ZAQ6|GPHRA_HUMAN	sp|P0CG08|GPHRB_HUMAN;sp|B7ZAQ6|GPHRA_HUMAN
19.5477	20.5418	18.778	17.3827	19.8646	21.9462	19.8533	18.395						1	1	1	10.7	10.7	10.7	13.798	0.0023256	8.2207	8363100	3	0.372684	0.41752	0.952183	0.963113	1.33246	1.46091	19.0626	20.0147	0.952183	sp|E9PRG8|CK098_HUMAN	sp|E9PRG8|CK098_HUMAN
20.0294	20.2217	20.1482	19.6927	20.9078	20.7703	18.8648	19.5						1	1	1	3.9	3.9	3.9	31.62	0.0029791	6.5259	1321600	5	0.981521	0.976872	-0.012311	-0.0241436	0.234031	0.992595	20.023	20.0107	-0.01231	sp|O00165|HAX1_HUMAN	sp|O00165|HAX1_HUMAN
21.6645	21.913	21.712	21.7821	20.0737	20.0312	19.74	19.8415				+	LFQ intensity expI_LFQ intensity expC	3	3	3	8.5	8.5	8.5	47.463	0	29.43	7723900	12	1.24501e-06	0	-1.84632	-19.3193	0.108135	0.157609	21.7679	19.9216	-1.84632	sp|O00231|PSD11_HUMAN	sp|O00231|PSD11_HUMAN
20.7237	19.4847	18.2725	17.7812	19.7811	20.4962	19.193	18.8523						2	2	2	8.5	8.5	8.5	24.682	0.001297	11.856	585950	3	0.518233	0.531073	0.515108	0.686163	1.31702	0.720901	19.0655	19.5806	0.51511	sp|O00233|PSMD9_HUMAN	sp|O00233|PSMD9_HUMAN
20.4266	20.0759	18.9768	19.4844	20.6396	19.5262	20.4041	19.0361						1	1	1	5	5	5	26.922	0.0022857	7.9214	423640	1	0.755824	0.717385	0.160563	0.325543	0.640845	0.749907	19.7409	19.9015	0.160561	sp|O00299|CLIC1_HUMAN	sp|O00299|CLIC1_HUMAN
22.9882	23.3391	23.1258	23.372	20.579	19.6075	19.0926	18.9544				+	LFQ intensity expI_LFQ intensity expC	3	3	3	11.2	11.2	11.2	37.563	0	33.427	22962000	21	7.21267e-05	0.000220472	-3.64788	-9.6219	0.181766	0.736138	23.2063	19.5584	-3.64788	sp|O00303|EIF3F_HUMAN	sp|O00303|EIF3F_HUMAN
20.2467	20.325	18.7257	18.7319	19.5762	20.3888	19.3181	23.8825						1	1	1	12.3	12.3	12.3	9.3697	0	18.349	70966000	25	0.305789	0.358193	1.28407	1.11935	0.899509	2.11062	19.5073	20.7914	1.28407	sp|O00483|NDUA4_HUMAN	sp|O00483|NDUA4_HUMAN
20.5403	19.6298	19.2763	18.2063	19.3879	19.0104	19.8461	21.9635						2	2	2	9.4	9.4	9.4	34.577	0.0014535	13.51	22046000	10	0.464153	0.484659	0.638784	0.781623	0.964819	1.31937	19.4132	20.052	0.638784	sp|O00487|PSDE_HUMAN	sp|O00487|PSDE_HUMAN
19.763	19.7394	19.3038	20.0113	20.3795	19.9738	20.1462	18.7755						2	2	2	4.4	4.4	4.4	66.049	0.0013889	12.854	2684000	6	0.777295	0.735612	0.114389	0.29588	0.294017	0.715133	19.7044	19.8188	0.114388	sp|O00567|NOP56_HUMAN	sp|O00567|NOP56_HUMAN
19.9763	20.3416	20.0653	18.606	19.5846	19.2219	18.941	19.1792						5	4	4	8.3	6.6	6.6	73.243	0	23.15	950930	4	0.255694	0.308642	-0.51562	-1.25634	0.776621	0.265749	19.7473	19.2317	-0.515621	sp|O00571|DDX3X_HUMAN;sp|O15523|DDX3Y_HUMAN	sp|O00571|DDX3X_HUMAN;sp|O15523|DDX3Y_HUMAN
20.8526	19.6154	19.159	18.923	23.7056	23.4995	23.8785	23.4338				+	LFQ intensity expI_LFQ intensity expC	2	2	2	10.6	10.6	10.6	41.522	0.0016	16.129	60668000	15	0.000102605	0.00020438	3.99184	9.04104	0.859521	0.202481	19.6375	23.6293	3.99184	sp|O00767|ACOD_HUMAN	sp|O00767|ACOD_HUMAN
20.1242	20.6078	20.1358	20.2701	19.828	19.1422	18.3077	20.7528						1	1	1	11.4	11.4	11.4	12.615	0.0022422	7.6096	10820000	12	0.193558	0.245243	-0.776803	-1.46389	0.225511	1.03705	20.2845	19.5077	-0.776804	sp|O14548|COX7R_HUMAN	sp|O14548|COX7R_HUMAN
22.6891	19.5775	19.8039	18.8543	23.2014	23.0074	23.2561	23.0503				+	LFQ intensity expI_LFQ intensity expC	3	3	3	13.8	13.8	13.8	21.054	0	22.501	45343000	22	0.0140582	0.0213861	2.8976	3.42494	1.68788	0.118834	20.2312	23.1288	2.8976	sp|O14683|P5I11_HUMAN	sp|O14683|P5I11_HUMAN
19.8529	19.0351	19.7186	17.8977	19.2637	22.2723	19.0849	18.3192						1	1	1	6	6	6	35.914	0.0024301	9.8877	13731000	7	0.556528	0.568525	0.608937	0.622479	0.893749	1.74042	19.1261	19.735	0.608938	sp|O14734|ACOT8_HUMAN	sp|O14734|ACOT8_HUMAN
19.8546	20.3965	19.6722	20.0316	19.665	19.1526	19.003	20.0516						1	1	1	5.2	5.2	5.2	23.539	0.0022396	7.5969	1086800	1	0.118519	0.156936	-0.52068	-1.82062	0.308916	0.481388	19.9887	19.468	-0.520679	sp|O14735|CDIPT_HUMAN	sp|O14735|CDIPT_HUMAN
19.1193	19.7651	19.2485	18.7841	24.5609	24.1799	23.6814	24.085				+	LFQ intensity expI_LFQ intensity expC	3	3	3	9.8	9.8	9.8	61.247	0	27.436	76702000	13	1.89586e-06	0	4.89753	17.9926	0.407335	0.361171	19.2293	24.1268	4.89753	sp|O14773|TPP1_HUMAN	sp|O14773|TPP1_HUMAN
20.1681	19.9237	20.0876	20.8313	20.5814	19.1778	19.3687	17.2023						1	1	1	6	6	6	27.887	0	113.82	3040200	4	0.158849	0.204873	-1.17011	-1.60851	0.398927	1.39914	20.2527	19.0826	-1.17011	sp|O14818|PSA7_HUMAN	sp|O14818|PSA7_HUMAN
23.635	23.071	23.5574	23.3577	23.7142	23.8742	23.9396	23.9152				+	LFQ intensity expI_LFQ intensity expC	3	3	3	17.3	17.3	17.3	38.287	0	42.091	79318000	26	0.0152657	0.0232262	0.455503	3.35809	0.251632	0.10138	23.4053	23.8608	0.455503	sp|O14828|SCAM3_HUMAN	sp|O14828|SCAM3_HUMAN
19.7621	20.7174	19.1534	18.5166	19.3936	19.7542	20.6913	18.4316						1	1	1	5.1	5.1	5.1	46.36	0.002924	6.4028	1732300	1	0.964937	0.954152	0.0303121	0.0458245	0.936732	0.934217	19.5374	19.5677	0.0303116	sp|O14874|BCKD_HUMAN	sp|O14874|BCKD_HUMAN
19.4924	19.1229	19.8076	19.19	19.8022	20.3365	17.6816	21.0074						1	1	1	9.2	9.2	9.2	16.516	0.0023202	8.2163	8039500	3	0.694069	0.673882	0.303706	0.412842	0.313846	1.43743	19.4032	19.7069	0.303705	sp|O14880|MGST3_HUMAN	sp|O14880|MGST3_HUMAN
18.5627	20.6497	19.9392	20.5167	19.7472	21.2843	18.9106	19.0505						2	2	2	25.6	25.6	25.6	9.9062	0.0013624	12.575	3719600	3	0.823131	0.787269	-0.168912	-0.233507	0.954137	1.08752	19.9171	19.7482	-0.168913	sp|O14949|QCR8_HUMAN	sp|O14949|QCR8_HUMAN
23.7541	23.4591	23.5058	23.5335	19.7583	19.7828	19.229	19.2625				+	LFQ intensity expI_LFQ intensity expC	5	5	5	29.8	29.8	29.8	19.794	0	74.56	27917000	30	3.01317e-07	0	-4.05499	-24.5374	0.130955	0.303465	23.5631	19.5081	-4.05499	sp|P19105|ML12A_HUMAN;sp|O14950|ML12B_HUMAN;sp|P24844|MYL9_HUMAN	sp|P19105|ML12A_HUMAN;sp|O14950|ML12B_HUMAN;sp|P24844|MYL9_HUMAN
20.002	19.9535	20.0782	18.7146	18.7774	20.6719	18.3721	20.7731						4	4	4	5.1	5.1	5.1	123.38	0	24.646	2801200	4	0.958246	0.945512	-0.0384922	-0.0545781	0.650349	1.25166	19.6871	19.6486	-0.0384922	sp|O14980|XPO1_HUMAN	sp|O14980|XPO1_HUMAN
19.6617	20.2422	19.7308	18.7875	18.9596	19.5513	19.6219	18.4696						1	1	1	2.4	2.4	2.4	67.315	0.0022026	7.4126	0	2	1	1	0	0	0.60367	0.542498	19.6055	19.1506	-0.454969	sp|O15091|MRRP3_HUMAN	sp|O15091|MRRP3_HUMAN
20.4193	19.8185	19.3237	18.5655	19.8592	21.7583	20.1046	17.9524						2	2	2	10.7	10.7	10.7	37.92	0.0015106	14.245	5315300	7	0.673012	0.656995	0.386878	0.443407	0.784622	1.55868	19.5317	19.9186	0.386879	sp|O15126|SCAM1_HUMAN	sp|O15126|SCAM1_HUMAN
20.0719	20.3685	19.1482	18.5726	18.4463	19.193	19.4661	18.3697						1	1	1	4.8	4.8	4.8	40.949	0.0030675	6.6812	226840	1	0.224276	0.277587	-0.671515	-1.35478	0.828392	0.544518	19.5403	18.8688	-0.671515	sp|O15143|ARC1B_HUMAN	sp|O15143|ARC1B_HUMAN
20.7029	20.969	20.1232	18.0522	20.5045	19.7611	18.7988	19.0655						4	4	4	21	21	21	34.333	0	26.235	4845200	8	0.594103	0.593467	-0.429358	-0.562577	1.32114	0.764499	19.9618	19.5325	-0.429359	sp|O15144|ARPC2_HUMAN	sp|O15144|ARPC2_HUMAN
21.3742	22.4093	20.5395	19.0111	18.965	18.7466	22.5781	22.4641						4	4	4	24.7	24.7	24.7	20.546	0	33.588	17346000	12	0.913435	0.892456	-0.145067	-0.113371	1.43561	2.11856	20.8335	20.6884	-0.145067	sp|O15145|ARPC3_HUMAN	sp|O15145|ARPC3_HUMAN
19.6337	20.0068	19.482	20.2718	19.3266	19.9025	18.4688	20.2556						1	1	1	8.5	8.5	8.5	23.818	0.0024331	9.9311	1251800	1	0.433474	0.458345	-0.360228	-0.839277	0.358117	0.780156	19.8486	19.4884	-0.360228	sp|O15173|PGRC2_HUMAN	sp|O15173|PGRC2_HUMAN
21.4743	20.1367	18.9626	19.546	20.7312	18.8656	19.107	22.6413						1	1	1	9.7	9.7	9.7	22.958	0.0031949	6.9986	36124000	17	0.775159	0.735517	0.306372	0.298817	1.07564	1.7458	20.0299	20.3363	0.306374	sp|O15258|RER1_HUMAN	sp|O15258|RER1_HUMAN
19.4461	20.0873	19.3174	20.127	22.1646	22.2353	22.4691	22.259				+	LFQ intensity expI_LFQ intensity expC	5	5	5	20.8	20.8	20.8	30.394	0	108.42	29152000	22	2.62914e-05	0	2.53754	11.4757	0.422391	0.131029	19.7445	22.282	2.53754	sp|O15260|SURF4_HUMAN	sp|O15260|SURF4_HUMAN
18.9822	19.7971	19.2678	18.5855	19.5552	20.6106	20.9491	21.1138				+	LFQ intensity expI_LFQ intensity expC	2	2	2	5.9	5.9	5.9	52.743	0	39.8	6676700	12	0.0178817	0.0267712	1.39903	3.23128	0.509636	0.700072	19.1581	20.5572	1.39903	sp|O15269|SPTC1_HUMAN	sp|O15269|SPTC1_HUMAN
20.9015	19.4131	18.789	18.2617	19.6893	20.0165	19.5829	20.2386						2	2	2	4.1	4.1	4.1	62.924	0	17.081	3718900	5	0.395187	0.427941	0.540498	0.915596	1.14162	0.301035	19.3413	19.8818	0.540499	sp|O15270|SPTC2_HUMAN	sp|O15270|SPTC2_HUMAN
19.6187	20.5389	20.1626	19.1127	19.9241	19.1277	18.4064	17.3739						2	2	2	3.6	3.6	3.6	90.995	0.0014164	13.101	799600	3	0.115564	0.154926	-1.15018	-1.83884	0.624253	1.0841	19.8582	18.708	-1.15018	sp|O15320|CTGE5_HUMAN;sp|Q96PC5|MIA2_HUMAN	sp|O15320|CTGE5_HUMAN;sp|Q96PC5|MIA2_HUMAN
20.2652	19.2367	19.5313	19.3352	20.6038	20.2799	19.4388	16.8676						1	1	1	4	4	4	44.765	0.0021882	7.297	545700	9	0.748572	0.713684	-0.294594	-0.335635	0.465115	1.69271	19.5921	19.2975	-0.294594	sp|Q6A1A2|PDPK2_HUMAN;sp|O15530|PDPK1_HUMAN	sp|Q6A1A2|PDPK2_HUMAN;sp|O15530|PDPK1_HUMAN
19.68	19.4434	20.0689	19.5256	19.1279	20.1481	20.4235	20.0566						1	1	1	6.4	6.4	6.4	23.318	0.0094518	6.1915	5064300	4	0.439768	0.460545	0.259524	0.827213	0.277518	0.562758	19.6795	19.939	0.259525	sp|O15551|CLD3_HUMAN	sp|O15551|CLD3_HUMAN
18.8542	19.5203	20.1825	18.7718	19.8665	19.3133	18.7131	18.7443						1	1	1	1.5	1.5	1.5	90.932	0.0014085	13.016	664300	2	0.700144	0.674126	-0.172871	-0.404107	0.658512	0.546222	19.3322	19.1593	-0.172871	sp|O43143|DHX15_HUMAN	sp|O43143|DHX15_HUMAN
25.4802	25.6324	25.4544	25.366	23.3927	23.4843	23.0519	23.0841				+	LFQ intensity expI_LFQ intensity expC	11	11	11	22.3	22.3	22.3	56.65	0	143.21	105880000	60	1.73257e-06	0	-2.22997	-18.2691	0.110791	0.217538	25.4832	23.2533	-2.22997	sp|O43175|SERA_HUMAN	sp|O43175|SERA_HUMAN
24.9111	24.7887	24.8359	24.7889	23.8577	23.2197	23.137	23.5495				+	LFQ intensity expI_LFQ intensity expC	12	12	12	27.9	27.9	27.9	60.977	0	132.02	87224000	66	0.000165936	0.000609272	-1.39018	-8.29861	0.057733	0.330028	24.8311	23.441	-1.39018	sp|O43242|PSMD3_HUMAN	sp|O43242|PSMD3_HUMAN
19.2726	19.2995	20.3471	18.3107	18.7303	19.0783	20.9778	19.9704						1	1	1	1.7	1.7	1.7	88.828	0.0015291	14.658	2296200	2	0.579806	0.586145	0.381739	0.585095	0.831788	1.0054	19.3075	19.6892	0.381739	sp|O43264|ZW10_HUMAN	sp|O43264|ZW10_HUMAN
23.6705	23.525	23.4857	23.6059	19.8548	21.1535	20.2548	18.7545				+	LFQ intensity expI_LFQ intensity expC	6	6	2	10.3	10.3	4.1	70.942	0	45.581	40425000	17	0.000377705	0.00117778	-3.56739	-7.14887	0.0827074	0.994597	23.5718	20.0044	-3.56739	sp|O43390|HNRPR_HUMAN	sp|O43390|HNRPR_HUMAN
19.9337	20.6408	19.5022	18.1669	20.419	19.4571	19.8365	21.0619						1	1	1	4.3	4.3	4.3	23.773	0.0021786	7.2571	7674500	7	0.352296	0.399987	0.632724	1.00815	1.04115	0.701135	19.5609	20.1936	0.632723	sp|O43402|EMC8_HUMAN	sp|O43402|EMC8_HUMAN
19.381	20.8465	19.9585	19.4739	20.0694	19.6504	20.6033	19.3111						1	1	1	4.7	4.7	4.7	26.762	0.0021413	7.0665	1384500	2	0.988717	0.986438	-0.00642729	-0.0147405	0.670651	0.557418	19.915	19.9086	-0.00642776	sp|O43423|AN32C_HUMAN;sp|P39687|AN32A_HUMAN	sp|O43423|AN32C_HUMAN;sp|P39687|AN32A_HUMAN
20.631	19.2801	18.7429	18.8603	20.3822	19.3925	21.5829	18.5184						3	3	3	8.4	8.4	8.4	51.355	0	24.217	8688800	6	0.482355	0.497781	0.590421	0.748683	0.866206	1.31808	19.3786	19.969	0.590422	sp|O43615|TIM44_HUMAN	sp|O43615|TIM44_HUMAN
20.3807	19.7848	18.5016	20.9158	19.4106	19.71	19.6852	17.6166						1	1	1	2.7	2.7	2.7	50.75	0.0022548	7.6871	2133500	3	0.315361	0.3674	-0.790081	-1.09538	1.0379	1.00189	19.8957	19.1056	-0.790079	sp|O43670|ZN207_HUMAN	sp|O43670|ZN207_HUMAN
19.3443	20.6145	20.641	18.9657	21.8656	20.0117	19.3708	18.3081						1	1	1	7.9	7.9	7.9	21.75	0.0030769	6.6917	4027200	1	0.997949	0.997087	-0.00231123	-0.00267911	0.864309	1.49328	19.8914	19.8891	-0.0023098	sp|O43674|NDUB5_HUMAN	sp|O43674|NDUB5_HUMAN
21.8756	21.8102	21.9303	21.9552	18.2451	20.964	20.201	19.3561				+	LFQ intensity expI_LFQ intensity expC	5	5	5	17.7	17.7	17.7	37.154	0	33.615	14065000	18	0.00931318	0.0139639	-2.20125	-3.76776	0.0643466	1.16669	21.8928	19.6916	-2.20125	sp|O43684|BUB3_HUMAN	sp|O43684|BUB3_HUMAN
22.6601	23.0612	22.7952	22.786	23.7793	23.3609	23.3422	23.8296				+	LFQ intensity expI_LFQ intensity expC	10	10	4	14.1	14.1	6.7	104.85	0	92.67	71663000	48	0.00292972	0.00618333	0.75233	4.82346	0.168714	0.262385	22.8257	23.578	0.752329	sp|O43707|ACTN4_HUMAN;sp|Q08043|ACTN3_HUMAN;sp|P35609|ACTN2_HUMAN	sp|O43707|ACTN4_HUMAN
22.7538	22.7101	22.7746	22.6456	22.8329	22.5078	19.8597	22.6789						4	4	4	4.9	4.9	4.9	91.35	0	26.087	33529000	22	0.328933	0.380143	-0.751184	-1.0624	0.0570027	1.41298	22.721	21.9698	-0.751184	sp|O43747|AP1G1_HUMAN	sp|O43747|AP1G1_HUMAN
20.1798	19.7022	20.1074	20.8018	19.6887	19.1389	19.0275	18.1301				+	LFQ intensity expI_LFQ intensity expC	1	1	1	4.5	4.5	4.5	24.81	0.0038722	6.3491	1817300	3	0.0226934	0.036367	-1.20152	-3.04375	0.454219	0.645749	20.1978	18.9963	-1.20152	sp|O43760|SNG2_HUMAN	sp|O43760|SNG2_HUMAN
20.7178	20.5276	19.249	18.3527	22.3766	20.1315	19.8688	17.7183						2	2	2	7	7	7	32.943	0.0012739	11.372	14964000	6	0.786952	0.743721	0.312026	0.282637	1.11638	1.90494	19.7118	20.0238	0.312027	sp|O43772|MCAT_HUMAN	sp|O43772|MCAT_HUMAN
20.8726	19.7295	19.0292	22.4957	20.6535	19.9991	19.5803	18.2788						2	2	2	13.2	13.2	13.2	26.227	0.0015432	14.852	6992800	3	0.357829	0.404513	-0.903795	-0.995726	1.51375	1.00202	20.5317	19.6279	-0.903795	sp|O43809|CPSF5_HUMAN	sp|O43809|CPSF5_HUMAN
19.8951	19.505	20.5062	18.7183	23.8319	19.3716	19.4558	18.1796						2	2	2	4.7	4.7	4.7	42.183	0.001287	11.517	23890000	5	0.684457	0.667844	0.553591	0.426738	0.748824	2.48411	19.6561	20.2097	0.553591	sp|O43837|IDH3B_HUMAN	sp|O43837|IDH3B_HUMAN
19.771	19.3711	19.3662	20.1496	19.4627	22.5638	22.4339	22.7168						5	5	5	22.9	22.9	22.9	37.106	0	35.023	27645000	13	0.0376695	0.0544044	2.12984	2.6571	0.374914	1.55868	19.6645	21.7943	2.12984	sp|O43852|CALU_HUMAN	sp|O43852|CALU_HUMAN
19.5926	20.3504	18.8337	20.0635	20.8338	19.3127	19.3201	18.103						1	1	1	1.1	1.1	1.1	121.9	0.0023148	8.1672	1624200	3	0.642362	0.631948	-0.317646	-0.488759	0.662499	1.1183	19.7101	19.3924	-0.317646	sp|O60264|SMCA5_HUMAN	sp|O60264|SMCA5_HUMAN
19.142	20.0385	19.3458	18.126	19.801	19.6278	20.3892	20.2699						5	1	1	8.3	2.1	2.1	69.602	0.0030457	6.6198	1264300	1	0.0960816	0.132	0.858884	1.97201	0.79072	0.365418	19.1631	20.022	0.858883	sp|O60506|HNRPQ_HUMAN	sp|O60506|HNRPQ_HUMAN
20.0426	19.1418	18.0267	18.3794	18.9791	20.0797	19.423	17.8247						1	1	1	6.5	6.5	6.5	28.362	0.0030181	6.5752	1293900	6	0.792882	0.751324	0.178986	0.274534	0.893989	0.949213	18.8976	19.0766	0.178986	sp|O60573|IF4E2_HUMAN	sp|O60573|IF4E2_HUMAN
19.4763	19.6322	18.6421	18.4821	17.9327	20.2871	18.5778	18.5861						2	2	2	2	2	2	141.35	0.0012658	11.172	220040	2	0.727654	0.693647	-0.21228	-0.364969	0.580032	1.00835	19.0582	18.8459	-0.21228	sp|O60610|DIAP1_HUMAN	sp|O60610|DIAP1_HUMAN
22.6341	19.9689	20.8066	19.4578	22.8637	23.0799	18.9607	23.2656						4	4	4	6.6	6.6	6.6	108.17	0	29.039	37429000	21	0.327612	0.378712	1.32563	1.06556	1.39386	2.06107	20.7168	22.0425	1.32564	sp|O60716|CTND1_HUMAN	sp|O60716|CTND1_HUMAN
19.2479	20.6199	19.5753	17.4324	19.5783	18.9001	19.039	18.4457						2	2	2	5.2	5.2	5.2	58.47	0.0024722	10.747	1074000	1	0.756712	0.71763	-0.228076	-0.32431	1.32691	0.466518	19.2189	18.9908	-0.228075	sp|O60749|SNX2_HUMAN;sp|Q13596|SNX1_HUMAN	sp|O60749|SNX2_HUMAN;sp|Q13596|SNX1_HUMAN
19.5458	19.6277	19.0806	18.9885	22.1561	22.6342	20.4205	18.8249						3	3	3	20	20	20	29.634	0	18.168	15189000	13	0.103231	0.139786	1.69828	1.92024	0.322731	1.73912	19.3107	21.0089	1.69828	sp|O60762|DPM1_HUMAN	sp|O60762|DPM1_HUMAN
19.8722	18.9276	19.2802	17.6681	20.4136	20.2759	18.4219	19.7625						2	2	2	2.3	2.3	2.3	107.89	0	18.339	1857200	5	0.274969	0.327216	0.781438	1.20111	0.931383	0.908646	18.937	19.7184	0.781439	sp|O60763|USO1_HUMAN	sp|O60763|USO1_HUMAN
27.7083	28.4822	28.2133	28.0864	28.0744	28.408	28.0393	28.9783						10	10	2	53.2	53.2	7.9	13.952	0	182.62	2137100000	94	0.386764	0.422627	0.25248	0.93313	0.321708	0.435136	28.1225	28.375	0.25248	sp|Q99880|H2B1L_HUMAN;sp|Q99879|H2B1M_HUMAN;sp|Q99877|H2B1N_HUMAN;sp|Q93079|H2B1H_HUMAN;sp|Q5QNW6|H2B2F_HUMAN;sp|P62807|H2B1C_HUMAN;sp|P58876|H2B1D_HUMAN;sp|O60814|H2B1K_HUMAN;sp|P57053|H2BFS_HUMAN;sp|Q96A08|H2B1A_HUMAN	sp|Q99880|H2B1L_HUMAN;sp|Q99879|H2B1M_HUMAN;sp|Q99877|H2B1N_HUMAN;sp|Q93079|H2B1H_HUMAN;sp|Q5QNW6|H2B2F_HUMAN;sp|P62807|H2B1C_HUMAN;sp|P58876|H2B1D_HUMAN;sp|O60814|H2B1K_HUMAN;sp|P57053|H2BFS_HUMAN;sp|Q96A08|H2B1A_HUMAN
20.6375	21.2296	19.9249	19.1916	20.027	19.8507	20.2259	18.7271						2	2	2	6.3	6.3	6.3	66.193	0.0024783	10.752	3203400	2	0.369111	0.415176	-0.538238	-0.970864	0.882367	0.671435	20.2459	19.7077	-0.538239	sp|O75083|WDR1_HUMAN	sp|O75083|WDR1_HUMAN
22.1072	19.8864	21.8088	22.0933	19.1036	19.2603	19.4339	19.9839				+	LFQ intensity expI_LFQ intensity expC	5	5	5	5.2	5.2	5.2	119.39	0	42.541	5665900	10	0.0116795	0.0185517	-2.02848	-3.57741	1.06725	0.38347	21.4739	19.4454	-2.02848	sp|O75146|HIP1R_HUMAN	sp|O75146|HIP1R_HUMAN
19.2617	20.0279	20.4859	19.4153	20.7515	19.856	18.5685	19.1918						3	3	3	8.6	8.6	8.6	52.545	0	18.162	5478800	3	0.719474	0.689381	-0.20572	-0.376538	0.565759	0.934826	19.7977	19.592	-0.205721	sp|O75306|NDUS2_HUMAN	sp|O75306|NDUS2_HUMAN
20.7043	20.5105	19.7976	19.6078	19.1649	19.0487	22.417	18.8984						4	4	3	16.1	16.1	13.3	33.742	0	24.928	29210000	14	0.769007	0.728094	-0.272803	-0.307292	0.533952	1.69334	20.155	19.8822	-0.272802	sp|O75323|NIPS2_HUMAN	sp|O75323|NIPS2_HUMAN
24.9376	25.0156	24.7747	25.185	25.2563	25.2283	25.2695	25.3005				+	LFQ intensity expI_LFQ intensity expC	37	37	34	20.2	20.2	18.4	278.16	0	321.7	230480000	145	0.0164505	0.0254887	0.28545	3.29792	0.170493	0.0299821	24.9782	25.2636	0.28545	sp|O75369|FLNB_HUMAN	sp|O75369|FLNB_HUMAN
23.4937	22.7183	23.6248	23.8757	25.4216	25.9065	25.6191	25.5332				+	LFQ intensity expI_LFQ intensity expC	14	14	14	48.9	48.9	48.9	51.712	0	142.65	246730000	75	0.000188297	0.000601307	2.19195	8.11235	0.499028	0.207369	23.4281	25.6201	2.19195	sp|O75390|CISY_HUMAN	sp|O75390|CISY_HUMAN
20.7317	19.9403	20.5096	18.9271	18.5144	21.9803	19.3159	19.4886						1	1	1	6.5	6.5	6.5	24.593	0.0023952	9.2221	4915000	2	0.819843	0.782558	-0.202392	-0.237943	0.805561	1.49836	20.0272	19.8248	-0.202391	sp|O75396|SC22B_HUMAN	sp|O75396|SC22B_HUMAN
20.9454	19.9142	20.0584	19.8936	20.1368	18.7249	22.155	18.1417						1	1	1	19	19	19	6.9611	0.0022805	7.85	5833700	2	0.671407	0.655778	-0.413295	-0.445757	0.500392	1.78556	20.2029	19.7896	-0.413294	sp|O75438|NDUB1_HUMAN	sp|O75438|NDUB1_HUMAN
22.1366	22.1095	22.0259	21.8156	22.8131	22.4554	22.6841	22.5555				+	LFQ intensity expI_LFQ intensity expC	5	5	5	10.4	10.4	10.4	54.366	0	38.232	31948000	19	0.00127507	0.00239252	0.605108	5.68711	0.145385	0.155393	22.0219	22.627	0.605106	sp|O75439|MPPB_HUMAN	sp|O75439|MPPB_HUMAN
20.4993	20.109	18.8248	19.1852	21.6838	19.8849	19.329	20.7904						3	1	1	11	4	4	38.925	0	19.786	7632300	4	0.281118	0.332853	0.767448	1.18419	0.780805	1.03458	19.6546	20.422	0.767448	sp|O75477|ERLN1_HUMAN	sp|O75477|ERLN1_HUMAN
23.1944	21.4815	19.9931	18.8945	23.3022	18.6792	20.5466	22.9522						4	4	4	22	22	22	30.241	0	39.784	38498000	18	0.749273	0.713603	0.479167	0.334657	1.86603	2.17216	20.8909	21.37	0.479166	sp|O75489|NDUS3_HUMAN	sp|O75489|NDUS3_HUMAN
22.3189	22.2421	22.1877	22.4551	21.8301	22.5061	19.3049	17.3827						9	9	9	10	10	10	145.83	0	62.859	21553000	30	0.134105	0.175629	-2.045	-1.73135	0.115981	2.35948	22.301	20.256	-2.045	sp|O75533|SF3B1_HUMAN	sp|O75533|SF3B1_HUMAN
20.323	19.2461	20.0144	18.3626	21.6475	20.5363	19.1271	19.4955						2	2	2	6	6	6	45.285	0.0014245	13.196	8043600	6	0.356594	0.403937	0.715097	0.998486	0.875463	1.13368	19.4865	20.2016	0.715099	sp|O75600|KBL_HUMAN	sp|O75600|KBL_HUMAN
19.8619	19.2002	18.7065	19.565	19.0255	19.887	18.771	20.9366						1	1	1	9	9	9	19.343	0	37.696	4144700	6	0.579358	0.586062	0.321645	0.585806	0.497854	0.978788	19.3334	19.655	0.321644	sp|O75607|NPM3_HUMAN	sp|O75607|NPM3_HUMAN
22.8779	23.1993	22.9578	22.9395	22.9703	22.0601	18.9224	22.8027						4	4	4	24.3	24.3	24.3	24.669	0	35.233	31466000	35	0.216933	0.27024	-1.30476	-1.37956	0.14131	1.88627	22.9936	21.6889	-1.30476	sp|O75608|LYPA1_HUMAN	sp|O75608|LYPA1_HUMAN
20.2904	19.9606	18.7641	20.5646	20.604	19.4788	19.8179	17.4265						1	1	1	0.6	0.6	0.6	244.5	0.0086124	6.2789	1312600	0	0.500107	0.513958	-0.563126	-0.717371	0.793316	1.35479	19.8949	19.3318	-0.563128	sp|O75643|U520_HUMAN	sp|O75643|U520_HUMAN
20.2908	21.0697	19.1495	19.7149	19.7835	19.0599	19.083	17.8246						1	1	1	4.1	4.1	4.1	35.611	0.003112	6.7858	1164400	3	0.101189	0.136964	-1.11851	-1.93466	0.820703	0.814529	20.0562	18.9377	-1.11851	sp|O75821|EIF3G_HUMAN	sp|O75821|EIF3G_HUMAN
20.6943	19.5657	18.2762	18.3097	19.3318	20.2818	20.6393	17.8219						3	3	3	8.2	8.2	8.2	54.812	0	19.58	4192000	4	0.731519	0.696101	0.30725	0.359522	1.15646	1.25858	19.2115	19.5187	0.307251	sp|O75844|FACE1_HUMAN	sp|O75844|FACE1_HUMAN
20.7058	19.3706	17.5466	18.4173	19.6513	20.5087	19.5717	18.2821						2	1	1	6	3.9	3.9	46.659	0.002291	7.9679	176910	2	0.568441	0.576856	0.493381	0.603232	1.35385	0.918101	19.0101	19.5035	0.493382	sp|O75874|IDHC_HUMAN	sp|O75874|IDHC_HUMAN
19.8452	19.4456	19.629	18.4069	20.0387	20.2202	19.5	20.2896						1	1	1	3.1	3.1	3.1	61.863	0.0030488	6.6202	5579900	4	0.111994	0.149144	0.680464	1.86148	0.63778	0.357414	19.3317	20.0121	0.680464	sp|O75879|GATB_HUMAN	sp|O75879|GATB_HUMAN
19.4952	19.6177	19.4088	19.0269	18.9214	20.6339	19.0662	20.9987						1	1	1	5.3	5.3	5.3	33.814	0.0029762	6.5207	9465700	5	0.380475	0.418257	0.517905	0.946416	0.254991	1.06434	19.3871	19.905	0.517904	sp|O75880|SCO1_HUMAN	sp|O75880|SCO1_HUMAN
21.4772	20.1205	20.0105	19.7057	18.5469	19.9501	20.7594	18.1322						1	1	1	12.4	12.4	12.4	26.131	0.0024845	10.782	1816000	1	0.225248	0.278226	-0.981344	-1.35155	0.785682	1.22128	20.3285	19.3471	-0.981346	sp|O75934|SPF27_HUMAN	sp|O75934|SPF27_HUMAN
19.7332	21.0121	20.2542	17.5991	23.6899	23.8924	24.301	24.2767				+	LFQ intensity expI_LFQ intensity expC	10	10	10	73.9	73.9	73.9	18.491	0	82.565	72951000	34	0.00107722	0.00224762	4.3903	5.87464	1.46441	0.299171	19.6497	24.04	4.3903	sp|O75947|ATP5H_HUMAN	sp|O75947|ATP5H_HUMAN
20.5913	20.5152	18.6165	18.7817	19.5078	24.0304	23.9041	24.1207						4	4	4	43.7	43.7	43.7	11.428	0	39.027	78048000	15	0.0399853	0.0567439	3.26455	2.61252	1.07308	2.25706	19.6262	22.8907	3.26455	sp|O75964|ATP5L_HUMAN	sp|O75964|ATP5L_HUMAN
19.3153	18.9699	18.9655	19.9029	19.2146	19.8028	19.5361	17.9679						1	1	1	1.7	1.7	1.7	69.223	0.0030612	6.6549	0	1	1	1	0	0	0.441263	0.811416	19.2884	19.1304	-0.15803	sp|O76031|CLPX_HUMAN	sp|O76031|CLPX_HUMAN
19.9782	19.4257	19.5372	17.8209	19.7524	19.8011	20.3799	21.464						1	1	1	3.1	3.1	3.1	46.405	0.0023121	8.1622	14141000	10	0.109539	0.147323	1.15888	1.87747	0.943725	0.795876	19.1905	20.3493	1.15888	sp|O76062|ERG24_HUMAN	sp|O76062|ERG24_HUMAN
19.8518	20.2927	19.3486	17.8801	18.6216	19.2797	19.0953	16.5721						1	1	1	2.4	2.4	2.4	75.022	0.0031915	6.9945	546590	5	0.286853	0.338542	-0.95116	-1.1687	1.04896	1.24466	19.3433	18.3922	-0.95116	sp|O94776|MTA2_HUMAN	sp|O94776|MTA2_HUMAN
20.9331	19.8624	19.9516	19.997	20.2252	19.7103	19.1943	19.0978						2	2	2	4.9	4.9	4.9	67.454	0.0014225	13.172	5174200	10	0.132227	0.174611	-0.629116	-1.74155	0.501153	0.520406	20.186	19.5569	-0.629116	sp|O94826|TOM70_HUMAN	sp|O94826|TOM70_HUMAN
19.6787	21.9497	20.0337	19.2193	22.3654	21.8901	22.1958	22.3468				+	LFQ intensity expI_LFQ intensity expC	6	6	6	8.7	8.7	8.7	89.594	0	37.352	24887000	22	0.0175924	0.0261132	1.97914	3.24427	1.20012	0.21981	20.2204	22.1995	1.97914	sp|O94874|UFL1_HUMAN	sp|O94874|UFL1_HUMAN
19.5332	20.1545	19.2855	22.6419	24.1327	24.2074	24.1656	24.4278				+	LFQ intensity expI_LFQ intensity expC	9	9	7	31.6	31.6	28	37.839	0	96.96	89048000	24	0.00253406	0.00534454	3.8296	4.96715	1.53621	0.13317	20.4038	24.2334	3.8296	sp|O94905|ERLN2_HUMAN	sp|O94905|ERLN2_HUMAN
19.9924	21.7797	20.1707	17.5726	19.7988	19.7308	19.4446	18.6609						2	2	2	3	3	3	106.92	0.0013123	12.027	17681000	3	0.622362	0.615847	-0.470099	-0.518967	1.73494	0.521677	19.8789	19.4088	-0.470098	sp|O94906|PRP6_HUMAN	sp|O94906|PRP6_HUMAN
19.2857	19.8193	19.8292	17.4715	19.8845	18.3324	21.1517	18.4664						1	1	1	1.1	1.1	1.1	133.01	0.002442	10.102	6832500	7	0.694821	0.673989	0.357316	0.41176	1.11587	1.32928	19.1014	19.4587	0.357315	sp|O94979|SC31A_HUMAN	sp|O94979|SC31A_HUMAN
19.3155	19.86	19.7547	18.0467	20.4312	18.7929	18.9801	20.3595						1	1	1	5.1	5.1	5.1	32.011	0.0012531	11.053	6126000	6	0.535566	0.546052	0.396721	0.65698	0.832458	0.874976	19.2442	19.6409	0.396721	sp|O95070|YIF1A_HUMAN	sp|O95070|YIF1A_HUMAN
20.9066	19.5674	19.6798	17.888	18.6271	20.5894	20.0124	20.3263						1	1	1	10.2	10.2	10.2	15.489	0.0021459	7.0791	4284400	5	0.63565	0.627976	0.378348	0.498841	1.24011	0.873587	19.5105	19.8888	0.378349	sp|O95139|NDUB6_HUMAN	sp|O95139|NDUB6_HUMAN
20.1172	20.5146	19.7014	19.0605	20.4691	20.1664	17.978	18.5053						3	3	3	10	10	10	34.114	0	18.74	4809300	8	0.439077	0.460189	-0.568686	-0.828532	0.621414	1.22405	19.8484	19.2797	-0.568687	sp|O95159|ZFPL1_HUMAN	sp|O95159|ZFPL1_HUMAN
19.8572	20.387	18.1244	19.4953	19.1745	19.2941	19.7739	21.7731						2	2	2	17.1	17.1	17.1	15.208	0.0014144	13.078	10267000	5	0.512733	0.526614	0.5379	0.695554	0.966462	1.20755	19.466	20.0039	0.537901	sp|O95168|NDUB4_HUMAN	sp|O95168|NDUB4_HUMAN
19.6921	19.5246	20.9269	18.4759	20.1133	19.8828	18.9481	18.8589						2	2	2	16.8	16.8	16.8	12.551	0.0013986	12.948	2184400	5	0.743455	0.710458	-0.204113	-0.342779	1.0044	0.639914	19.6549	19.4508	-0.204113	sp|O95182|NDUA7_HUMAN	sp|O95182|NDUA7_HUMAN
21.2294	19.208	18.718	18.3563	22.9057	22.885	22.6023	22.6681				+	LFQ intensity expI_LFQ intensity expC	1	1	1	1.1	1.1	1.1	112.61	0.0023613	8.6397	32129000	12	0.00193022	0.004	3.38731	5.24438	1.28272	0.152834	19.3779	22.7652	3.38731	sp|O95197|RTN3_HUMAN	sp|O95197|RTN3_HUMAN
19.6046	20.1973	19.2454	19.1468	19.7983	21.9416	22.1074	17.4015						2	2	2	10.7	10.7	10.7	27.228	0.0014409	13.325	14468000	9	0.523923	0.534098	0.763667	0.676514	0.475172	2.20708	19.5485	20.3122	0.763666	sp|O95292|VAPB_HUMAN	sp|O95292|VAPB_HUMAN
19.4376	19.0101	19.9246	18.5073	20.3594	20.4441	19.607	18.1463						1	1	1	15.4	15.4	15.4	14.874	0.0038685	6.3436	146200	0	0.518748	0.53097	0.419286	0.685285	0.604389	1.06401	19.2199	19.6392	0.419285	sp|O95295|SNAPN_HUMAN	sp|O95295|SNAPN_HUMAN
19.2745	21.1736	19.6396	21.0008	19.1343	20.0057	19.7819	17.2346						2	2	2	16.8	16.8	16.8	14.187	0.0013717	12.699	5954500	10	0.169638	0.216685	-1.23297	-1.5606	0.955521	1.25848	20.2721	19.0391	-1.23297	sp|O95298|NDUC2_HUMAN	sp|O95298|NDUC2_HUMAN
19.6878	20.0855	19.559	18.6327	22.2694	19.2823	20.1781	17.3915						2	2	2	9.6	9.6	9.6	40.75	0.0013495	12.402	6390100	3	0.793908	0.751722	0.289078	0.273134	0.614659	2.02555	19.4913	19.7803	0.289078	sp|O95299|NDUAA_HUMAN	sp|O95299|NDUAA_HUMAN
21.8203	21.4188	21.236	21.5612	17.3093	19.607	20.0176	17.7346				+	LFQ intensity expI_LFQ intensity expC	2	2	2	2.4	2.4	2.4	119.52	0	22.391	4925500	16	0.00595046	0.00973384	-2.84194	-4.15909	0.246522	1.3442	21.5091	18.6671	-2.84194	sp|O95373|IPO7_HUMAN	sp|O95373|IPO7_HUMAN
23.9591	23.5958	23.8568	23.8595	21.5952	20.2963	19.7505	17.9745				+	LFQ intensity expI_LFQ intensity expC	5	5	5	20.7	20.7	20.7	38.274	0	38.455	29759000	23	0.00204178	0.00422707	-3.91368	-5.18631	0.155446	1.50121	23.8178	19.9041	-3.91368	sp|O95433|AHSA1_HUMAN	sp|O95433|AHSA1_HUMAN
19.9396	19.0012	19.0602	18.3524	19.5829	21.804	21.8616	16.9922						2	2	2	5.5	5.5	5.5	63.523	0.001387	12.841	14278000	9	0.447947	0.468088	0.971843	0.811724	0.65184	2.30409	19.0884	20.0602	0.971842	sp|O95470|SGPL1_HUMAN	sp|O95470|SGPL1_HUMAN
20.6431	19.3265	18.5508	19.6739	20.7757	21.0978	21.1629	20.9845				+	LFQ intensity expI_LFQ intensity expC	4	4	4	7.6	7.6	7.6	80.419	0	63.698	11423000	17	0.016513	0.0257106	1.45661	3.29488	0.867704	0.169837	19.5486	21.0052	1.45662	sp|O95573|ACSL3_HUMAN	sp|O95573|ACSL3_HUMAN
19.3581	17.2517	18.6568	18.6106	19.0627	19.0552	19.0123	19.4162						1	1	1	2.7	2.7	2.7	68.856	0.003876	6.3501	122630	2	0.188885	0.238588	0.667328	1.48188	0.880873	0.187722	18.4693	19.1366	0.667328	sp|O95671|ASML_HUMAN	sp|O95671|ASML_HUMAN
19.1765	20.7139	19.9242	19.0369	19.5289	19.5507	20.8422	17.7955						2	1	1	10.5	6.8	6.8	24.267	0.0012723	11.368	3674600	2	0.712938	0.685474	-0.283558	-0.385822	0.772728	1.25039	19.7129	19.4293	-0.28356	sp|O95716|RAB3D_HUMAN	sp|O95716|RAB3D_HUMAN
20.0276	20.0583	19.0184	18.4767	20.0598	20.1089	19.9763	18.2991						3	2	2	4.6	3	3	94.511	0.0014771	13.816	819330	2	0.72564	0.693164	0.215755	0.367812	0.779994	0.876337	19.3952	19.611	0.215755	sp|O95757|HS74L_HUMAN;sp|Q92598|HS105_HUMAN	sp|O95757|HS74L_HUMAN;sp|Q92598|HS105_HUMAN
19.5272	19.8994	20.34	19.5844	19.5276	19.8244	19.502	18.3898						2	2	2	7.3	7.3	7.3	61.594	0.0013369	12.309	1830900	13	0.20069	0.251619	-0.526814	-1.43721	0.372709	0.631293	19.8378	19.3109	-0.526814	sp|O95817|BAG3_HUMAN	sp|O95817|BAG3_HUMAN
19.5185	19.9833	19.8387	18.4269	19.7077	20.723	22.3238	19.5024						5	5	5	11.7	11.7	11.7	66.9	0	38.502	17066000	8	0.177219	0.226062	1.12235	1.52864	0.703968	1.2887	19.4418	20.5642	1.12235	sp|O95831|AIFM1_HUMAN	sp|O95831|AIFM1_HUMAN
22.8462	22.8914	22.4892	22.5817	20.142	19.4079	19.3911	17.9964				+	LFQ intensity expI_LFQ intensity expC	6	6	6	23.4	23.4	23.4	33.392	0	60.981	11117000	22	0.000278846	0.000886228	-3.46783	-7.55639	0.196999	0.896462	22.7022	19.2343	-3.46782	sp|O95861|BPNT1_HUMAN	sp|O95861|BPNT1_HUMAN
23.0805	23.001	22.6035	18.6816	18.4166	19.1881	20.244	18.0855						4	4	4	19.6	19.6	19.6	29.644	0	31.973	11923000	16	0.0491452	0.0712935	-2.85815	-2.45961	2.117	0.958937	21.8417	18.9835	-2.85815	sp|O95865|DDAH2_HUMAN	sp|O95865|DDAH2_HUMAN
19.2866	20.2575	20.2317	19.8587	20.0196	19.7674	20.715	17.4778						1	1	1	1.2	1.2	1.2	64.752	0.0030395	6.6187	394930	3	0.595033	0.592546	-0.413686	-0.561124	0.452948	1.4032	19.9086	19.4949	-0.413687	sp|O95935|TBX18_HUMAN	sp|O95935|TBX18_HUMAN
32.3589	32.1799	32.0376	32.3943	32.6274	32.5367	32.6147	32.6967				+	LFQ intensity expI_LFQ intensity expC	23	23	22	80	80	73.7	19.979	0	323.31	48391000000	406	0.0055629	0.0089112	0.376209	4.21973	0.165825	0.0655471	32.2427	32.6189	0.376209	sp|O95994|AGR2_HUMAN	sp|O95994|AGR2_HUMAN
19.6952	19.8554	23.6378	19.4495	23.8129	24.2426	20.2987	23.9467						3	3	3	20.3	20.3	20.3	20.776	0	24.275	71381000	17	0.126654	0.167368	2.41579	1.77268	1.99254	1.85972	20.6595	23.0752	2.41579	sp|O96000|NDUBA_HUMAN	sp|O96000|NDUBA_HUMAN
22.2068	22.7448	22.7996	22.41	22.964	22.9425	19.7169	19.4707						5	5	5	18.8	18.8	18.8	37.893	0	127.54	25858000	27	0.244207	0.297886	-1.26677	-1.29101	0.281205	1.94219	22.5403	21.2735	-1.26677	sp|O96008|TOM40_HUMAN	sp|O96008|TOM40_HUMAN
24.2273	24.5879	24.0323	24.506	24.2893	24.5789	24.4741	24.5259						11	11	10	44	44	40.4	36.688	0	119.28	104660000	42	0.40169	0.432774	0.128664	0.902252	0.255879	0.125973	24.3384	24.4671	0.128664	sp|P00338|LDHA_HUMAN;sp|Q6ZMR3|LDH6A_HUMAN;sp|P07864|LDHC_HUMAN	sp|P00338|LDHA_HUMAN
25.3593	25.4164	25.4399	25.5191	26.8344	26.8837	26.9192	26.8348				+	LFQ intensity expI_LFQ intensity expC	25	25	25	48.2	48.2	48.2	61.397	0	313.72	636870000	153	2.70119e-08	0	1.43437	36.7663	0.0662415	0.0412329	25.4337	26.868	1.43437	sp|P00367|DHE3_HUMAN;sp|P49448|DHE4_HUMAN	sp|P00367|DHE3_HUMAN;sp|P49448|DHE4_HUMAN
19.6561	19.7918	19.2372	18.6286	21.5361	22.0577	20.0812	17.1602						3	3	3	12	12	12	34.234	0	23.636	18469000	10	0.465368	0.484576	0.880362	0.779396	0.522847	2.19775	19.3284	20.2088	0.880363	sp|P00387|NB5R3_HUMAN	sp|P00387|NB5R3_HUMAN
20.3801	20.1106	19.8499	19.3619	22.9631	23.2746	23.059	23.275				+	LFQ intensity expI_LFQ intensity expC	2	2	2	11.5	11.5	11.5	25.565	0	122.27	62798000	19	8.4602e-06	0	3.21728	13.9492	0.433669	0.157213	19.9256	23.1429	3.21728	sp|P00403|COX2_HUMAN	sp|P00403|COX2_HUMAN
24.3853	24.4563	24.5125	24.5542	23.953	23.9408	19.7698	23.9331						9	9	9	24	24	24	47.517	0	123.98	86298000	35	0.181355	0.229374	-1.5779	-1.51174	0.0731673	2.08625	24.4771	22.8992	-1.5779	sp|P00505|AATM_HUMAN	sp|P00505|AATM_HUMAN
25.8856	25.9153	25.8419	25.9393	19.3174	20.1837	18.3292	18.9453				+	LFQ intensity expI_LFQ intensity expC	11	11	11	37.9	37.9	37.9	44.614	0	204.2	102330000	50	2.42536e-06	0	-6.7016	-17.2569	0.0419461	0.775551	25.8955	19.1939	-6.7016	sp|P00558|PGK1_HUMAN;sp|P07205|PGK2_HUMAN	sp|P00558|PGK1_HUMAN
20.801	20.6889	21.0107	20.9397	19.4819	19.8731	19.9978	17.7681				+	LFQ intensity expI_LFQ intensity expC	2	2	2	2.2	2.2	2.2	46.53	0.0012903	11.749	2123900	5	0.0230015	0.0365106	-1.57985	-3.03325	0.143537	1.03175	20.8601	19.2802	-1.57985	sp|P00966|ASSY_HUMAN	sp|P00966|ASSY_HUMAN
20.1295	21.0357	18.9389	18.336	20.0206	18.8243	19.7344	21.0986						3	1	0	14.1	6.6	0	40.891	0.0013228	12.095	8976400	3	0.699573	0.674215	0.309493	0.404926	1.20776	0.937041	19.61	19.9195	0.309494	sp|P01893|HLAH_HUMAN;sp|Q29963|1C06_HUMAN;sp|P30455|1A36_HUMAN;sp|P30447|1A23_HUMAN;sp|P30443|1A01_HUMAN;sp|P16188|1A30_HUMAN;sp|P13746|1A11_HUMAN;sp|P05534|1A24_HUMAN;sp|P04439|1A03_HUMAN;sp|P10321|1C07_HUMAN;sp|Q29960|1C16_HUMAN;sp|Q07000|1C15_HUMAN;sp|P30508|1C12_HUMAN;sp|P30501|1C02_HUMAN;sp|Q09160|1A80_HUMAN;sp|P30512|1A29_HUMAN;sp|P30459|1A74_HUMAN;sp|P30456|1A43_HUMAN;sp|P16189|1A31_HUMAN;…	sp|P01893|HLAH_HUMAN;sp|Q29963|1C06_HUMAN;sp|P30455|1A36_HUMAN;sp|P30447|1A23_HUMAN;sp|P30443|1A01_HUMAN;sp|P16188|1A30_HUMAN;sp|P13746|1A11_HUMAN;sp|P05534|1A24_HUMAN;sp|P04439|1A03_HUMAN;sp|P10321|1C07_HUMAN;sp|Q29960|1C16_HUMAN;sp|Q07000|1C15_HUMAN;sp|P30508|1C12_HUMAN;sp|P30501|1C02_HUMAN
26.1067	26.1249	25.9613	26.013	25.8081	25.6832	25.899	25.8144				+	LFQ intensity expI_LFQ intensity expC	22	22	22	37.3	37.3	37.3	74.139	0	275.13	352900000	144	0.00542008	0.00869767	-0.250345	-4.24329	0.0775889	0.0888985	26.0515	25.8012	-0.250343	sp|P02545|LMNA_HUMAN	sp|P02545|LMNA_HUMAN
26.3649	26.5636	26.658	26.5238	26.4722	26.4692	26.5649	26.4596						25	25	25	36.3	36.3	36.3	84.87	0	323.31	559100000	175	0.603569	0.600029	-0.0360875	-0.54784	0.122186	0.0492679	26.5276	26.4915	-0.036087	sp|P02786|TFR1_HUMAN	sp|P02786|TFR1_HUMAN
21.6262	21.7662	20.5832	18.6431	19.6328	21.7906	21.5745	18.7705						2	2	2	35.3	35.3	35.3	7.9916	0.0013316	12.252	13504000	15	0.843611	0.80713	-0.212587	-0.205989	1.44116	1.47763	20.6547	20.4421	-0.212585	sp|P03928|ATP8_HUMAN	sp|P03928|ATP8_HUMAN
21.3786	19.5368	21.4407	21.5201	22.7099	22.4219	22.6216	22.3133				+	LFQ intensity expI_LFQ intensity expC	6	6	6	17.8	17.8	17.8	59.755	0	61.04	29315000	21	0.0190983	0.0284596	1.54762	3.17907	0.956585	0.181375	20.9691	22.5167	1.54762	sp|P04040|CATA_HUMAN	sp|P04040|CATA_HUMAN
24.5639	24.7213	25.8401	25.8132	19.1755	23.031	22.5782	17.1826				+	LFQ intensity expI_LFQ intensity expC	9	9	9	31.9	31.9	31.9	39.42	0	108.54	80295000	57	0.016559	0.025738	-4.74282	-3.29265	0.686689	2.79781	25.2346	20.4918	-4.74282	sp|P04075|ALDOA_HUMAN	sp|P04075|ALDOA_HUMAN
19.1679	19.0447	22.06	17.728	19.9933	18.555	20.2219	18.3733						15	1	1	27.3	1.6	1.6	60.066	0.0021692	7.1977	3884700	4	0.842216	0.806992	-0.214294	-0.207858	1.82675	0.95631	19.5002	19.2859	-0.214294	sp|P04259|K2C6B_HUMAN	sp|P04259|K2C6B_HUMAN
30.0099	29.9906	30.1629	30.0424	28.7862	28.7734	28.7482	28.8429			+	+	LFQ intensity expI_LFQ intensity expC	36	36	28	60.1	60.1	51.6	66.038	0	323.31	3869300000	322	1.10772e-07	0	-1.26376	-29.0267	0.0773141	0.0400595	30.0515	28.7877	-1.26376	sp|P04264|K2C1_HUMAN;CON__P04264;CON__ENSEMBL:ENSBTAP00000038253	sp|P04264|K2C1_HUMAN;CON__P04264
27.062	27.4692	27.399	27.4258	19.0389	22.2359	19.2417	22.4254				+	LFQ intensity expI_LFQ intensity expC	7	7	7	31.9	31.9	31.9	36.053	0	96.405	285080000	53	0.000386069	0.00117127	-6.60354	-7.12017	0.186943	1.84544	27.339	20.7355	-6.60353	sp|P04406|G3P_HUMAN	sp|P04406|G3P_HUMAN
20.7686	22.9901	19.7617	19.315	19.1928	18.9183	18.6222	18.5077						4	4	4	8.6	8.6	8.6	51.657	0	26.52	9819700	9	0.0629328	0.0926849	-1.89863	-2.27846	1.63785	0.308198	20.7089	18.8102	-1.89863	sp|P04424|ARLY_HUMAN	sp|P04424|ARLY_HUMAN
19.9622	18.855	19.3275	19.2913	19.9668	20.4116	19.3263	17.8616						1	1	1	3.1	3.1	3.1	43.653	0.003125	6.8195	181760	1	0.958521	0.945401	0.0326061	0.054219	0.455866	1.11302	19.359	19.3916	0.0326061	sp|P04637|P53_HUMAN	sp|P04637|P53_HUMAN
27.6258	27.7502	27.8552	27.8497	27.2727	27.0752	27.0302	27.1681				+	LFQ intensity expI_LFQ intensity expC	9	9	9	75.6	75.6	75.6	22.782	0	161.61	976180000	128	0.000162184	0.00061745	-0.633678	-8.33268	0.107721	0.107373	27.7702	27.1365	-0.633678	sp|P04792|HSPB1_HUMAN	sp|P04792|HSPB1_HUMAN
23.8969	23.9159	23.8109	24.0012	25.2064	24.9078	24.9033	24.8517				+	LFQ intensity expI_LFQ intensity expC	14	14	14	29.3	29.3	29.3	68.569	0	133.18	172650000	51	2.2004e-05	0	1.0611	11.8348	0.0780767	0.161429	23.9062	24.9673	1.0611	sp|P04843|RPN1_HUMAN	sp|P04843|RPN1_HUMAN
23.9719	24.1147	24.0031	23.9978	26.1358	26.3349	26.0974	26.2874				+	LFQ intensity expI_LFQ intensity expC	15	15	15	34.5	34.5	34.5	69.283	0	272.38	361670000	90	4.8134e-08	0	2.19196	33.3776	0.0633743	0.115043	24.0219	26.2139	2.19197	sp|P04844|RPN2_HUMAN	sp|P04844|RPN2_HUMAN
23.3585	23.492	23.3695	23.2716	23.8055	24.1092	23.9353	23.9645				+	LFQ intensity expI_LFQ intensity expC	11	11	11	14.5	14.5	14.5	112.89	0	107.98	95583000	47	0.000283502	0.000880952	0.580721	7.53367	0.0907061	0.124659	23.3729	23.9536	0.580723	sp|P05023|AT1A1_HUMAN;sp|P13637|AT1A3_HUMAN;sp|P50993|AT1A2_HUMAN;sp|Q13733|AT1A4_HUMAN;sp|P54707|AT12A_HUMAN;sp|P20648|ATP4A_HUMAN	sp|P05023|AT1A1_HUMAN
20.1444	19.5492	19.9199	19.48	20.3456	19.1112	19.2668	19.7726						1	1	1	3.6	3.6	3.6	35.061	0.003012	6.5713	1739500	3	0.657178	0.643078	-0.149339	-0.466702	0.313804	0.557759	19.7734	19.624	-0.14934	sp|P05026|AT1B1_HUMAN	sp|P05026|AT1B1_HUMAN
19.5132	20.4202	19.4345	20.7701	20.4506	18.2921	18.9342	18.1726						1	1	1	11.8	11.8	11.8	10.834	0.0023725	8.8165	2212500	3	0.1344	0.175901	-1.07214	-1.72975	0.663738	1.04699	20.0345	18.9624	-1.07215	sp|P05109|S10A8_HUMAN	sp|P05109|S10A8_HUMAN
20.2976	23.7062	24.0506	23.7901	24.748	24.3983	24.7994	24.6442						17	7	7	41.9	19.8	19.8	32.852	0	65.332	134010000	33	0.108617	0.146546	1.68638	1.88356	1.78174	0.178213	22.9611	24.6475	1.68638	sp|P05141|ADT2_HUMAN;sp|Q9H0C2|ADT4_HUMAN	sp|P05141|ADT2_HUMAN
24.1621	24.3756	24.4922	24.2629	25.4544	25.4731	25.6634	25.4589				+	LFQ intensity expI_LFQ intensity expC	16	16	16	27.1	27.1	27.1	80.058	0	163.2	257250000	95	9.71532e-06	0	1.18925	13.6226	0.14246	0.100946	24.3232	25.5124	1.18925	sp|P05165|PCCA_HUMAN	sp|P05165|PCCA_HUMAN
24.0312	23.8661	23.1423	23.8333	25.6617	27.1274	25.7268	25.6388				+	LFQ intensity expI_LFQ intensity expC	18	18	18	46.2	46.2	46.2	58.215	0	323.31	369950000	110	0.00136213	0.00237037	2.32044	5.61486	0.393621	0.726789	23.7182	26.0387	2.32044	sp|P05166|PCCB_HUMAN	sp|P05166|PCCB_HUMAN
19.2453	20.1534	19.2064	20.0011	20.0572	19.1258	20.5754	18.3309						1	1	1	1.7	1.7	1.7	58.294	0.0030801	6.6956	0	0	1	1	0	0	0.495752	0.995282	19.6516	19.5223	-0.129232	sp|P05177|CP1A2_HUMAN	sp|P05177|CP1A2_HUMAN
22.8443	22.986	22.8398	22.3505	22.004	21.9655	21.9119	22.0976				+	LFQ intensity expI_LFQ intensity expC	7	7	7	22.5	22.5	22.5	36.112	0	108.12	23235000	27	0.00189737	0.00378667	-0.760405	-5.26221	0.2782	0.0782892	22.7551	21.9947	-0.760405	sp|P05198|IF2A_HUMAN	sp|P05198|IF2A_HUMAN
19.8943	20.7822	20.3244	19.0366	20.0581	19.7525	20.7591	19.3554						1	1	1	14	14	14	11.514	0.0023866	9.1285	989090	4	0.954743	0.940481	-0.0281219	-0.0591639	0.743	0.593025	20.0094	19.9813	-0.0281219	sp|P05386|RLA1_HUMAN	sp|P05386|RLA1_HUMAN
26.3698	26.4084	26.6023	26.6436	25.4473	25.3796	25.5739	25.4391				+	LFQ intensity expI_LFQ intensity expC	9	9	9	42	42	42	34.273	0	126.14	353190000	86	1.21178e-05	0	-1.04606	-13.1158	0.136974	0.0817429	26.506	25.46	-1.04606	sp|P05388|RLA0_HUMAN;sp|Q8NHW5|RLA0L_HUMAN	sp|P05388|RLA0_HUMAN;sp|Q8NHW5|RLA0L_HUMAN
24.6554	24.7805	24.6106	24.8497	24.0303	24.1333	24.2569	23.9356				+	LFQ intensity expI_LFQ intensity expC	12	11	11	34.4	32.3	32.3	48.057	0	143.89	128020000	69	0.000367075	0.00119774	-0.635013	-7.18642	0.110383	0.138013	24.724	24.089	-0.635012	sp|P05783|K1C18_HUMAN;CON__P05784;CON__H-INV:HIT000015463	sp|P05783|K1C18_HUMAN
20.7308	20.0976	19.8643	18.2519	19.5507	18.8838	19.051	19.8245						1	1	1	1.5	1.5	1.5	98.98	0.002454	10.581	928480	1	0.500932	0.514696	-0.408644	-0.715935	1.05505	0.435937	19.7361	19.3275	-0.408644	sp|P06401|PRGR_HUMAN	sp|P06401|PRGR_HUMAN
25.1043	24.5791	24.8517	24.7542	23.6685	23.3373	23.5726	18.2219						5	5	5	18.5	18.5	18.5	34.095	0	52.659	82902000	25	0.0966104	0.132009	-2.62225	-1.96805	0.219215	2.65579	24.8223	22.2001	-2.62225	sp|P06493|CDK1_HUMAN;sp|P24941|CDK2_HUMAN;sp|Q00526|CDK3_HUMAN;sp|Q00535|CDK5_HUMAN;sp|P11802|CDK4_HUMAN;sp|Q00534|CDK6_HUMAN;sp|P50750|CDK9_HUMAN;sp|Q96Q40|CDK15_HUMAN;sp|O94921|CDK14_HUMAN;sp|Q07002|CDK18_HUMAN;sp|Q00536|CDK16_HUMAN;sp|Q00537|CDK17_HUMAN;sp|Q9NYV4|CDK12_HUMAN;sp|Q14004|CDK13_HUMAN	sp|P06493|CDK1_HUMAN
28.1672	28.3353	28.2921	28.3388	29.0002	29.0859	29.2425	29.1796				+	LFQ intensity expI_LFQ intensity expC	26	26	26	71.6	71.6	71.6	56.559	0	323.31	4101400000	382	1.48182e-05	0	0.84366	12.67	0.0802812	0.106256	28.2834	29.127	0.843658	sp|P06576|ATPB_HUMAN	sp|P06576|ATPB_HUMAN
21.6521	20.4348	19.3866	19.0844	20.601	19.2866	18.4978	18.7146						2	2	2	11.5	11.5	11.5	25.097	0.0016051	16.161	2770900	4	0.292323	0.344088	-0.864455	-1.15417	1.16263	0.944568	20.1395	19.275	-0.864456	sp|P06730|IF4E_HUMAN	sp|P06730|IF4E_HUMAN
25.9499	25.7737	25.8936	26.0179	24.0573	24.0061	24.1357	24.434				+	LFQ intensity expI_LFQ intensity expC	12	12	12	34.3	34.3	34.3	47.168	0	271.44	167020000	60	3.65742e-06	0	-1.75049	-16.0942	0.103418	0.191376	25.9088	24.1583	-1.75049	sp|P06733|ENOA_HUMAN;sp|P13929|ENOB_HUMAN;sp|P09104|ENOG_HUMAN	sp|P06733|ENOA_HUMAN
23.8151	23.8751	23.7161	23.6869	19.3625	19.8451	19.9091	18.4596			+	+	LFQ intensity expI_LFQ intensity expC	6	6	6	15.2	15.2	15.2	63.146	0	151.59	22920000	26	1.28706e-05	0	-4.37919	-12.9807	0.0872841	0.669052	23.7733	19.3941	-4.37919	sp|P06744|G6PI_HUMAN;CON__Q3ZBD7	sp|P06744|G6PI_HUMAN;CON__Q3ZBD7
23.5826	23.5838	23.0411	24.8498	24.6918	24.9743	24.9923	24.895				+	LFQ intensity expI_LFQ intensity expC	5	5	5	28.6	28.6	28.6	32.575	0	125.42	159150000	46	0.0279367	0.0442604	1.12407	2.88331	0.767459	0.137685	23.7643	24.8884	1.12407	sp|P06748|NPM_HUMAN	sp|P06748|NPM_HUMAN
21.1173	19.5573	19.4075	21.1269	18.9525	19.9482	19.6721	19.04						5	5	5	17.9	17.9	17.9	32.95	0	35.701	30321000	13	0.142392	0.187412	-0.899033	-1.68793	0.948674	0.484538	20.3023	19.4032	-0.899035	sp|P06753|TPM3_HUMAN;sp|P67936|TPM4_HUMAN;sp|P09493|TPM1_HUMAN;sp|P07951|TPM2_HUMAN;CON__Q3SX28	sp|P06753|TPM3_HUMAN
19.709	20.0719	23.2038	18.3731	19.8982	19.7583	19.3373	18.8447						10	2	2	53.2	7.9	7.9	13.92	0.0013831	12.825	47629000	14	0.433901	0.458175	-0.879873	-0.838454	2.04453	0.474185	20.3395	19.4596	-0.879873	sp|Q16778|H2B2E_HUMAN;sp|P33778|H2B1B_HUMAN;sp|P23527|H2B1O_HUMAN;sp|P06899|H2B1J_HUMAN;sp|Q8N257|H2B3B_HUMAN;sp|Q6DRA6|H2B2D_HUMAN;sp|Q6DN03|H2B2C_HUMAN	sp|Q16778|H2B2E_HUMAN;sp|P33778|H2B1B_HUMAN;sp|P23527|H2B1O_HUMAN;sp|P06899|H2B1J_HUMAN;sp|Q8N257|H2B3B_HUMAN
23.3452	23.4325	23.6545	23.25	20.1636	19.7984	20.4549	18.0143				+	LFQ intensity expI_LFQ intensity expC	6	5	5	20.1	16.5	16.5	36.638	0	39.487	17609000	20	0.000467258	0.00114595	-3.81271	-6.87401	0.172851	1.09576	23.4205	19.6078	-3.81271	sp|P07195|LDHB_HUMAN	sp|P07195|LDHB_HUMAN
21.2914	20.7749	19.7753	18.191	26.0654	26.251	26.4393	26.206				+	LFQ intensity expI_LFQ intensity expC	15	15	15	37.4	37.4	37.4	57.116	0	232.81	347130000	63	0.000100594	0.000205882	6.23228	9.07281	1.36514	0.154359	20.0082	26.2404	6.23228	sp|P07237|PDIA1_HUMAN	sp|P07237|PDIA1_HUMAN
22.3849	19.8285	19.7171	20.0192	20.1058	18.8572	20.2418	19.5687						2	2	2	10.8	10.8	10.8	20.863	0.0014837	13.936	6977900	4	0.30557	0.358344	-0.794047	-1.11991	1.27111	0.628633	20.4874	19.6934	-0.794046	sp|P07305|H10_HUMAN	sp|P07305|H10_HUMAN
24.676	24.6596	24.4581	24.4571	26.5839	26.62	26.493	26.3663				+	LFQ intensity expI_LFQ intensity expC	11	11	11	33.5	33.5	33.5	44.552	0	206.66	633810000	114	3.8695e-07	0	1.95309	23.5266	0.121555	0.113099	24.5627	26.5158	1.95309	sp|P07339|CATD_HUMAN	sp|P07339|CATD_HUMAN
24.6411	24.4882	24.4985	24.5428	25.1333	25.139	25.1052	24.9821				+	LFQ intensity expI_LFQ intensity expC	15	15	15	54.6	54.6	54.6	38.604	0	223.92	192320000	70	3.70654e-05	0.000264151	0.547259	10.8111	0.0697707	0.073359	24.5426	25.0899	0.54726	sp|P07355|ANXA2_HUMAN;sp|A6NMY6|AXA2L_HUMAN	sp|P07355|ANXA2_HUMAN;sp|A6NMY6|AXA2L_HUMAN
22.5161	22.1184	20.4829	19.1705	20.3546	20.2987	20.1952	18.9884						4	4	4	6	6	6	81.889	0	26.302	6654200	8	0.232176	0.285408	-1.11272	-1.32892	1.54309	0.650578	21.072	19.9592	-1.11272	sp|P07384|CAN1_HUMAN	sp|P07384|CAN1_HUMAN
27.0862	27.4123	27.0737	26.947	25.2893	25.8065	25.5736	25.6467				+	LFQ intensity expI_LFQ intensity expC	21	5	4	58.8	19.4	16	49.67	0	144.37	490930000	49	4.23278e-05	0.000254545	-1.55078	-10.5639	0.198554	0.216282	27.1298	25.579	-1.55078	sp|P07437|TBB5_HUMAN;sp|A6NNZ2|TBB8L_HUMAN;sp|Q9H4B7|TBB1_HUMAN;CON__ENSEMBL:ENSBTAP00000025008	sp|P07437|TBB5_HUMAN
23.3074	23.3944	23.4307	23.2458	18.9507	20.8751	20.2695	18.122			+	+	LFQ intensity expI_LFQ intensity expC	2	2	2	18.6	18.6	18.6	15.054	0	19.165	16640000	8	0.00091471	0.00200985	-3.79026	-6.06088	0.0837475	1.24792	23.3446	19.5543	-3.79026	sp|P07737|PROF1_HUMAN;CON__P02584	sp|P07737|PROF1_HUMAN;CON__P02584
20.6712	19.1232	19.1971	21.4835	19.3353	20.1435	21.4414	17.685						2	2	2	12.8	12.8	12.8	19.608	0.0014577	13.54	8697400	11	0.648814	0.635549	-0.467422	-0.479121	1.15588	1.57193	20.1187	19.6513	-0.467422	sp|P07741|APT_HUMAN	sp|P07741|APT_HUMAN
23.075	23.2727	23.3491	23.2165	19.9426	19.4659	20.4352	18.5039				+	LFQ intensity expI_LFQ intensity expC	11	11	11	11	11	11	170.59	0	99.973	18626000	33	0.000122612	0.000197183	-3.64144	-8.75942	0.115761	0.823334	23.2283	19.5869	-3.64144	sp|P07814|SYEP_HUMAN	sp|P07814|SYEP_HUMAN
22.8049	19.5731	22.8605	22.7515	23.366	23.5025	23.2608	23.5315						6	6	6	23.9	23.9	23.9	37.821	0	64.39	58564000	35	0.130989	0.173219	1.41772	1.74835	1.6169	0.125691	21.9975	23.4152	1.41772	sp|P07858|CATB_HUMAN	sp|P07858|CATB_HUMAN
27.1993	27.0853	27.3842	27.2385	25.6991	25.6607	25.8307	25.5385				+	LFQ intensity expI_LFQ intensity expC	26	12	12	35.5	18.3	18.3	84.659	0	208.75	501300000	107	1.94237e-06	0	-1.54458	-17.9189	0.123414	0.120373	27.2268	25.6822	-1.54458	sp|P07900|HS90A_HUMAN;sp|Q14568|HS902_HUMAN;sp|Q58FG0|HS905_HUMAN;sp|Q58FG1|HS904_HUMAN	sp|P07900|HS90A_HUMAN
25.0428	24.8256	24.9964	25.1846	25.3613	25.225	25.3016	25.3015				+	LFQ intensity expI_LFQ intensity expC	7	7	7	23.2	23.2	23.2	33.67	0	92.983	233320000	45	0.0113259	0.0182222	0.285035	3.60298	0.14804	0.0558411	25.0123	25.2974	0.285034	sp|P07910|HNRPC_HUMAN;sp|P0DMR1|HNRC4_HUMAN;sp|O60812|HNRC1_HUMAN;sp|B7ZW38|HNRC3_HUMAN;sp|B2RXH8|HNRC2_HUMAN	sp|P07910|HNRPC_HUMAN
19.4475	19.8025	18.6211	19.827	23.8899	19.8878	19.324	17.4451						4	4	4	41.8	41.8	41.8	10.739	0	30.347	16674000	3	0.625389	0.617957	0.712179	0.514362	0.563017	2.71134	19.4245	20.1367	0.712177	sp|P07919|QCR6_HUMAN;sp|A0A096LP55|QCR6L_HUMAN	sp|P07919|QCR6_HUMAN;sp|A0A096LP55|QCR6L_HUMAN
18.7869	20.2448	20.8972	18.558	18.3794	20.4136	20.8337	18.7169						3	3	3	4.3	4.3	4.3	129.38	0	18.705	2053000	7	0.96703	0.957675	-0.0358267	-0.0430878	1.13189	1.21831	19.6217	19.5859	-0.0358257	sp|P07996|TSP1_HUMAN;CON__Q28194	sp|P07996|TSP1_HUMAN
24.1435	23.7894	24.2192	24.144	18.7599	20.4409	20.3986	17.4976				+	LFQ intensity expI_LFQ intensity expC	12	12	12	18.7	18.7	18.7	75.872	0	86.42	27994000	35	0.000536452	0.00111579	-4.79978	-6.70023	0.193027	1.41966	24.074	19.2743	-4.79978	sp|P08133|ANXA6_HUMAN	sp|P08133|ANXA6_HUMAN
20.6587	21.257	19.6423	18.7693	21.0962	19.8119	20.1093	18.3841						5	2	2	36.3	18.7	18.7	22.006	0.0014388	13.3	6998800	4	0.778133	0.735898	-0.231447	-0.294729	1.09995	1.12108	20.0818	19.8504	-0.231447	sp|P08134|RHOC_HUMAN	sp|P08134|RHOC_HUMAN
20.8634	18.6982	18.9519	18.009	20.649	19.9014	19.7942	21.2565						2	2	2	5.7	5.7	5.7	45.14	0.0013774	12.801	5100600	1	0.119913	0.158034	1.26967	1.81217	1.22194	0.685866	19.1306	20.4003	1.26967	sp|P08185|CBG_HUMAN	sp|P08185|CBG_HUMAN
19.8486	19.0238	19.9925	17.5356	23.0049	20.0458	23.1146	22.8052				+	LFQ intensity expI_LFQ intensity expC	5	5	5	11.1	11.1	11.1	67.993	0	33.77	30597000	12	0.0146244	0.0223816	3.1425	3.39284	1.12699	1.47017	19.1001	22.2426	3.1425	sp|P08195|4F2_HUMAN	sp|P08195|4F2_HUMAN
28.8189	28.7228	28.7247	28.6774	27.5814	27.5577	27.4255	27.5575				+	LFQ intensity expI_LFQ intensity expC	31	31	15	43	43	23.6	83.263	0	323.31	1604800000	204	2.10886e-07	0	-1.20541	-26.0538	0.0594481	0.0709093	28.7359	27.5305	-1.20541	sp|P08238|HS90B_HUMAN;sp|Q58FF7|H90B3_HUMAN;sp|Q58FF8|H90B2_HUMAN	sp|P08238|HS90B_HUMAN
20.0255	19.0243	19.5193	20.1608	19.9684	20.6589	20.1011	18.8212						3	3	3	8	8	8	69.81	0	17.93	6391500	10	0.674567	0.65636	0.20496	0.441134	0.518433	0.77118	19.6825	19.8874	0.20496	sp|P08240|SRPRA_HUMAN	sp|P08240|SRPRA_HUMAN
20.74	19.4063	20.0064	17.6727	19.3317	19.7575	20.3474	19.0812						1	1	1	1.8	1.8	1.8	64.369	0.0030896	6.7361	824730	2	0.815585	0.776603	0.173113	0.243696	1.30822	0.55411	19.4564	19.6295	0.173111	sp|P08243|ASNS_HUMAN	sp|P08243|ASNS_HUMAN
20.2153	19.9092	19.0373	19.1599	23.7419	23.3408	23.8513	23.832				+	LFQ intensity expI_LFQ intensity expC	8	8	8	25.9	25.9	25.9	43.295	0	56.578	57031000	22	1.13782e-05	0	4.11107	13.2584	0.572407	0.238599	19.5804	23.6915	4.11107	sp|P08559|ODPA_HUMAN;sp|P29803|ODPAT_HUMAN	sp|P08559|ODPA_HUMAN
22.9493	22.6862	22.9206	23.4973	24.2858	24.1242	24.3372	24.1357				+	LFQ intensity expI_LFQ intensity expC	7	7	7	29.8	29.8	29.8	35.422	0	71.138	116490000	54	0.000531244	0.00112169	1.2074	6.71239	0.343472	0.106996	23.0133	24.2207	1.2074	sp|P08574|CY1_HUMAN	sp|P08574|CY1_HUMAN
22.9736	23.0185	23.3995	22.8595	22.6533	22.645	22.6922	22.6414				+	LFQ intensity expI_LFQ intensity expC	3	3	3	16.3	16.3	16.3	15.55	0	21.009	40842000	24	0.0138167	0.0213156	-0.404793	-3.43907	0.234245	0.0233727	23.0628	22.658	-0.404793	sp|P08708|RS17_HUMAN	sp|P08708|RS17_HUMAN
19.753	19.6612	19.6702	19.2466	19.9386	22.6698	22.6761	22.9623				+	LFQ intensity expI_LFQ intensity expC	3	3	2	10.7	10.7	7.6	40.532	0	23.676	31463000	13	0.0137543	0.0212933	2.47894	3.44276	0.227908	1.42194	19.5828	22.0617	2.47894	sp|P08754|GNAI3_HUMAN;sp|P63096|GNAI1_HUMAN;sp|P09471|GNAO_HUMAN;sp|P04899|GNAI2_HUMAN	sp|P08754|GNAI3_HUMAN;sp|P63096|GNAI1_HUMAN;sp|P09471|GNAO_HUMAN;sp|P04899|GNAI2_HUMAN
23.0686	23.2601	22.972	19.9681	18.8975	22.8368	19.8585	22.9068						4	4	4	16.6	16.6	16.6	32.854	0	40.033	32882000	14	0.392139	0.426306	-1.1923	-0.921908	1.57063	2.05513	22.3172	21.1249	-1.1923	sp|P08865|RSSA_HUMAN	sp|P08865|RSSA_HUMAN
19.2093	23.4824	19.7085	18.2554	19.992	19.0972	23.7176	23.5451						2	2	2	9.6	9.6	9.6	31.279	0.0013661	12.61	47298000	9	0.422703	0.45044	1.42413	0.86022	2.29297	2.38863	20.1639	21.588	1.42413	sp|P09012|SNRPA_HUMAN;sp|P08579|RU2B_HUMAN	sp|P09012|SNRPA_HUMAN;sp|P08579|RU2B_HUMAN
25.5119	25.76	25.6371	25.4319	24.7464	25.0376	24.7677	24.7414				+	LFQ intensity expI_LFQ intensity expC	6	6	6	57	57	57	14.716	0	147.66	194160000	69	0.000290019	0.000870588	-0.761966	-7.50257	0.143921	0.143335	25.5852	24.8233	-0.761967	sp|P09382|LEG1_HUMAN	sp|P09382|LEG1_HUMAN
20.0946	20.6197	19.0943	19.2414	22.3098	19.8526	18.715	18.6385						2	2	2	6.9	6.9	6.9	27.076	0.0012642	11.17	16404000	5	0.904354	0.881194	0.116488	0.125333	0.721809	1.713	19.7625	19.879	0.116488	sp|P09496|CLCA_HUMAN	sp|P09496|CLCA_HUMAN
22.4083	22.692	22.8642	22.4276	22.5463	22.8023	22.6652	22.7548						5	5	5	12.8	12.8	12.8	54.177	0	90.419	38479000	28	0.474678	0.490155	0.0940971	0.762468	0.219632	0.11262	22.598	22.6921	0.0940971	sp|P09622|DLDH_HUMAN	sp|P09622|DLDH_HUMAN
20.8404	19.8151	18.7571	17.8154	19.8837	20.0362	19.3621	20.2428						2	2	2	5.6	5.6	5.6	34.225	0.0013812	12.822	4871400	2	0.431285	0.456844	0.574214	0.843503	1.30853	0.376073	19.307	19.8812	0.574215	sp|Q32P51|RA1L2_HUMAN;sp|P09651|ROA1_HUMAN	sp|Q32P51|RA1L2_HUMAN;sp|P09651|ROA1_HUMAN
22.2211	22.0359	20.3036	19.2483	20.2799	19.1975	18.7531	18.5683						3	3	3	15.3	15.3	15.3	28.415	0	21.729	18209000	12	0.0737129	0.103078	-1.75251	-2.16357	1.42693	0.767008	20.9522	19.1997	-1.75251	sp|P09661|RU2A_HUMAN	sp|P09661|RU2A_HUMAN
23.5749	19.5594	23.5796	18.193	24.0007	24.0461	23.8436	23.7238						3	3	3	21.3	21.3	21.3	8.7813	0	19.854	79105000	17	0.10193	0.137584	2.67684	1.92939	2.77086	0.147933	21.2267	23.9036	2.67684	sp|P09669|COX6C_HUMAN	sp|P09669|COX6C_HUMAN
24.9563	25.0965	24.8881	24.9373	19.5617	19.4069	18.805	17.9217				+	LFQ intensity expI_LFQ intensity expC	12	12	12	27	27	27	69.284	0	195.03	53114000	51	3.58909e-06	0	-6.04572	-16.1459	0.0893714	0.743535	24.9695	18.9238	-6.04572	sp|P09960|LKHA4_HUMAN	sp|P09960|LKHA4_HUMAN
21.8705	22.3049	20.432	21.7869	19.903	18.5261	18.7281	18.1938				+	LFQ intensity expI_LFQ intensity expC	3	3	3	11	11	11	39.455	0	88.812	5429200	9	0.00240108	0.0054359	-2.76081	-5.02125	0.810164	0.743553	21.5986	18.8378	-2.76081	sp|P09972|ALDOC_HUMAN	sp|P09972|ALDOC_HUMAN
23.2711	23.7153	23.4535	23.1154	23.3481	23.3269	23.6787	23.4559						5	3	3	35.2	22.7	22.7	13.509	0	20.789	66088000	29	0.690334	0.670845	0.0635734	0.418232	0.257814	0.161102	23.3888	23.4524	0.0635738	sp|Q71UI9|H2AV_HUMAN;sp|P0C0S5|H2AZ_HUMAN	sp|Q71UI9|H2AV_HUMAN;sp|P0C0S5|H2AZ_HUMAN
27.6174	27.8968	27.7425	28.3567	28.2082	28.5095	28.5453	28.6277				+	LFQ intensity expI_LFQ intensity expC	8	8	3	64.1	64.1	23.4	13.936	0	125.75	1796700000	70	0.0220626	0.0347239	0.569332	3.06572	0.32314	0.183118	27.9034	28.4727	0.569332	sp|Q99878|H2A1J_HUMAN;sp|Q96KK5|H2A1H_HUMAN;sp|Q9BTM1|H2AJ_HUMAN;sp|P0C0S8|H2A1_HUMAN;sp|Q16777|H2A2C_HUMAN;sp|P20671|H2A1D_HUMAN;sp|Q6FI13|H2A2A_HUMAN;sp|Q93077|H2A1C_HUMAN;sp|Q7L7L0|H2A3_HUMAN;sp|P04908|H2A1B_HUMAN	sp|Q99878|H2A1J_HUMAN;sp|Q96KK5|H2A1H_HUMAN;sp|Q9BTM1|H2AJ_HUMAN;sp|P0C0S8|H2A1_HUMAN;sp|Q16777|H2A2C_HUMAN;sp|P20671|H2A1D_HUMAN;sp|Q6FI13|H2A2A_HUMAN;sp|Q93077|H2A1C_HUMAN;sp|Q7L7L0|H2A3_HUMAN;sp|P04908|H2A1B_HUMAN
20.757	19.8787	19.5026	18.3904	21.2724	20.1541	19.6879	18.9548						1	1	1	7.7	7.7	7.7	29.668	0.0057748	6.3068	2669500	1	0.597023	0.592787	0.38513	0.558017	0.980597	0.971498	19.6322	20.0173	0.38513	sp|P47985|UCRI_HUMAN;sp|P0C7P4|UCRIL_HUMAN	sp|P47985|UCRI_HUMAN;sp|P0C7P4|UCRIL_HUMAN
21.0944	20.1589	18.7823	22.7833	18.9807	22.8868	23.0813	17.9165						3	3	3	26.6	26.6	26.6	14.728	0	41.207	34466000	13	0.99435	0.993147	0.0115976	0.00738168	1.67988	2.65554	20.7047	20.7163	0.0115986	sp|P62987|RL40_HUMAN;sp|P62979|RS27A_HUMAN;sp|P0CG47|UBB_HUMAN;sp|P0CG48|UBC_HUMAN	sp|P62987|RL40_HUMAN;sp|P62979|RS27A_HUMAN;sp|P0CG47|UBB_HUMAN;sp|P0CG48|UBC_HUMAN
26.1533	26.1041	26.1715	26.0935	26.0846	26.233	26.0154	26.1153						19	18	11	35.1	33.1	20.4	70.051	0	238.74	423900000	185	0.719463	0.690149	-0.0185137	-0.376552	0.0377359	0.0908037	26.1306	26.1121	-0.0185127	sp|P0DMV9|HS71B_HUMAN;sp|P0DMV8|HS71A_HUMAN;sp|P48741|HSP77_HUMAN	sp|P0DMV9|HS71B_HUMAN;sp|P0DMV8|HS71A_HUMAN
19.0076	20.4928	20.3736	18.6261	19.6398	19.9387	20.2526	19.464						1	1	1	5.5	5.5	5.5	25.743	0.0030706	6.6848	2190200	0	0.707165	0.680373	0.198756	0.394053	0.947371	0.346586	19.625	19.8238	0.198755	sp|Q8WU68|U2AF4_HUMAN;sp|Q01081|U2AF1_HUMAN;sp|P0DN76|U2AF5_HUMAN	sp|Q8WU68|U2AF4_HUMAN;sp|Q01081|U2AF1_HUMAN;sp|P0DN76|U2AF5_HUMAN
19.8041	20.1162	19.7952	20.078	20.5164	23.3052	23.3135	23.3827				+	LFQ intensity expI_LFQ intensity expC	6	6	6	10.6	10.6	10.6	105.32	0	43.208	38585000	15	0.00921056	0.0140145	2.68111	3.7772	0.172471	1.40911	19.9484	22.6295	2.68111	sp|P10253|LYAG_HUMAN	sp|P10253|LYAG_HUMAN
19.6605	20.0441	19.72	18.617	19.9725	20.0732	21.2547	17.1379						3	3	3	21.6	21.6	21.6	23.48	0	18.353	6891300	1	0.918274	0.896643	0.0991912	0.107004	0.618991	1.74759	19.5104	19.6096	0.0991917	sp|P10301|RRAS_HUMAN	sp|P10301|RRAS_HUMAN
27.2602	27.2763	27.3848	27.3413	26.741	26.8187	26.8347	26.8482				+	LFQ intensity expI_LFQ intensity expC	13	13	4	40.6	40.6	13.7	21.865	0	131.02	770160000	113	1.05562e-05	0	-0.505022	-13.4301	0.0579157	0.0479784	27.3157	26.8107	-0.505022	sp|P10412|H14_HUMAN;sp|Q02539|H11_HUMAN;sp|P22492|H1T_HUMAN	sp|P10412|H14_HUMAN
19.7274	22.6605	20.026	18.3066	19.38	22.187	19.4118	17.6132						6	6	6	12.1	12.1	12.1	68.996	0	38.987	26845000	20	0.698774	0.674163	-0.532114	-0.406073	1.81575	1.88985	20.1801	19.648	-0.532114	sp|P10515|ODP2_HUMAN	sp|P10515|ODP2_HUMAN
18.4132	19.1555	18.5883	18.578	19.3928	19.6991	19.9565	21.095				+	LFQ intensity expI_LFQ intensity expC	1	1	1	12.4	12.4	12.4	11.737	0.0021345	7.0144	5240200	4	0.0156854	0.0241046	1.35209	3.3362	0.324571	0.742732	18.6838	20.0359	1.35209	sp|P10599|THIO_HUMAN	sp|P10599|THIO_HUMAN
20.2567	19.1529	22.0278	20.048	20.9143	19.9071	20.2446	19.0056						2	2	2	5.4	5.4	5.4	54.465	0.001548	14.882	5401500	4	0.641398	0.631891	-0.35344	-0.490203	1.20363	0.794156	20.3713	20.0179	-0.353441	sp|P10619|PPGB_HUMAN	sp|P10619|PPGB_HUMAN
23.0776	23.0039	22.8341	22.8589	23.8978	23.9745	23.7482	24.1289				+	LFQ intensity expI_LFQ intensity expC	4	4	4	22.6	22.6	22.6	17.598	0	28.133	80528000	33	5.47246e-05	0.000239316	0.993727	10.1	0.116547	0.158552	22.9436	23.9373	0.993729	sp|P10620|MGST1_HUMAN	sp|P10620|MGST1_HUMAN
25.4687	25.5009	25.6651	25.6938	26.5745	26.442	26.4916	26.7462				+	LFQ intensity expI_LFQ intensity expC	22	22	22	57.1	57.1	57.1	61.054	0	323.31	535000000	110	3.03825e-05	0	0.981455	11.1914	0.113764	0.133496	25.5821	26.5636	0.981455	sp|P10809|CH60_HUMAN	sp|P10809|CH60_HUMAN
22.4692	22.5486	23.0434	22.6552	20.3501	19.9861	22.9885	22.6483						3	3	3	11.1	11.1	11.1	52.494	0	57.156	36449000	20	0.180304	0.229103	-1.18585	-1.516	0.254542	1.54361	22.6791	21.4932	-1.18585	sp|P10909|CLUS_HUMAN	sp|P10909|CLUS_HUMAN
24.7241	25.0528	25.0957	24.676	29.1239	29.2605	29.1215	29.0729				+	LFQ intensity expI_LFQ intensity expC	33	33	32	51.8	51.8	51.8	72.332	0	323.31	2550800000	196	2.73914e-08	0	4.25755	36.6806	0.217668	0.0806889	24.8871	29.1447	4.25755	sp|P11021|GRP78_HUMAN	sp|P11021|GRP78_HUMAN
28.1684	28.3583	28.2063	28.2595	27.9168	28.0608	27.9968	28.0304				+	LFQ intensity expI_LFQ intensity expC	23	22	20	37.9	37.9	34.5	70.897	0	322.08	1828700000	274	0.00304405	0.00615768	-0.246862	-4.786	0.0823964	0.0620711	28.2481	28.0012	-0.246862	sp|P11142|HSP7C_HUMAN;sp|P54652|HSP72_HUMAN	sp|P11142|HSP7C_HUMAN
25.0572	25.0077	25.0709	25.2628	25.7688	25.7057	25.6896	25.7738				+	LFQ intensity expI_LFQ intensity expC	12	12	12	50.1	50.1	50.1	39.233	0	149.32	351290000	107	4.21368e-05	0.000256881	0.634833	10.5722	0.112097	0.0430937	25.0996	25.7345	0.634832	sp|P11177|ODPB_HUMAN	sp|P11177|ODPB_HUMAN
20.7081	20.3931	20.9291	18.2103	19.9346	19.8935	19.4081	18.3021						2	2	2	5.9	5.9	5.9	46.588	0.0015924	15.731	1840100	2	0.392044	0.42694	-0.675588	-0.922105	1.25268	0.76022	20.0602	19.3846	-0.675587	sp|P11310|ACADM_HUMAN	sp|P11310|ACADM_HUMAN
21.5225	20.1806	19.6924	19.3427	18.5094	19.6209	19.7563	18.62						2	2	2	4.7	4.7	4.7	59.256	0	77.205	3422300	5	0.117331	0.156387	-1.05789	-1.82789	0.955852	0.652794	20.1846	19.1267	-1.05789	sp|P11413|G6PD_HUMAN	sp|P11413|G6PD_HUMAN
25.3277	25.4913	25.5406	25.3406	25.9955	26.1755	26.0122	26.1342				+	LFQ intensity expI_LFQ intensity expC	28	28	28	36.3	36.3	36.3	129.63	0	285.45	406700000	137	8.24034e-05	0.00021374	0.654287	9.3986	0.107052	0.0890228	25.425	26.0793	0.654287	sp|P11498|PYC_HUMAN	sp|P11498|PYC_HUMAN
19.7584	20.1751	19.7071	17.8252	19.8479	24.1014	18.6141	16.8551						1	1	1	0.3	0.3	0.3	426.74	0.002139	7.0528	18354000	1	0.774614	0.735906	0.488198	0.299567	1.04867	3.08605	19.3664	19.8546	0.488197	sp|P11532|DMD_HUMAN	sp|P11532|DMD_HUMAN
25.0753	24.7628	24.7732	24.9361	20.2968	20.2107	17.8328	16.4809				+	LFQ intensity expI_LFQ intensity expC	19	19	19	22.1	22.1	22.1	101.56	0	169.93	49547000	45	0.000588847	0.00110417	-6.18154	-6.58495	0.148598	1.87159	24.8869	18.7053	-6.18154	sp|P11586|C1TC_HUMAN	sp|P11586|C1TC_HUMAN
24.6717	24.2561	24.512	24.2987	19.9064	20.325	19.2346	18.148				+	LFQ intensity expI_LFQ intensity expC	8	8	8	27.3	27.3	27.3	39.724	0	128.19	46386000	28	4.68163e-05	0.000247788	-5.0311	-10.3796	0.193666	0.949881	24.4346	19.4035	-5.0311	sp|P11766|ADHX_HUMAN	sp|P11766|ADHX_HUMAN
23.8379	23.7592	23.8093	23.9117	20.5568	22.9445	18.3564	22.7389						8	8	8	15.7	15.7	15.7	70.67	0	117	40131000	39	0.0472092	0.069	-2.68037	-2.48927	0.0637094	2.1526	23.8295	21.1492	-2.68036	sp|P11940|PABP1_HUMAN;sp|Q9H361|PABP3_HUMAN;sp|Q13310|PABP4_HUMAN;sp|Q4VXU2|PAP1L_HUMAN	sp|P11940|PABP1_HUMAN;sp|Q9H361|PABP3_HUMAN;sp|Q13310|PABP4_HUMAN
24.1703	24.2332	24.2539	24.3201	20.1996	22.9624	22.9135	23.8735						5	5	5	25.7	25.7	25.7	28.768	0	78.234	64685000	41	0.0689758	0.0983882	-1.75713	-2.21176	0.0617498	1.58769	24.2444	22.4872	-1.75713	sp|P12004|PCNA_HUMAN	sp|P12004|PCNA_HUMAN
21.6915	21.9569	21.564	22.1008	19.7749	19.437	19.3638	18.3674				+	LFQ intensity expI_LFQ intensity expC	4	4	2	8.6	8.6	4.9	57.41	0	45.902	5876300	10	0.000212835	0.000942675	-2.59256	-7.93531	0.244493	0.605959	21.8283	19.2357	-2.59256	sp|P12081|SYHC_HUMAN	sp|P12081|SYHC_HUMAN
20.0139	20.7793	19.4808	18.638	20.4569	20.2793	22.1949	18.1307						14	5	5	49.3	18.1	18.1	33.064	0	41.657	14015000	9	0.590816	0.593314	0.537417	0.567726	0.901144	1.66501	19.728	20.2654	0.537416	sp|P12235|ADT1_HUMAN	sp|P12235|ADT1_HUMAN
26.1658	26.0619	26.2047	26.1393	26.754	26.8942	26.8977	26.8261				+	LFQ intensity expI_LFQ intensity expC	18	18	4	55.7	55.7	15.4	32.866	0	157.36	608020000	80	4.69934e-06	0	0.700134	15.4221	0.0603259	0.0678584	26.1429	26.843	0.700132	sp|P12236|ADT3_HUMAN	sp|P12236|ADT3_HUMAN
21.9844	21.7814	22.3079	22.3297	20.5606	19.9845	19.3782	18.5505				+	LFQ intensity expI_LFQ intensity expC	4	4	4	9.5	9.5	9.5	55.804	0	24.163	7105500	12	0.00149262	0.00235945	-2.48243	-5.51589	0.265108	0.860174	22.1009	19.6184	-2.48243	sp|P12268|IMDH2_HUMAN	sp|P12268|IMDH2_HUMAN
19.0545	19.9939	18.9213	18.798	24.3086	24.142	24.1197	24.2082				+	LFQ intensity expI_LFQ intensity expC	13	13	13	7.3	7.3	7.3	267.29	0	155.42	79080000	43	1.80287e-06	0	5.00268	18.1464	0.544812	0.084772	19.1919	24.1946	5.00269	sp|P12270|TPR_HUMAN	sp|P12270|TPR_HUMAN
19.4034	20.3023	19.9725	21.0606	20.1316	20.5207	19.5436	18.196						1	1	1	7.5	7.5	7.5	16.572	0.002381	8.9948	1361100	2	0.377028	0.41822	-0.586724	-0.95377	0.691962	1.0173	20.1847	19.598	-0.586725	sp|P12273|PIP_HUMAN	sp|P12273|PIP_HUMAN
19.8122	20.1164	20.5834	19.1203	23.6842	20.7785	18.8426	22.6899						3	3	3	12.5	12.5	12.5	47.036	0	64.573	30319000	7	0.203299	0.254793	1.59074	1.42767	0.613501	2.14233	19.9081	21.4988	1.59074	sp|P12532|KCRU_HUMAN;sp|P17540|KCRS_HUMAN	sp|P12532|KCRU_HUMAN
19.8949	19.6936	18.6617	19.0121	20.6522	20.5675	22.2629	20.0984				+	LFQ intensity expI_LFQ intensity expC	2	2	2	3.4	3.4	3.4	97.455	0.0015625	15.154	9752100	6	0.0289385	0.0451111	1.57965	2.85638	0.57682	0.94373	19.3156	20.8952	1.57965	sp|P12830|CADH1_HUMAN	sp|P12830|CADH1_HUMAN
23.6593	24.0788	23.8832	23.6302	22.7675	23.1423	22.6294	22.6996				+	LFQ intensity expI_LFQ intensity expC	8	8	8	16.6	16.6	16.6	69.842	0	73.507	50467000	43	0.000653824	0.00142268	-1.00319	-6.45733	0.210242	0.228782	23.8129	22.8097	-1.00319	sp|P12956|XRCC6_HUMAN	sp|P12956|XRCC6_HUMAN
20.4728	20.1244	20.0917	17.6736	22.2852	19.7848	22.2952	17.9912						6	6	6	12.7	12.7	12.7	82.704	0	44.408	19429000	15	0.448142	0.467796	0.998456	0.811358	1.28962	2.09628	19.5907	20.5891	0.998455	sp|P13010|XRCC5_HUMAN	sp|P13010|XRCC5_HUMAN
20.7309	20.9484	19.4864	18.12	19.0534	19.6323	19.9325	17.2134						3	3	3	20.1	20.1	20.1	19.576	0	19.384	6489100	9	0.370696	0.416507	-0.86354	-0.967418	1.30439	1.21888	19.8214	18.9579	-0.863541	sp|P13073|COX41_HUMAN	sp|P13073|COX41_HUMAN
22.2501	22.2303	22.3249	22.3473	20.4521	21.3227	20.1619	18.7487				+	LFQ intensity expI_LFQ intensity expC	5	5	5	13.9	13.9	13.9	49.973	0	56.23	7994000	14	0.00749778	0.0110712	-2.1168	-3.95463	0.0566802	1.06904	22.2881	20.1713	-2.1168	sp|P13489|RINI_HUMAN	sp|P13489|RINI_HUMAN
26.1287	25.541	25.4965	24.8692	22.5151	23.4291	22.8491	24.0885				+	LFQ intensity expI_LFQ intensity expC	20	20	20	28.6	28.6	28.6	95.337	0	147.27	111800000	72	0.00180878	0.00349776	-2.28842	-5.3121	0.514607	0.691023	25.5089	23.2204	-2.28842	sp|P13639|EF2_HUMAN	sp|P13639|EF2_HUMAN
19.303	19.4845	20.2386	20.0425	24.7082	25.0097	25.0552	25.2018				+	LFQ intensity expI_LFQ intensity expC	10	10	10	18.3	18.3	18.3	72.932	0	87.717	137500000	40	6.97535e-07	0	5.22657	21.304	0.44475	0.207246	19.7671	24.9937	5.22656	sp|P13667|PDIA4_HUMAN	sp|P13667|PDIA4_HUMAN
20.6936	20.5368	19.9628	19.0079	20.5322	19.1177	19.5247	20.0057						1	1	1	2.6	2.6	2.6	61.049	0	25.602	3780800	3	0.62016	0.613837	-0.255192	-0.522324	0.762636	0.610894	20.0503	19.7951	-0.255192	sp|P13674|P4HA1_HUMAN	sp|P13674|P4HA1_HUMAN
19.1108	21.4658	19.325	19.3672	19.6537	20.1629	19.9307	18.6935						2	2	2	3	3	3	81.224	0.0012937	11.783	1847000	2	0.757244	0.717698	-0.20702	-0.323571	1.10479	0.645595	19.8172	19.6102	-0.20702	sp|P13798|ACPH_HUMAN	sp|P13798|ACPH_HUMAN
22.6564	22.8612	22.8859	22.8037	23.8002	23.9631	23.9979	23.7525				+	LFQ intensity expI_LFQ intensity expC	9	9	9	46.8	46.8	46.8	35.079	0	72.909	83544000	38	9.81128e-06	0	1.07661	13.5997	0.102886	0.120343	22.8018	23.8784	1.07661	sp|P13804|ETFA_HUMAN	sp|P13804|ETFA_HUMAN
21.096	18.4666	19.4777	19.3269	19.9506	19.7692	19.1939	19.1723						1	1	1	9.4	9.4	9.4	14.177	0.0021645	7.1806	911180	1	0.908053	0.885689	-0.0702953	-0.120458	1.09724	0.397824	19.5918	19.5215	-0.0702953	sp|P13987|CD59_HUMAN	sp|P13987|CD59_HUMAN
20.2527	19.792	18.9797	24.7606	19.6915	19.0176	19.363	17.5245						2	2	2	17.4	17.4	17.4	12.476	0	21.616	62205000	14	0.189518	0.239364	-2.0471	-1.47941	2.59677	0.956867	20.9462	18.8991	-2.04711	sp|P14174|MIF_HUMAN	sp|P14174|MIF_HUMAN
22.2027	22.1038	20.0652	18.7812	25.6466	25.7503	25.6972	25.6947				+	LFQ intensity expI_LFQ intensity expC	9	9	9	20.1	20.1	20.1	59.425	0	99.857	263110000	59	0.0010468	0.00226923	4.90898	5.90696	1.66156	0.0423629	20.7882	25.6972	4.90898	sp|P14314|GLU2B_HUMAN	sp|P14314|GLU2B_HUMAN
19.8066	23.1526	18.5254	18.3829	19.2442	19.0064	19.1309	18.4794						2	2	2	6.7	6.7	6.7	48.275	0.0013175	12.048	9249400	8	0.406352	0.436449	-1.00162	-0.892787	2.21819	0.338132	19.9669	18.9652	-1.00162	sp|P14324|FPPS_HUMAN	sp|P14324|FPPS_HUMAN
20.0939	19.7264	22.7059	18.9868	23.9836	24.3137	24.1597	24.2264				+	LFQ intensity expI_LFQ intensity expC	2	2	2	27.7	27.7	27.7	9.3959	0	23.078	84785000	14	0.00343569	0.00650206	3.79258	4.66881	1.61862	0.139874	20.3783	24.1708	3.79258	sp|P14406|CX7A2_HUMAN	sp|P14406|CX7A2_HUMAN
27.9705	28.0943	27.9722	27.9099	26.0035	25.7824	26.3955	26.0329				+	LFQ intensity expI_LFQ intensity expC	19	19	19	50.8	50.8	50.8	57.936	0	323.31	673070000	154	6.56469e-06	0	-1.93318	-14.5674	0.0773568	0.253889	27.9867	26.0536	-1.93318	sp|P14618|KPYM_HUMAN;sp|P30613|KPYR_HUMAN	sp|P14618|KPYM_HUMAN
23.5846	23.7961	23.8779	23.6436	27.4102	27.4841	27.4836	27.2088				+	LFQ intensity expI_LFQ intensity expC	31	29	29	41	39.2	39.2	92.468	0	308.8	799090000	143	1.85184e-08	0	3.67112	39.1629	0.135115	0.129971	23.7256	27.3967	3.67112	sp|P14625|ENPL_HUMAN;sp|Q58FF3|ENPLL_HUMAN	sp|P14625|ENPL_HUMAN
20.5314	20.1723	20.4065	19.1251	20.5631	19.2331	19.0304	18.9694						3	3	3	12.1	12.1	12.1	24.614	0	16.951	3636000	2	0.262743	0.315058	-0.609783	-1.23573	0.640045	0.751232	20.0588	19.449	-0.609783	sp|P63162|RSMN_HUMAN;sp|P14678|RSMB_HUMAN	sp|P63162|RSMN_HUMAN;sp|P14678|RSMB_HUMAN
20.1718	18.7906	19.2426	17.2643	20.31	20.3962	19.6278	17.7727						2	2	2	9.3	9.3	9.3	64.132	0.0015873	15.691	5497900	6	0.472303	0.490019	0.659377	0.766765	1.21351	1.21878	18.8673	19.5267	0.659376	sp|P14866|HNRPL_HUMAN	sp|P14866|HNRPL_HUMAN
23.6278	23.7912	23.7299	23.6345	22.5477	19.8952	18.6033	20.1017				+	LFQ intensity expI_LFQ intensity expC	8	8	8	22.4	22.4	22.4	57.136	0	89.329	26837000	31	0.00610676	0.00969697	-3.4089	-4.13587	0.0788756	1.64657	23.6959	20.287	-3.4089	sp|P14868|SYDC_HUMAN	sp|P14868|SYDC_HUMAN
23.6127	23.5819	23.4174	23.4143	23.4831	23.5228	23.2409	23.253						9	9	8	19.5	19.5	19.5	81.744	0	62.75	76845000	34	0.199023	0.250509	-0.131626	-1.44337	0.105516	0.148766	23.5066	23.3749	-0.131626	sp|P14923|PLAK_HUMAN	sp|P14923|PLAK_HUMAN
24.1063	23.8584	23.5054	23.4546	23.6489	23.7368	23.6408	23.7219						6	6	6	37.5	37.5	37.5	17.149	0	38.803	89371000	28	0.786707	0.744089	-0.0441136	-0.282973	0.307867	0.0492854	23.7312	23.6871	-0.0441132	sp|P15531|NDKA_HUMAN;sp|P22392|NDKB_HUMAN;sp|O60361|NDK8_HUMAN	sp|P15531|NDKA_HUMAN;sp|P22392|NDKB_HUMAN
18.9479	23.0026	23.0231	23.2939	20.5753	21.3852	18.7126	19.3157						3	3	3	11.3	11.3	11.3	31.324	0	21.993	20267000	20	0.136447	0.179031	-2.06966	-1.71882	2.08352	1.2077	22.0669	19.9972	-2.06966	sp|P15880|RS2_HUMAN	sp|P15880|RS2_HUMAN
20.2829	20.9544	20.2031	19.6583	19.19	18.4422	19.5202	18.8801				+	LFQ intensity expI_LFQ intensity expC	3	3	3	1.3	1.3	1.3	331.77	0	21.218	2220400	8	0.0112647	0.0178322	-1.26653	-3.6075	0.531394	0.458971	20.2747	19.0081	-1.26653	sp|P15924|DESP_HUMAN	sp|P15924|DESP_HUMAN
19.4639	19.5883	19.7512	19.0957	21.0893	20.0659	19.9276	20.2968				+	LFQ intensity expI_LFQ intensity expC	1	1	1	1.4	1.4	1.4	122.1	0.0024272	9.8498	7517400	21	0.0254946	0.0396979	0.870165	2.95357	0.27879	0.519102	19.4748	20.3449	0.870167	sp|P15941|MUC1_HUMAN	sp|P15941|MUC1_HUMAN
20.1306	19.0903	19.9438	19.0059	20.1233	20.0004	18.9687	18.028						5	1	0	52.4	16.1	0	15.144	0	33.874	0	6	1	1	0	0	0.577163	0.982241	19.5427	19.2801	-0.262579	sp|P16104|H2AX_HUMAN	sp|P16104|H2AX_HUMAN
19.09	19.1165	20.1859	18.3278	18.5499	21.9631	19.6442	19.1392						2	2	2	3.8	3.8	3.8	76.074	0.0015576	15.099	4614100	2	0.471918	0.489795	0.644044	0.767462	0.763808	1.4945	19.1801	19.8241	0.644045	sp|P16278|BGAL_HUMAN	sp|P16278|BGAL_HUMAN
25.9517	26.047	25.9822	25.8794	25.6621	25.5992	25.6712	25.7129				+	LFQ intensity expI_LFQ intensity expC	8	6	6	33.2	23.9	23.9	22.58	0	58.553	326540000	66	0.00035316	0.00120455	-0.303696	-7.2375	0.0695476	0.0469697	25.9651	25.6614	-0.303696	sp|P16401|H15_HUMAN	sp|P16401|H15_HUMAN
20.3682	21.1165	20.4962	17.7722	19.5164	19.8511	20.9751	21.5287						10	1	1	33.9	7.2	7.2	22.35	0.0029126	6.3796	11080000	5	0.568388	0.577584	0.529534	0.603317	1.48054	0.943111	19.9383	20.4678	0.529533	sp|P16402|H13_HUMAN	sp|P16402|H13_HUMAN
24.1215	24.1257	24.2565	24.2088	23.633	23.7604	23.7719	23.9861				+	LFQ intensity expI_LFQ intensity expC	12	3	3	37.6	9.9	9.9	21.364	0	23.423	93162000	24	0.00281801	0.00570711	-0.390262	-4.86169	0.0659555	0.146372	24.1781	23.7879	-0.390263	sp|P16403|H12_HUMAN	sp|P16403|H12_HUMAN
20.4061	19.3413	20.4467	21.7195	21.1304	20.5431	18.2522	18.4507						4	4	4	10	10	10	76.689	0	25.501	20383000	11	0.351726	0.399874	-0.88426	-1.00944	0.972879	1.45704	20.4784	19.5941	-0.884258	sp|P16435|NCPR_HUMAN	sp|P16435|NCPR_HUMAN
25.1994	25.2266	25.2624	25.2605	25.8464	25.8921	25.8128	25.9211				+	LFQ intensity expI_LFQ intensity expC	21	21	21	27.4	27.4	27.4	114.76	0	323.31	375550000	143	5.3592e-07	0	0.630885	22.2715	0.030119	0.0479846	25.2372	25.8681	0.630884	sp|P16615|AT2A2_HUMAN;sp|O14983|AT2A1_HUMAN;sp|Q93084|AT2A3_HUMAN	sp|P16615|AT2A2_HUMAN
20.743	19.7629	19.1028	20.9501	19.0492	19.4177	19.8606	18.2228						9	3	3	28.2	17.2	17.2	40.089	0	29.993	2981400	11	0.12049	0.158545	-1.00211	-1.80871	0.863668	0.694226	20.1397	19.1376	-1.00211	sp|P16989|YBOX3_HUMAN	sp|P16989|YBOX3_HUMAN
19.9664	20.2004	19.6752	19.8864	19.7361	19.3489	19.4035	18.1086						1	1	1	17.8	17.8	17.8	11.676	0.0022624	7.7437	561850	2	0.0808575	0.111566	-0.782847	-2.09659	0.216958	0.71457	19.9321	19.1493	-0.782848	sp|P17096|HMGA1_HUMAN	sp|P17096|HMGA1_HUMAN
26.5369	26.3684	26.1641	26.3366	24.5082	24.7084	24.4212	24.7174				+	LFQ intensity expI_LFQ intensity expC	18	18	18	56.4	56.4	56.4	46.247	0	147.83	243030000	94	3.0572e-06	0	-1.76269	-16.592	0.152757	0.147685	26.3515	24.5888	-1.76269	sp|P17174|AATC_HUMAN	sp|P17174|AATC_HUMAN
25.3583	25.1445	24.5453	25.4265	23.2195	19.5948	22.0528	22.8618				+	LFQ intensity expI_LFQ intensity expC	16	16	16	34.2	34.2	34.2	60.343	0	201.75	81591000	63	0.00907032	0.0138676	-3.18645	-3.79029	0.400659	1.63294	25.1187	21.9322	-3.18645	sp|P17987|TCPA_HUMAN	sp|P17987|TCPA_HUMAN
19.4117	20.4899	20.2593	18.2437	19.8077	20.1544	19.6267	20.4781						1	1	1	5.1	5.1	5.1	49.966	0.0021763	7.2417	4928900	3	0.472552	0.489358	0.415574	0.766313	1.01677	0.377549	19.6012	20.0167	0.415575	sp|P18031|PTN1_HUMAN	sp|P18031|PTN1_HUMAN
19.71	22.4086	22.7993	22.5645	20.2653	20.2848	19.1756	18.6503						2	2	2	9.1	9.1	9.1	12.538	0.0015038	14.135	12322000	12	0.0338128	0.0506667	-2.27664	-2.73828	1.44931	0.815156	21.8706	19.594	-2.27663	sp|P18077|RL35A_HUMAN	sp|P18077|RL35A_HUMAN
23.5303	23.518	23.6687	23.3492	19.308	19.7071	19.761	16.7925				+	LFQ intensity expI_LFQ intensity expC	5	2	2	38.9	10	10	20.511	0.0015267	14.634	41950000	15	0.000625122	0.00143005	-4.6244	-6.51182	0.130824	1.41427	23.5165	18.8921	-4.6244	sp|P18085|ARF4_HUMAN	sp|P18085|ARF4_HUMAN
22.6539	23.0419	22.5627	22.5962	19.5826	20.5278	19.2956	19.0878				+	LFQ intensity expI_LFQ intensity expC	4	4	4	15.7	15.7	15.7	29.225	0	32.283	12956000	20	9.45269e-05	0.000207407	-3.09026	-9.17333	0.222027	0.636113	22.7137	19.6234	-3.09026	sp|P18124|RL7_HUMAN	sp|P18124|RL7_HUMAN
20.0302	20.9996	19.9448	17.6887	23.8186	20.2316	18.3901	18.1635						5	5	1	19.6	19.6	5.5	40.358	0	38.547	43898000	16	0.754756	0.71717	0.485121	0.327025	1.40219	2.61461	19.6658	20.151	0.485123	sp|P30462|1B14_HUMAN;sp|P18463|1B37_HUMAN;sp|Q95365|1B38_HUMAN;sp|Q29836|1B67_HUMAN;sp|Q29718|1B82_HUMAN;sp|P30480|1B42_HUMAN;sp|P30475|1B39_HUMAN;sp|P30460|1B08_HUMAN;sp|P01889|1B07_HUMAN;sp|Q31610|1B81_HUMAN;sp|P30486|1B48_HUMAN;sp|Q29940|1B59_HUMAN;sp|Q04826|1B40_HUMAN;sp|P30685|1B35_HUMAN;sp|P30498|1B78_HUMAN;sp|P30495|1B56_HUMAN;sp|P30493|1B55_HUMAN;sp|P30491|1B53_HUMAN;sp|P30490|1B52_HUMAN;…	sp|P30462|1B14_HUMAN;sp|P18463|1B37_HUMAN;sp|Q95365|1B38_HUMAN;sp|Q29836|1B67_HUMAN;sp|Q29718|1B82_HUMAN;sp|P30480|1B42_HUMAN;sp|P30475|1B39_HUMAN;sp|P30460|1B08_HUMAN;sp|P01889|1B07_HUMAN;sp|Q31610|1B81_HUMAN;sp|P30486|1B48_HUMAN;sp|Q29940|1B59_HUMAN;sp|Q04826|1B40_HUMAN;sp|P30685|1B35_HUMAN;sp|P30498|1B78_HUMAN;sp|P30495|1B56_HUMAN;sp|P30493|1B55_HUMAN;sp|P30491|1B53_HUMAN;sp|P30490|1B52_HUMAN;…
18.9575	20.0863	19.1009	20.427	18.2845	19.4659	20.1889	18.4465						1	1	1	5.4	5.4	5.4	21.397	0.0030928	6.7536	2106100	4	0.379685	0.418762	-0.546469	-0.948097	0.724565	0.896596	19.6429	19.0964	-0.546469	sp|P18621|RL17_HUMAN	sp|P18621|RL17_HUMAN
19.6538	20.5405	19.7189	18.3459	22.5722	19.984	20.6486	17.6209						2	2	2	30.6	30.6	30.6	12.587	0	19.411	15643000	4	0.586822	0.592451	0.641677	0.574005	0.907238	2.04345	19.5648	20.2064	0.641676	sp|P18859|ATP5J_HUMAN	sp|P18859|ATP5J_HUMAN
25.4361	24.7865	24.7816	25.1002	23.0684	23.5934	19.2459	23.4935						9	9	9	13.1	13.1	13.1	76.613	0	87.248	83311000	45	0.0439591	0.0645898	-2.67579	-2.54205	0.311331	2.08207	25.0261	22.3503	-2.67579	sp|P19338|NUCL_HUMAN	sp|P19338|NUCL_HUMAN
24.9179	25.4357	25.0408	25.1259	25.7379	25.8056	25.8307	25.8363				+	LFQ intensity expI_LFQ intensity expC	25	25	25	27.7	27.7	27.7	102.48	0	231.04	345990000	134	0.000993631	0.002	0.672581	5.96609	0.220896	0.0451747	25.1301	25.8027	0.672581	sp|P19367|HXK1_HUMAN;sp|P52789|HXK2_HUMAN;sp|Q2TB90|HKDC1_HUMAN;sp|P52790|HXK3_HUMAN	sp|P19367|HXK1_HUMAN
20.3229	20.8516	19.5825	19.7756	20.4632	20.5615	18.9671	20.8606						2	2	2	2.1	2.1	2.1	138.75	0.0013021	11.926	6185300	14	0.880887	0.850476	0.0799642	0.156347	0.57253	0.847669	20.1332	20.2131	0.0799656	sp|P20020|AT2B1_HUMAN;sp|P23634|AT2B4_HUMAN	sp|P20020|AT2B1_HUMAN;sp|P23634|AT2B4_HUMAN
22.6311	22.3506	22.4466	22.6592	19.3051	19.8702	20.0166	18.7484				+	LFQ intensity expI_LFQ intensity expC	4	4	4	15.3	15.3	15.3	38.388	0	29.608	21453000	19	5.28469e-05	0.000241379	-3.03682	-10.1619	0.148086	0.57905	22.5219	19.4851	-3.03682	sp|P20042|IF2B_HUMAN	sp|P20042|IF2B_HUMAN
18.4219	19.9611	17.7223	18.9243	20.2798	19.9246	18.9053	18.946						1	1	1	3.5	3.5	3.5	52.739	0.0029644	6.501	231780	4	0.243608	0.297488	0.756508	1.29286	0.941732	0.694775	18.7574	19.5139	0.756508	sp|P20073|ANXA7_HUMAN	sp|P20073|ANXA7_HUMAN
18.927	23.1444	19.287	23.4919	23.8061	24.1417	22.9794	22.9563						3	3	3	17.3	17.3	17.3	23.593	0	27.637	67261000	19	0.122269	0.161076	2.25829	1.79813	2.43988	0.596846	21.2126	23.4709	2.25829	sp|P20340|RAB6A_HUMAN;sp|Q9NRW1|RAB6B_HUMAN;sp|Q14964|RB39A_HUMAN	sp|P20340|RAB6A_HUMAN;sp|Q9NRW1|RAB6B_HUMAN
19.2273	21.2923	19.7998	19.749	20.3439	19.5867	19.2825	17.5357						2	2	2	9.5	9.5	9.5	26.489	0	20.244	5361400	7	0.306035	0.358203	-0.829871	-1.11873	0.88862	1.18803	20.0171	19.1872	-0.82987	sp|P20618|PSB1_HUMAN	sp|P20618|PSB1_HUMAN
20.1508	19.3176	19.0164	18.0694	20.5052	23.1224	23.126	22.9915				+	LFQ intensity expI_LFQ intensity expC	3	3	3	16.7	16.7	16.7	16.762	0	20.763	29383000	13	0.00533441	0.00873152	3.29771	4.25775	0.859196	1.28891	19.1386	22.4363	3.29771	sp|P20674|COX5A_HUMAN	sp|P20674|COX5A_HUMAN
25.4572	25.5408	25.5889	25.6557	25.6697	25.6624	25.7092	25.639						19	19	19	32.3	32.3	32.3	66.408	0	323.31	264870000	126	0.0481842	0.0700733	0.109434	2.47418	0.0835081	0.0291849	25.5606	25.6701	0.109436	sp|P20700|LMNB1_HUMAN	sp|P20700|LMNB1_HUMAN
19.824	21.1709	19.1189	20.0297	18.7432	19.4051	19.1522	18.4775						1	1	1	3.1	3.1	3.1	29.354	0.0029211	6.3977	904950	1	0.0606077	0.08895	-1.09134	-2.30591	0.851271	0.413895	20.0358	18.9445	-1.09134	sp|P20783|NTF3_HUMAN	sp|P20783|NTF3_HUMAN
19.9787	20.3277	19.8485	19.3411	20.0624	19.7378	18.6459	16.5882						1	1	1	5.3	5.3	5.3	26.559	0.0021834	7.275	1145300	3	0.217924	0.271293	-1.11542	-1.37617	0.408863	1.56865	19.874	18.7586	-1.11542	sp|P21266|GSTM3_HUMAN	sp|P21266|GSTM3_HUMAN
22.2615	22.3518	22.0322	22.1015	20.7234	20.003	19.3469	18.5197				+	LFQ intensity expI_LFQ intensity expC	6	5	5	3.2	2.8	2.8	280.74	0	71.867	7470600	11	0.00175872	0.00324324	-2.53851	-5.34153	0.146033	0.939195	22.1868	19.6483	-2.53851	sp|P21333|FLNA_HUMAN	sp|P21333|FLNA_HUMAN
23.4326	23.6804	23.5655	23.4988	24.9215	24.0628	24.6051	24.3848				+	LFQ intensity expI_LFQ intensity expC	10	10	10	55.5	55.5	55.5	30.772	0	81.658	133480000	45	0.00236814	0.0052069	0.949232	5.03517	0.105679	0.361927	23.5443	24.4935	0.949234	sp|P21796|VDAC1_HUMAN	sp|P21796|VDAC1_HUMAN
20.3861	20.5066	18.3914	20.6001	19.4228	19.4592	21.1984	18.2347						2	2	2	7.8	7.8	7.8	33.784	0.0016026	16.131	4282800	8	0.644206	0.633039	-0.392292	-0.486	1.05677	1.22042	19.9711	19.5788	-0.392292	sp|P22087|FBRL_HUMAN;sp|A6NHQ2|FBLL1_HUMAN	sp|P22087|FBRL_HUMAN;sp|A6NHQ2|FBLL1_HUMAN
23.0149	23.2502	22.8867	22.8222	20.7896	22.2794	19.5194	17.348				+	LFQ intensity expI_LFQ intensity expC	4	4	4	5.3	5.3	5.3	107.77	0	34.917	13114000	16	0.028409	0.0444838	-3.00937	-2.87049	0.188935	2.08823	22.9935	19.9841	-3.00937	sp|P22102|PUR2_HUMAN	sp|P22102|PUR2_HUMAN
20.7944	19.9911	19.4025	18.5025	20.0423	19.7356	19.1674	17.9234						1	1	1	2.6	2.6	2.6	47.079	0.0022222	7.4901	5634200	4	0.523536	0.535127	-0.455422	-0.677167	0.966421	0.935561	19.6726	19.2172	-0.455421	sp|P22234|PUR6_HUMAN	sp|P22234|PUR6_HUMAN
23.3028	23.4221	23.3194	23.3886	20.0186	20.5162	20.3157	18.6641				+	LFQ intensity expI_LFQ intensity expC	5	5	5	6.3	6.3	6.3	117.85	0	69.478	16786000	23	0.000164183	0.000613333	-3.47961	-8.31442	0.0565331	0.835095	23.3582	19.8786	-3.47961	sp|P22314|UBA1_HUMAN	sp|P22314|UBA1_HUMAN
20.111	20.9142	20.9227	18.482	23.5186	23.2634	23.0351	23.1013				+	LFQ intensity expI_LFQ intensity expC	7	7	7	17.1	17.1	17.1	53.836	0	64.523	41065000	32	0.00175539	0.00325792	3.12214	5.34353	1.14858	0.215209	20.1075	23.2296	3.12214	sp|P22570|ADRO_HUMAN	sp|P22570|ADRO_HUMAN
19.4602	20.5299	18.6228	18.9999	23.3956	23.259	23.6534	23.6669				+	LFQ intensity expI_LFQ intensity expC	6	6	6	17	17	17	37.429	0	62.462	52551000	23	7.173e-05	0.000222222	4.0905	9.63124	0.825499	0.200177	19.4032	23.4937	4.0905	sp|P22626|ROA2_HUMAN	sp|P22626|ROA2_HUMAN
25.6069	25.5586	25.5973	25.6595	26.1354	26.1256	25.9555	26.0267				+	LFQ intensity expI_LFQ intensity expC	12	12	12	38.4	38.4	38.4	48.442	0	229.75	439630000	81	7.47369e-05	0.00021875	0.455268	9.56184	0.0415568	0.0856799	25.6056	26.0608	0.455269	sp|P22695|QCR2_HUMAN	sp|P22695|QCR2_HUMAN
23.8231	23.9222	23.9971	23.568	23.9973	24.2583	23.546	23.9576						9	9	9	18.8	18.8	18.8	76.149	0	64.706	105550000	52	0.543871	0.55357	0.112209	0.643212	0.187151	0.294462	23.8276	23.9398	0.112209	sp|P23246|SFPQ_HUMAN	sp|P23246|SFPQ_HUMAN
19.5659	20.9804	19.473	18.5826	26.0103	26.0387	25.8843	25.8915				+	LFQ intensity expI_LFQ intensity expC	11	11	11	48.1	48.1	48.1	23.742	0	94.608	277930000	37	1.47374e-05	0	6.30574	12.6819	0.991242	0.0797738	19.6504	25.9562	6.30574	sp|P23284|PPIB_HUMAN	sp|P23284|PPIB_HUMAN
23.2336	23.1291	23.2176	23.0233	19.5309	20.1822	20.2673	19.4139				+	LFQ intensity expI_LFQ intensity expC	7	7	7	16.6	16.6	16.6	53.165	0	116.73	19481000	22	6.19352e-06	0	-3.30232	-14.7129	0.0966922	0.438365	23.1509	19.8486	-3.30232	sp|P23381|SYWC_HUMAN	sp|P23381|SYWC_HUMAN
26.6248	26.8383	26.7301	26.7498	25.7834	25.7332	25.7694	25.7685				+	LFQ intensity expI_LFQ intensity expC	11	11	11	53.5	53.5	53.5	26.688	0	119.78	407840000	98	6.53193e-07	0	-0.972172	-21.5412	0.0876913	0.0213878	26.7358	25.7636	-0.972172	sp|P23396|RS3_HUMAN	sp|P23396|RS3_HUMAN
21.1876	21.0826	20.7524	18.1594	20.0372	20.4509	19.5394	18.0696						4	4	4	12	12	12	47.716	0	30.51	6700200	6	0.417636	0.445897	-0.771224	-0.87021	1.43611	1.03891	20.2955	19.5243	-0.771225	sp|P23526|SAHH_HUMAN	sp|P23526|SAHH_HUMAN
27.0317	27.039	27.2468	26.7446	25.2475	25.2309	25.648	25.2798				+	LFQ intensity expI_LFQ intensity expC	10	10	9	59	59	54.8	18.502	0	120.55	400090000	52	2.4488e-05	0	-1.66399	-11.6178	0.206332	0.198705	27.0155	25.3515	-1.66399	sp|P23528|COF1_HUMAN;sp|Q9Y281|COF2_HUMAN	sp|P23528|COF1_HUMAN
20.3529	20.6575	19.9759	21.4605	20.0178	20.3348	19.7523	18.9207						1	1	1	5.8	5.8	5.8	24.763	0.0023337	8.2463	6322100	6	0.0982625	0.134214	-0.855324	-1.95582	0.63082	0.605861	20.6117	19.7564	-0.855324	sp|P24534|EF1B_HUMAN	sp|P24534|EF1B_HUMAN
22.7241	23.4265	22.3222	23.656	25.0328	24.7682	25.0081	25.1395				+	LFQ intensity expI_LFQ intensity expC	10	10	10	39.8	39.8	39.8	28.908	0	101.27	160780000	64	0.00085558	0.00177114	1.95497	6.13826	0.617407	0.15669	23.0322	24.9872	1.95497	sp|P24539|AT5F1_HUMAN	sp|P24539|AT5F1_HUMAN
23.4826	23.15	23.2347	23.357	23.7514	23.8547	23.5283	23.5059				+	LFQ intensity expI_LFQ intensity expC	8	8	8	27.4	27.4	27.4	45.199	0	131.53	80490000	45	0.0195595	0.0293746	0.35399	3.16022	0.145135	0.170659	23.3061	23.6601	0.353989	sp|P24752|THIL_HUMAN	sp|P24752|THIL_HUMAN
19.812	21.4332	21.711	21.4606	20.3223	20.7144	19.5209	19.1006						5	5	5	5.7	5.7	5.7	90.98	0	30.366	4589700	12	0.081865	0.112791	-1.18965	-2.08764	0.870479	0.735661	21.1042	19.9146	-1.18965	sp|P25205|MCM3_HUMAN	sp|P25205|MCM3_HUMAN
23.0846	22.7913	22.7781	22.5986	23.6172	22.9822	23.0115	23.0495						6	6	6	62.1	62.1	62.1	14.515	0	39.144	56745000	33	0.100886	0.137147	0.351929	1.93682	0.201172	0.302648	22.8132	23.1651	0.351929	sp|P25398|RS12_HUMAN	sp|P25398|RS12_HUMAN
28.5496	28.7059	28.466	28.5594	30.2772	30.2664	30.2607	30.1808				+	LFQ intensity expI_LFQ intensity expC	35	35	35	62.2	62.2	62.2	59.75	0	323.31	6034900000	256	7.86655e-08	0	1.67603	30.741	0.0996908	0.0441806	28.5702	30.2463	1.67603	sp|P25705|ATPA_HUMAN	sp|P25705|ATPA_HUMAN
22.6797	22.4142	22.3906	20.2096	19.2422	20.5894	18.8885	19.5683				+	LFQ intensity expI_LFQ intensity expC	6	6	6	25.9	25.9	25.9	29.555	0	50.302	11275000	16	0.0136582	0.0213645	-2.35144	-3.44849	1.15013	0.73281	21.9235	19.5721	-2.35144	sp|P25786|PSA1_HUMAN	sp|P25786|PSA1_HUMAN
22.8178	23.1879	22.9371	22.6983	19.3321	19.9946	20.1018	22.0406				+	LFQ intensity expI_LFQ intensity expC	3	3	3	12.2	12.2	12.2	28.433	0	26.089	18866000	18	0.0051365	0.00829921	-2.54297	-4.29219	0.209186	1.16632	22.9103	20.3673	-2.54297	sp|P25788|PSA3_HUMAN	sp|P25788|PSA3_HUMAN
19.9818	19.5756	19.4275	19.9759	20.7983	19.0798	19.6672	21.4892						2	2	2	11.9	11.9	11.9	29.483	0.0013532	12.436	4402500	6	0.391526	0.426694	0.5184	0.923182	0.282122	1.08706	19.7402	20.2586	0.5184	sp|P25789|PSA4_HUMAN	sp|P25789|PSA4_HUMAN
19.6047	19.4116	19.9531	20.1554	19.3621	19.5368	18.6379	17.98						1	1	1	5	5	5	54.416	0	21.092	1736800	5	0.062362	0.0917612	-0.902014	-2.2851	0.335306	0.714732	19.7812	18.8792	-0.902014	sp|P26196|DDX6_HUMAN	sp|P26196|DDX6_HUMAN
23.8028	24.0295	23.7636	23.9109	23.7645	23.0987	23.4608	23.4777				+	LFQ intensity expI_LFQ intensity expC	4	4	4	19	19	19	24.261	0	45.883	79154000	29	0.0286567	0.0445748	-0.426304	-2.86385	0.119385	0.272728	23.8767	23.4504	-0.426304	sp|P26373|RL13_HUMAN	sp|P26373|RL13_HUMAN
17.9605	20.9849	18.878	19.311	19.4525	18.6556	18.1446	21.3128						1	1	1	2.8	2.8	2.8	46.319	0.0022099	7.4567	10854000	8	0.91245	0.891451	0.107779	0.114667	1.26625	1.38942	19.2836	19.3914	0.10778	sp|P26440|IVD_HUMAN	sp|P26440|IVD_HUMAN
19.7695	22.5941	19.8898	22.2266	19.9635	19.5473	18.8926	17.9501						4	4	4	10.9	10.9	10.9	57.221	0	128.52	12422000	10	0.05784	0.0851457	-2.03165	-2.34005	1.49833	0.877585	21.12	19.0884	-2.03165	sp|P26599|PTBP1_HUMAN;sp|O95758|PTBP3_HUMAN	sp|P26599|PTBP1_HUMAN
19.4965	20.2062	20.973	19.8053	20.8195	20.2	19.1943	18.1395						2	2	2	3	3	3	83.434	0	27.302	2967200	5	0.456706	0.477893	-0.531924	-0.79536	0.638451	1.17536	20.1202	19.5883	-0.531923	sp|P26639|SYTC_HUMAN	sp|P26639|SYTC_HUMAN
18.5203	20.2563	19.3038	21.0114	19.4494	19.9072	19.8261	18.9887						4	4	4	4.6	4.6	4.6	140.47	0	41.198	2940900	6	0.70698	0.680813	-0.230077	-0.394318	1.08883	0.419819	19.7729	19.5429	-0.230078	sp|P26640|SYVC_HUMAN	sp|P26640|SYVC_HUMAN
25.8117	25.7519	25.7301	25.978	24.7912	24.7245	24.6575	24.7633				+	LFQ intensity expI_LFQ intensity expC	7	7	7	15.3	15.3	15.3	50.118	0	83.674	195010000	57	2.50056e-06	0	-1.08376	-17.1678	0.112172	0.0579461	25.8179	24.7341	-1.08376	sp|P26641|EF1G_HUMAN	sp|P26641|EF1G_HUMAN
20.6371	19.2575	18.7064	19.3803	19.6012	19.2309	19.7998	20.1397						1	1	1	4.2	4.2	4.2	31.73	0.0022989	8.0191	3431200	3	0.675956	0.656893	0.197548	0.439107	0.815639	0.379897	19.4953	19.6929	0.197548	sp|P27105|STOM_HUMAN	sp|P27105|STOM_HUMAN
19.8787	19.6357	19.4682	19.1212	20.0365	20.4597	19.872	20.9873						2	2	2	9.9	9.9	9.9	25.268	0.0012804	11.457	6548000	7	0.0332659	0.0507159	0.812919	2.75059	0.318147	0.498164	19.5259	20.3389	0.812918	sp|P27144|KAD4_HUMAN	sp|P27144|KAD4_HUMAN
20.6166	19.7382	19.8536	22.4722	21.3425	20.2545	19.4795	18.3306						6	4	4	33.1	25.7	25.7	27.764	0	41.318	11669000	10	0.396001	0.428343	-0.818385	-0.913915	1.26301	1.26976	20.6702	19.8518	-0.818386	sp|P27348|1433T_HUMAN	sp|P27348|1433T_HUMAN
18.9501	21.0815	18.8469	19.5864	20.8068	20.5596	18.6654	20.8483						1	1	1	11.6	11.6	11.6	15.736	0.002988	6.5404	10925000	11	0.441833	0.462042	0.603799	0.823283	1.03013	1.0442	19.6162	20.22	0.6038	sp|P27449|VATL_HUMAN	sp|P27449|VATL_HUMAN
18.7432	20.6577	18.741	18.6217	25.2149	25.1534	25.3601	25.1505				+	LFQ intensity expI_LFQ intensity expC	11	11	11	37.6	37.6	37.6	48.141	0	121.56	160950000	40	1.80317e-05	0	6.0288	12.2487	0.979489	0.0981801	19.1909	25.2197	6.0288	sp|P27797|CALR_HUMAN	sp|P27797|CALR_HUMAN
20.1191	19.8545	22.4649	22.3915	24.7337	24.9498	24.6963	24.7492				+	LFQ intensity expI_LFQ intensity expC	7	7	7	17.9	17.9	17.9	67.567	0	64.089	126000000	29	0.00235724	0.00525217	3.57475	5.03983	1.41402	0.113858	21.2075	24.7823	3.57475	sp|P27824|CALX_HUMAN	sp|P27824|CALX_HUMAN
19.8973	19.8062	18.9283	21.3008	20.0192	20.4659	19.1166	17.1801						1	1	1	5.7	5.7	5.7	29.204	0.0022346	7.5709	3715400	5	0.404134	0.433466	-0.787706	-0.897279	0.98107	1.4561	19.9832	19.1954	-0.787706	sp|P28070|PSB4_HUMAN	sp|P28070|PSB4_HUMAN
19.8092	20.3058	22.6416	22.2223	19.7762	19.3614	18.9744	18.6692						3	3	3	12.1	12.1	12.1	25.357	0	18.591	11288000	10	0.032161	0.0503793	-2.0494	-2.77613	1.39631	0.479799	21.2447	19.1953	-2.0494	sp|P28072|PSB6_HUMAN	sp|P28072|PSB6_HUMAN
23.2755	23.4889	23.4777	23.5405	18.7393	20.5134	19.7814	21.7965				+	LFQ intensity expI_LFQ intensity expC	4	4	4	14.1	14.1	14.1	28.48	0	41.337	25706000	23	0.00240879	0.00541277	-3.238	-5.01802	0.116652	1.28527	23.4456	20.2076	-3.238	sp|P28074|PSB5_HUMAN	sp|P28074|PSB5_HUMAN
20.7439	19.7779	19.2207	18.1964	20.8552	19.3932	20.1846	17.9787						3	3	3	6.3	6.3	6.3	79.467	0	24.174	9543200	4	0.889554	0.861976	0.118213	0.144874	1.06474	1.23674	19.4847	19.6029	0.118212	sp|P28331|NDUS1_HUMAN	sp|P28331|NDUS1_HUMAN
24.1566	24.4385	24.1759	24.1822	23.9425	24.1029	24.0439	23.9814				+	LFQ intensity expI_LFQ intensity expC	4	4	4	21	21	21	31.121	0	86.529	96602000	40	0.0268073	0.0422036	-0.220613	-2.91494	0.133931	0.0705313	24.2383	24.0177	-0.220613	sp|P29692|EF1D_HUMAN	sp|P29692|EF1D_HUMAN
22.3094	22.0907	22.5189	22.303	18.9014	21.0209	19.0888	19.2273				+	LFQ intensity expI_LFQ intensity expC	5	5	5	13.7	13.7	13.7	61.719	0	43.351	19169000	23	0.00151639	0.00234862	-2.74591	-5.49892	0.174831	0.983287	22.3055	19.5596	-2.74591	sp|P30038|AL4A1_HUMAN	sp|P30038|AL4A1_HUMAN
20.1465	19.9442	19.9584	20.2798	20.0717	20.0395	19.3753	17.9897						1	1	1	4.9	4.9	4.9	31.785	0.0024691	10.719	1390400	3	0.198617	0.250432	-0.713161	-1.44488	0.160771	0.97398	20.0822	19.3691	-0.713161	sp|P30039|PBLD_HUMAN	sp|P30039|PBLD_HUMAN
18.9089	19.7965	20.8218	19.37	23.2947	22.7686	23.2904	23.0927				+	LFQ intensity expI_LFQ intensity expC	5	5	5	30.3	30.3	30.3	28.993	0	48.566	40242000	13	0.000212002	0.000948718	3.38732	7.94092	0.816499	0.247306	19.7243	23.1116	3.38732	sp|P30040|ERP29_HUMAN	sp|P30040|ERP29_HUMAN
22.5044	22.6637	22.6809	22.4382	19.9783	21.0606	18.6151	17.8609				+	LFQ intensity expI_LFQ intensity expC	4	4	4	19.6	19.6	19.6	25.035	0	35.779	9740000	12	0.00422861	0.00732258	-3.19305	-4.47195	0.11935	1.42304	22.5718	19.3787	-3.19304	sp|P30041|PRDX6_HUMAN	sp|P30041|PRDX6_HUMAN
20.0013	20.0125	20.5186	20.1906	20.2292	19.4517	22.5124	19.8226						3	3	3	19.5	19.5	19.5	27.692	0	19.044	18275000	6	0.659886	0.644312	0.323214	0.462698	0.241338	1.37608	20.1808	20.504	0.323214	sp|P30048|PRDX3_HUMAN	sp|P30048|PRDX3_HUMAN
25.2139	25.2348	25.1224	25.0713	24.2942	23.8759	24.0847	23.9643				+	LFQ intensity expI_LFQ intensity expC	5	5	5	45.5	45.5	45.5	17.818	0	116.23	127820000	38	2.96588e-05	0	-1.10584	-11.2383	0.0769846	0.181115	25.1606	24.0548	-1.10584	sp|P30050|RL12_HUMAN	sp|P30050|RL12_HUMAN
19.3987	20.07	19.2964	18.008	22.4634	19.2159	18.4397	22.2726						1	1	1	5.9	5.9	5.9	31.387	0	17.76	12429000	6	0.256809	0.309585	1.40462	1.25305	0.861491	2.0698	19.1933	20.5979	1.40462	sp|P30084|ECHM_HUMAN	sp|P30084|ECHM_HUMAN
20.1225	20.3048	20.3182	21.4414	26.8059	26.7894	25.693	26.9365				+	LFQ intensity expI_LFQ intensity expC	18	18	18	45.9	45.9	45.9	56.782	0	234.53	472050000	72	7.0989e-06	0	6.00949	14.374	0.603069	0.5792	20.5467	26.5562	6.00949	sp|P30101|PDIA3_HUMAN	sp|P30101|PDIA3_HUMAN
19.618	19.5787	19.0758	20.0277	18.7562	19.1729	19.3834	19.158						2	2	2	4.1	4.1	4.1	65.308	0.0014286	13.208	1620500	5	0.0993995	0.135701	-0.457419	-1.94752	0.38987	0.262033	19.575	19.1176	-0.457418	sp|P30153|2AAA_HUMAN	sp|P30153|2AAA_HUMAN
19.7207	19.7217	19.385	19.2297	20.1056	19.816	19.0946	19.5386						1	1	1	5.1	5.1	5.1	36.032	0	29.363	2879700	3	0.633842	0.626799	0.124452	0.501565	0.247201	0.430301	19.5142	19.6387	0.124453	sp|P30519|HMOX2_HUMAN	sp|P30519|HMOX2_HUMAN
20.666	20.1005	19.0474	19.6078	19.5244	19.2668	19.9623	18.4241						1	1	1	4.8	4.8	4.8	41.465	0.0029557	6.4798	643210	1	0.280705	0.33389	-0.561039	-1.18532	0.690711	0.647349	19.8554	19.2944	-0.561039	sp|P30533|AMRP_HUMAN	sp|P30533|AMRP_HUMAN
19.8165	19.0541	19.7019	20.9169	18.9665	19.4598	19.1231	18.8976						1	1	1	2.3	2.3	2.3	54.889	0.0031983	7.0024	2252200	4	0.110377	0.147659	-0.760591	-1.87197	0.773037	0.250493	19.8723	19.1117	-0.760592	sp|P30566|PUR8_HUMAN	sp|P30566|PUR8_HUMAN
19.0655	21.3456	22.5737	19.6744	23.3667	23.3346	23.2928	23.2243				+	LFQ intensity expI_LFQ intensity expC	5	5	5	12	12	12	72.691	0	104.7	49293000	25	0.016314	0.0253377	2.63976	3.3046	1.59645	0.0614791	20.6648	23.3046	2.63976	sp|P31040|SDHA_HUMAN	sp|P31040|SDHA_HUMAN
19.8411	19.6839	18.8078	19.6258	19.805	20.4379	18.837	17.7678						5	1	1	16.1	3.4	3.4	50.582	0.0015699	15.227	370390	0	0.673561	0.656823	-0.277742	-0.442605	0.463564	1.16628	19.4897	19.2119	-0.277742	sp|P31150|GDIA_HUMAN	sp|P31150|GDIA_HUMAN
24.3285	24.3366	24.2087	24.1085	20.1142	19.6093	19.7794	18.9343				+	LFQ intensity expI_LFQ intensity expC	5	5	5	15.7	15.7	15.7	43.66	0	53.976	35241000	16	1.74531e-06	0	-4.63626	-18.2464	0.108515	0.496462	24.2456	19.6093	-4.63626	sp|P31153|METK2_HUMAN	sp|P31153|METK2_HUMAN
23.7452	20.4161	23.8117	23.7326	25.2362	25.0409	24.819	24.8343						10	10	10	30.2	30.2	30.2	52.645	0	108.7	173830000	54	0.0504754	0.0741036	2.0562	2.43995	1.67389	0.197044	22.9264	24.9826	2.0562	sp|P31930|QCR1_HUMAN	sp|P31930|QCR1_HUMAN
24.1764	24.1657	24.2517	24.1504	19.2253	20.3817	20.3216	18.8488				+	LFQ intensity expI_LFQ intensity expC	9	9	9	21.6	21.6	21.6	64.615	0	76.776	31593000	36	2.5011e-05	0	-4.4917	-11.5754	0.0450407	0.774772	24.186	19.6943	-4.4917	sp|P31939|PUR9_HUMAN	sp|P31939|PUR9_HUMAN
22.9248	22.8585	22.827	23.1063	23.5828	23.4694	23.4125	23.4196				+	LFQ intensity expI_LFQ intensity expC	6	6	3	20.9	20.9	11.4	49.229	0	74.731	66578000	57	0.00032683	0.000860465	0.541917	7.34083	0.124936	0.0786765	22.9291	23.4711	0.541916	sp|P31943|HNRH1_HUMAN	sp|P31943|HNRH1_HUMAN
22.9624	19.8128	22.6836	22.5821	20.5694	21.9764	22.633	22.52						6	3	3	34.6	20.7	20.7	28.082	0	22.702	28559000	21	0.925397	0.906149	-0.0855479	-0.0976417	1.47375	0.947925	22.0102	21.9247	-0.0855484	sp|P31946|1433B_HUMAN	sp|P31946|1433B_HUMAN
20.7138	20.3969	19.1142	19.2357	19.9182	20.2461	18.9184	20.4455						2	2	2	4.8	4.8	4.8	62.639	0.0012706	11.326	988830	3	0.975457	0.969177	0.0169268	0.0320697	0.808929	0.678216	19.8652	19.8821	0.0169258	sp|P31948|STIP1_HUMAN	sp|P31948|STIP1_HUMAN
23.8101	24.1571	24.3089	24.0201	24.2274	24.2258	24.2606	24.5147						13	13	12	50.2	50.2	46.1	33.36	0	225.63	118260000	64	0.11562	0.154592	0.233084	1.83849	0.211844	0.139338	24.074	24.3071	0.233084	sp|P32322|P5CR1_HUMAN	sp|P32322|P5CR1_HUMAN
20.6272	20.5638	20.8304	18.571	19.7143	19.3884	18.9569	18.698						2	2	2	10.9	10.9	10.9	21.863	0.0015152	14.294	2652700	7	0.146436	0.191108	-0.958681	-1.66763	1.05754	0.451151	20.1481	19.1894	-0.958681	sp|P32969|RL9_HUMAN	sp|P32969|RL9_HUMAN
20.4158	19.244	20.1196	17.7982	20.1981	20.7551	18.4293	20.9685						1	1	1	1.7	1.7	1.7	72.968	0.0022002	7.4078	5720400	4	0.431706	0.456537	0.693336	0.842688	1.17467	1.15236	19.3944	20.0877	0.693336	sp|P33908|MA1A1_HUMAN	sp|P33908|MA1A1_HUMAN
23.8959	23.8428	23.7921	23.9944	18.8599	20.3051	19.591	18.5848				+	LFQ intensity expI_LFQ intensity expC	5	5	5	7.4	7.4	7.4	96.557	0	41.62	27141000	23	2.37235e-05	0	-4.5461	-11.6817	0.0864756	0.773507	23.8813	19.3352	-4.5461	sp|P33991|MCM4_HUMAN	sp|P33991|MCM4_HUMAN
20.0636	19.8318	21.6693	19.5719	18.8484	19.0911	19.6972	18.3891						6	6	6	11.5	11.5	11.5	81.307	0	35.658	8329000	12	0.057632	0.0852121	-1.27773	-2.34268	0.945044	0.544779	20.2842	19.0064	-1.27773	sp|P33993|MCM7_HUMAN	sp|P33993|MCM7_HUMAN
22.0457	20.3875	20.4101	21.2147	19.7265	19.9894	19.2879	19.5949				+	LFQ intensity expI_LFQ intensity expC	2	1	1	5.2	2.3	2.3	53.082	0.0022727	7.7794	2633700	2	0.0174835	0.0259937	-1.36481	-3.24922	0.787827	0.291671	21.0145	19.6497	-1.36481	sp|P34896|GLYC_HUMAN	sp|P34896|GLYC_HUMAN
24.3001	24.3042	24.3138	24.5082	24.2025	24.1873	24.133	24.1374				+	LFQ intensity expI_LFQ intensity expC	11	11	10	26.4	26.4	23.6	55.992	0	157.85	110370000	49	0.0117071	0.0184247	-0.191528	-3.57544	0.10122	0.0351059	24.3566	24.165	-0.191528	sp|P34897|GLYM_HUMAN	sp|P34897|GLYM_HUMAN
24.0577	24.1644	24.1209	24.0088	22.5049	22.7107	22.9783	22.6445				+	LFQ intensity expI_LFQ intensity expC	9	9	8	13.6	13.6	11.9	94.33	0	144.83	52110000	59	1.20994e-05	0	-1.37834	-13.1193	0.0685707	0.198622	24.088	22.7096	-1.37834	sp|P34932|HSP74_HUMAN	sp|P34932|HSP74_HUMAN
20.0248	22.9639	22.943	23.0713	23.6141	23.375	23.3416	23.0961						9	9	9	13.1	13.1	13.1	100.07	0	91.777	60737000	40	0.19078	0.241565	1.10597	1.47453	1.48504	0.211945	22.2508	23.3567	1.10597	sp|P35221|CTNA1_HUMAN	sp|P35221|CTNA1_HUMAN
20.0544	19.3373	20.2213	19.4622	19.4344	19.6805	19.7761	22.2622						3	2	2	5.4	5.4	5.4	85.496	0.0014025	12.954	9462100	5	0.484035	0.49875	0.519475	0.745687	0.434551	1.32378	19.7688	20.2883	0.519476	sp|P35222|CTNB1_HUMAN	sp|P35222|CTNB1_HUMAN
23.0094	22.9878	23.2046	17.6211	23.8791	23.8921	23.8813	24.0766						6	6	6	30.1	30.1	30.1	29.804	0	50.118	81493000	29	0.153537	0.19802	2.22657	1.63324	2.72485	0.0963779	21.7057	23.9323	2.22656	sp|P35232|PHB_HUMAN	sp|P35232|PHB_HUMAN
25.023	24.8015	24.5606	24.8335	18.1142	24.2674	19.7921	18.6523				+	LFQ intensity expI_LFQ intensity expC	6	6	6	53.1	53.1	53.1	14.787	0	56.596	85436000	22	0.0167948	0.025981	-4.59816	-3.28132	0.189825	2.79619	24.8047	20.2065	-4.59816	sp|P35268|RL22_HUMAN	sp|P35268|RL22_HUMAN
19.3171	20.1621	18.7884	21.1184	20.3378	20.5445	19.5782	18.9064						1	1	1	0.5	0.5	0.5	208.06	0.0030242	6.5868	3613000	4	0.994234	0.993735	-0.00476503	-0.00753297	1.01936	0.749285	19.8465	19.8417	-0.00476646	sp|P35499|SCN4A_HUMAN;sp|Q99250|SCN2A_HUMAN	sp|P35499|SCN4A_HUMAN;sp|Q99250|SCN2A_HUMAN
27.9694	28.1855	28.0378	28.0021	26.8939	26.8243	26.9557	27.0737			+	+	LFQ intensity expI_LFQ intensity expC	25	25	25	59.6	59.6	59.6	62.064	0	323.31	1290300000	280	4.3795e-06	0	-1.11179	-15.6083	0.0953954	0.105806	28.0487	26.9369	-1.11179	sp|P35527|K1C9_HUMAN;CON__P35527	sp|P35527|K1C9_HUMAN;CON__P35527
23.2805	23.3899	23.1457	23.0442	19.9682	19.9989	17.8931	18.6458				+	LFQ intensity expI_LFQ intensity expC	7	7	7	4.2	4.2	4.2	226.53	0	92.173	15269000	27	0.00023282	0.000919255	-4.0886	-7.80769	0.151508	1.03631	23.2151	19.1265	-4.0886	sp|P35579|MYH9_HUMAN	sp|P35579|MYH9_HUMAN
20.5385	20.307	22.0472	16.9873	22.0411	21.9607	20.3243	18.5573						5	5	5	5.6	5.6	5.6	102.49	0	30.594	15909000	13	0.59735	0.592345	0.750855	0.557507	2.13293	1.64505	19.97	20.7208	0.750854	sp|P35606|COPB2_HUMAN	sp|P35606|COPB2_HUMAN
19.1726	20.968	20.0555	19.4686	20.1403	20.497	20.9034	21.1319						2	2	2	7.6	7.6	7.6	53.425	0.0014205	13.118	8061700	14	0.14763	0.192687	0.751991	1.66173	0.791433	0.439071	19.9162	20.6682	0.751991	sp|P35637|FUS_HUMAN	sp|P35637|FUS_HUMAN
19.3941	19.2546	18.6118	16.9137	20.6603	20.2548	20.5874	18.3644						1	1	1	1.1	1.1	1.1	213.62	0.0023781	8.9947	231220	6	0.120033	0.157817	1.42316	1.81145	1.13874	1.08269	18.5436	19.9667	1.42316	sp|P35658|NU214_HUMAN	sp|P35658|NU214_HUMAN
26.9159	26.9984	26.8223	26.9481	26.6091	26.6191	26.6377	26.4945			+	+	LFQ intensity expI_LFQ intensity expC	23	21	18	51	47.9	43.5	65.432	0	300.48	674340000	158	0.00052709	0.00112766	-0.331123	-6.72219	0.0741741	0.0648358	26.9212	26.5901	-0.331123	sp|P35908|K22E_HUMAN;CON__P35908;CON__Q9R0H5;CON__Q6NXH9	sp|P35908|K22E_HUMAN;CON__P35908
23.859	23.2755	19.8671	23.277	25.4337	25.0564	24.677	24.8464						8	8	8	26.5	26.5	26.5	32.996	0	61.366	166370000	33	0.0391143	0.0561522	2.43373	2.62896	1.82252	0.326181	22.5696	25.0034	2.43373	sp|P36542|ATPG_HUMAN	sp|P36542|ATPG_HUMAN
19.7941	20.9358	19.6429	18.2688	18.7144	19.7533	19.7676	19.8076						1	1	1	3.7	3.7	3.7	50.151	0.008596	6.2778	3167700	4	0.813637	0.774434	-0.149642	-0.246331	1.09261	0.531365	19.6604	19.5107	-0.149643	sp|P36551|HEM6_HUMAN	sp|P36551|HEM6_HUMAN
20.2688	20.1752	19.5017	19.9887	21.6398	21.0117	18.3997	17.3679						2	2	2	4.7	4.7	4.7	106.49	0	22.96	7871000	7	0.727646	0.694413	-0.378814	-0.364981	0.341737	2.04748	19.9836	19.6048	-0.378815	sp|P36776|LONM_HUMAN	sp|P36776|LONM_HUMAN
19.5154	19.2417	19.666	19.441	23.1288	23.4127	23.1279	18.7047						4	4	4	12.6	12.6	12.6	48.755	0	44.121	43328000	19	0.0598626	0.0883008	2.62751	2.31494	0.176409	2.26318	19.466	22.0935	2.62751	sp|P36957|ODO2_HUMAN	sp|P36957|ODO2_HUMAN
23.0012	23.0112	23.0487	18.7264	20.3776	23.021	22.6533	22.2826						3	3	3	39	39	39	14.57	0	91.653	36576000	15	0.914688	0.892316	0.136766	0.111721	2.14709	1.17663	21.9469	22.0836	0.136765	sp|P37108|SRP14_HUMAN	sp|P37108|SRP14_HUMAN
18.7432	20.3572	19.6132	19.4522	19.6813	18.9372	19.2946	20.9566						1	1	1	2.9	2.9	2.9	48.115	0.0022371	7.5771	6202800	7	0.760155	0.720409	0.175986	0.319533	0.662259	0.880203	19.5415	19.7174	0.175985	sp|P37268|FDFT_HUMAN	sp|P37268|FDFT_HUMAN
19.9617	20.2878	22.3399	18.8212	19.9172	20.0883	18.6815	18.748						2	2	2	11.6	11.6	11.6	22.391	0.0015198	14.397	3490100	4	0.272605	0.326487	-0.993906	-1.2077	1.46648	0.747391	20.3527	19.3588	-0.993908	sp|P37802|TAGL2_HUMAN	sp|P37802|TAGL2_HUMAN
23.957	23.9893	24.0601	24.3934	19.8118	20.2154	18.7823	17.2886				+	LFQ intensity expI_LFQ intensity expC	7	7	7	22.3	22.3	22.3	37.54	0	50.023	28248000	33	0.000253616	0.000907975	-5.07545	-7.68765	0.200289	1.30514	24.0999	19.0245	-5.07545	sp|P37837|TALDO_HUMAN	sp|P37837|TALDO_HUMAN
18.6055	20.2465	19.6632	19.4512	18.959	22.1439	20.0583	19.7098						3	3	3	12.2	12.2	12.2	27.843	0	18.776	15772000	9	0.377311	0.417766	0.726131	0.953164	0.679735	1.36359	19.4916	20.2177	0.726131	sp|P38117|ETFB_HUMAN	sp|P38117|ETFB_HUMAN
19.8885	18.7297	22.359	19.5647	21.6848	20.1335	17.8656	19.0197						4	4	4	14.3	14.3	14.3	42.331	0	42.868	28187000	10	0.697725	0.674789	-0.45962	-0.407581	1.56068	1.62816	20.1355	19.6759	-0.45962	sp|P38159|RBMX_HUMAN;sp|Q96E39|RMXL1_HUMAN;sp|O75526|RMXL2_HUMAN	sp|P38159|RBMX_HUMAN;sp|Q96E39|RMXL1_HUMAN
20.9003	19.9114	19.5739	19.275	20.0609	18.1038	19.3878	18.2926						2	2	2	4.4	4.4	4.4	68.303	0.0015015	14.115	1409300	2	0.152564	0.197128	-0.953893	-1.63786	0.706334	0.926207	19.9152	18.9613	-0.953894	sp|P38606|VATA_HUMAN	sp|P38606|VATA_HUMAN
27.276	27.3471	27.3731	27.3352	27.861	27.8834	27.8105	27.8609				+	LFQ intensity expI_LFQ intensity expC	31	31	31	44.9	44.9	44.9	73.68	0	323.31	1372700000	231	9.31363e-07	0	0.521144	20.29	0.0410882	0.0308317	27.3328	27.854	0.521143	sp|P38646|GRP75_HUMAN	sp|P38646|GRP75_HUMAN
22.2036	22.266	22.2947	22.3606	19.8768	20.0758	20.2492	19.0555				+	LFQ intensity expI_LFQ intensity expC	7	5	5	15.1	9.2	9.2	46.871	0	34.11	20862000	19	8.91183e-05	0.000210526	-2.46695	-9.26944	0.0651536	0.528273	22.2813	19.8143	-2.46695	sp|P38919|IF4A3_HUMAN	sp|P38919|IF4A3_HUMAN
23.5734	23.8221	23.7037	23.8714	19.7036	18.7747	19.5531	18.7302				+	LFQ intensity expI_LFQ intensity expC	6	6	6	35.9	35.9	35.9	16.06	0	42.351	31954000	19	2.40469e-06	0	-4.55224	-17.282	0.133027	0.509747	23.7426	19.1904	-4.55224	sp|P39019|RS19_HUMAN	sp|P39019|RS19_HUMAN
20.149	23.4338	19.3724	17.9807	24.2039	24.4035	24.467	24.7056				+	LFQ intensity expI_LFQ intensity expC	10	10	10	35.5	35.5	35.5	50.8	0	167.88	111110000	33	0.0110315	0.0177102	4.21101	3.62496	2.31412	0.206772	20.234	24.445	4.21101	sp|P39656|OST48_HUMAN	sp|P39656|OST48_HUMAN
22.385	22.648	22.452	22.8207	19.744	19.4782	17.7377	17.5083				+	LFQ intensity expI_LFQ intensity expC	4	4	4	11.8	11.8	11.8	42.592	0	66.661	9816300	17	0.000516287	0.00113978	-3.95937	-6.74809	0.197413	1.15675	22.5764	18.617	-3.95937	sp|P39748|FEN1_HUMAN	sp|P39748|FEN1_HUMAN
24.0496	24.0063	24.0089	23.9989	19.8112	20.5409	19.7151	18.3672				+	LFQ intensity expI_LFQ intensity expC	10	10	10	24.9	24.9	24.9	58.024	0	118.88	33254000	36	6.78462e-05	0.000227642	-4.40733	-9.72604	0.0228497	0.906007	24.0159	19.6086	-4.40733	sp|P40227|TCPZ_HUMAN;sp|Q92526|TCPW_HUMAN	sp|P40227|TCPZ_HUMAN
20.4379	22.1429	19.2771	18.271	19.5612	19.7384	18.4577	19.8397						3	3	3	16.3	16.3	16.3	23.577	0	21.241	7885300	5	0.503817	0.516273	-0.632994	-0.710923	1.66249	0.638163	20.0322	19.3993	-0.632994	sp|P40429|RL13A_HUMAN;sp|Q6NVV1|R13P3_HUMAN	sp|P40429|RL13A_HUMAN
19.6339	20.3172	21.174	19.5633	19.7953	20.1885	20.3555	17.8749						1	1	1	6.1	6.1	6.1	20.417	0.0057692	6.3014	923680	1	0.400456	0.433284	-0.618505	-0.90477	0.749471	1.14348	20.1721	19.5536	-0.618505	sp|P40616|ARL1_HUMAN	sp|P40616|ARL1_HUMAN
21.8979	21.8707	21.7323	21.7604	20.4512	21.1936	19.3127	18.3781				+	LFQ intensity expI_LFQ intensity expC	2	2	2	4.8	4.8	4.8	88.067	0	19.233	5765100	10	0.0189261	0.028275	-1.98143	-3.18623	0.0812175	1.24109	21.8153	19.8339	-1.98143	sp|P40763|STAT3_HUMAN	sp|P40763|STAT3_HUMAN
21.386	20.1788	18.6389	19.8215	20.0387	20.8628	20.0964	17.4679						2	2	2	8.1	8.1	8.1	36.426	0.0015408	14.849	1080800	4	0.690182	0.671319	-0.389843	-0.418452	1.13096	1.48077	20.0063	19.6165	-0.389843	sp|P40925|MDHC_HUMAN	sp|P40925|MDHC_HUMAN
19.9424	20.3511	19.0665	19.1506	23.9417	23.9018	24.0192	23.8793				+	LFQ intensity expI_LFQ intensity expC	8	8	8	31.4	31.4	31.4	35.503	0	101.79	65791000	27	9.16266e-06	0	4.30785	13.76	0.623118	0.061474	19.6277	23.9355	4.30785	sp|P40926|MDHM_HUMAN	sp|P40926|MDHM_HUMAN
21.5189	19.0594	19.8064	19.2987	20.5036	19.3272	19.4616	19.1536						3	3	3	9.7	9.7	9.7	38.496	0	18.532	2675000	2	0.642275	0.632497	-0.309359	-0.48889	1.10997	0.607942	19.9209	19.6115	-0.309359	sp|P40937|RFC5_HUMAN	sp|P40937|RFC5_HUMAN
24.2633	24.0195	23.9874	24.1612	25.2329	25.3335	25.6759	25.6417				+	LFQ intensity expI_LFQ intensity expC	19	19	19	30.9	30.9	30.9	82.999	0	323.31	240340000	88	4.00855e-05	0.000261682	1.36317	10.6646	0.128207	0.22117	24.1078	25.471	1.36316	sp|P40939|ECHA_HUMAN	sp|P40939|ECHA_HUMAN
25.1999	25.3763	25.3532	25.3401	23.3947	23.1725	23.1027	23.3239				+	LFQ intensity expI_LFQ intensity expC	8	8	8	24.8	24.8	24.8	51.109	0	84.727	99261000	46	1.90697e-07	0	-2.06896	-26.4978	0.0797339	0.134272	25.3174	23.2484	-2.06897	sp|P41091|IF2G_HUMAN;sp|Q2VIR3|IF2GL_HUMAN	sp|P41091|IF2G_HUMAN;sp|Q2VIR3|IF2GL_HUMAN
22.5417	22.84	22.4883	22.9253	20.8367	20.3196	19.2824	18.3691				+	LFQ intensity expI_LFQ intensity expC	4	4	4	5.8	5.8	5.8	83.165	0	33.472	10725000	15	0.00174055	0.00327273	-2.99688	-5.35245	0.216194	1.09875	22.6988	19.7019	-2.99688	sp|P41250|SYG_HUMAN	sp|P41250|SYG_HUMAN
20.6428	20.1678	20.5339	19.2484	19.1523	19.5564	19.3768	22.0805						2	2	2	8.3	8.3	8.3	32.816	0.0015244	14.455	17575000	5	0.892115	0.864427	-0.106733	-0.141489	0.633343	1.36935	20.1482	20.0415	-0.106735	sp|P42126|ECI1_HUMAN	sp|P42126|ECI1_HUMAN
24.0719	24.1576	24.2627	24.0916	24.2649	24.1874	24.2904	24.2319						6	6	6	21.1	21.1	21.1	50.67	0	93.627	113510000	46	0.0902484	0.124998	0.0977054	2.01721	0.086044	0.0445035	24.1459	24.2436	0.0977058	sp|P42167|LAP2B_HUMAN;sp|P42166|LAP2A_HUMAN	sp|P42167|LAP2B_HUMAN;sp|P42166|LAP2A_HUMAN
19.608	19.452	21.5003	21.6926	19.9456	20.0296	19.8131	20.1859						3	3	3	4.7	4.7	4.7	87.334	0	24.291	3544400	10	0.381833	0.418719	-0.569653	-0.943533	1.19735	0.156177	20.5632	19.9936	-0.569653	sp|P42224|STAT1_HUMAN	sp|P42224|STAT1_HUMAN
20.3575	19.4476	19.2403	18.8691	19.6522	19.7162	19.4171	18.0051						2	2	2	3.1	3.1	3.1	117.8	0.001368	12.663	732770	4	0.603054	0.600179	-0.280979	-0.548639	0.632879	0.80536	19.4786	19.1977	-0.280979	sp|P42285|SK2L2_HUMAN	sp|P42285|SK2L2_HUMAN
23.5511	23.743	23.5598	23.6352	19.79	20.6824	22.5363	21.9758				+	LFQ intensity expI_LFQ intensity expC	3	3	3	29.8	29.8	29.8	9.461	0	27.692	34846000	31	0.00882721	0.0132841	-2.37616	-3.81352	0.0889307	1.243	23.6223	21.2461	-2.37616	sp|P42677|RS27_HUMAN;sp|Q71UM5|RS27L_HUMAN	sp|P42677|RS27_HUMAN
24.3481	24.3517	24.3699	24.1162	24.8765	24.8084	24.7108	24.7772				+	LFQ intensity expI_LFQ intensity expC	19	19	19	16.2	16.2	16.2	157.9	0	172.25	155320000	111	0.000375927	0.00119101	0.496764	7.15506	0.120581	0.0688567	24.2965	24.7932	0.496763	sp|P42704|LPPRC_HUMAN	sp|P42704|LPPRC_HUMAN
20.0506	19.8235	22.5865	19.4924	19.679	20.6686	20.2613	18.8641						3	3	3	17.1	17.1	17.1	14.551	0	25.554	4864300	6	0.472891	0.489114	-0.619966	-0.765699	1.41748	0.782971	20.4882	19.8683	-0.619967	sp|P42766|RL35_HUMAN	sp|P42766|RL35_HUMAN
19.8064	19.9787	19.4592	19.1326	19.7676	18.82	19.6738	19.2398						2	2	2	8.1	8.1	8.1	55.799	0.0012626	11.163	2460300	2	0.475607	0.490752	-0.218945	-0.760793	0.376021	0.435762	19.5942	19.3753	-0.218945	sp|P42785|PCP_HUMAN	sp|P42785|PCP_HUMAN
18.9985	19.0584	19.0091	20.3818	20.1201	19.7689	19.4952	19.6632						1	1	1	3.7	3.7	3.7	46.637	0.0030519	6.6307	1077700	2	0.315217	0.367762	0.399873	1.09573	0.680422	0.264082	19.362	19.7618	0.399874	sp|P43034|LIS1_HUMAN	sp|P43034|LIS1_HUMAN
19.8034	18.7236	19.2281	18.4245	23.6163	19.8696	20.4081	23.5782						2	2	2	8	8	8	32.235	0	76.613	36715000	13	0.0359834	0.0519121	2.82314	2.69144	0.604687	2.00882	19.0449	21.868	2.82314	sp|P43307|SSRA_HUMAN	sp|P43307|SSRA_HUMAN
21.443	21.3339	21.3567	21.8453	19.6014	19.7855	20.0332	18.8262				+	LFQ intensity expI_LFQ intensity expC	3	3	3	7.4	7.4	7.4	47.366	0	18.727	5680300	10	0.000517332	0.00113369	-1.93313	-6.74556	0.238399	0.521225	21.4947	19.5616	-1.93313	sp|P43686|PRS6B_HUMAN	sp|P43686|PRS6B_HUMAN
19.1745	19.2475	19.7503	18.75	22.1908	21.9826	19.7546	22.342				+	LFQ intensity expI_LFQ intensity expC	4	4	4	21.5	21.5	21.5	35.39	0	54.32	26143000	24	0.0108627	0.0175461	2.3369	3.63786	0.410073	1.21757	19.2306	21.5675	2.3369	sp|P43897|EFTS_HUMAN	sp|P43897|EFTS_HUMAN
25.7757	25.7337	25.9513	25.9005	26.1104	26.0252	26.182	26.1968				+	LFQ intensity expI_LFQ intensity expC	14	14	14	60.2	60.2	60.2	31.566	0	197.06	423680000	97	0.00426141	0.00729317	0.288288	4.46472	0.10247	0.0785941	25.8403	26.1286	0.288288	sp|P45880|VDAC2_HUMAN	sp|P45880|VDAC2_HUMAN
19.3315	20.3531	18.5818	19.1567	21.9871	21.9369	21.0618	22.2312				+	LFQ intensity expI_LFQ intensity expC	4	4	4	13	13	13	47.485	0	38.483	16580000	18	0.00158147	0.0023379	2.44848	5.45398	0.738002	0.511389	19.3558	21.8042	2.44847	sp|P45954|ACDSB_HUMAN	sp|P45954|ACDSB_HUMAN
19.1383	19.2126	19.5715	21.1993	20.1569	20.0722	19.786	19.0337						2	2	2	3.9	3.9	3.9	63.541	0.0014184	13.11	2392900	7	0.974443	0.967895	-0.0182271	-0.0333945	0.964664	0.510947	19.7804	19.7622	-0.0182266	sp|P46060|RAGP1_HUMAN	sp|P46060|RAGP1_HUMAN
20.3678	20.5788	19.3172	18.9553	20.5262	20.3859	19.6094	18.8925						1	1	1	2.7	2.7	2.7	119.41	0.0023557	8.5623	2651300	13	0.931954	0.914046	0.048728	0.089032	0.790674	0.756982	19.8048	19.8535	0.0487289	sp|P46379|BAG6_HUMAN	sp|P46379|BAG6_HUMAN
19.9963	21.7882	21.856	21.9529	19.7878	19.0818	19.8682	18.1059				+	LFQ intensity expI_LFQ intensity expC	4	4	4	6.2	6.2	6.2	82.593	0	34.849	13499000	17	0.0125378	0.0195541	-2.1874	-3.51873	0.93713	0.817041	21.3984	19.211	-2.1874	sp|P46459|NSF_HUMAN	sp|P46459|NSF_HUMAN
20.0048	22.8502	18.6932	18.7151	21.3184	20.516	20.0566	18.2038						2	2	2	15.5	15.5	15.5	16.561	0.0015674	15.21	19376000	10	0.972682	0.965719	-0.0421081	-0.0356974	1.95491	1.32061	20.0658	20.0237	-0.0421066	sp|P46776|RL27A_HUMAN	sp|P46776|RL27A_HUMAN
25.6946	25.9115	25.9707	25.5441	24.3725	24.2559	24.3405	24.494				+	LFQ intensity expI_LFQ intensity expC	9	9	9	29.3	29.3	29.3	34.362	0	92.681	183110000	85	1.37684e-05	0	-1.4145	-12.8312	0.197172	0.0986631	25.7802	24.3657	-1.4145	sp|P46777|RL5_HUMAN	sp|P46777|RL5_HUMAN
22.9006	22.7474	22.6408	22.3751	22.1912	22.5501	22.8169	22.576						2	2	2	13.8	13.8	13.8	18.565	0	21.276	34235000	18	0.465354	0.485235	-0.132442	-0.779421	0.221314	0.257909	22.666	22.5336	-0.132442	sp|P46778|RL21_HUMAN	sp|P46778|RL21_HUMAN
20.9096	19.433	19.7272	18.6933	20.0851	19.6877	19.9498	18.5972						2	2	2	8.8	8.8	8.8	22.591	0.0013141	12.03	1994500	4	0.852638	0.817906	-0.1108	-0.193918	0.921664	0.675588	19.6908	19.58	-0.1108	sp|P46781|RS9_HUMAN	sp|P46781|RS9_HUMAN
22.6504	22.7239	22.7376	22.6089	19.4375	20.5866	19.3208	19.2999				+	LFQ intensity expI_LFQ intensity expC	3	3	3	20.1	20.1	20.1	22.876	0	113	26026000	22	6.91683e-05	0.000224	-3.01902	-9.69308	0.0610636	0.619923	22.6802	19.6612	-3.01902	sp|P46782|RS5_HUMAN	sp|P46782|RS5_HUMAN
23.8871	23.8965	24.0783	23.6976	23.5883	23.0235	22.7929	22.997				+	LFQ intensity expI_LFQ intensity expC	4	4	4	24.2	24.2	24.2	18.898	0	54.91	61487000	31	0.00561536	0.00887692	-0.789454	-4.21125	0.155472	0.341172	23.8899	23.1004	-0.789454	sp|P46783|RS10_HUMAN;sp|Q9NQ39|RS10L_HUMAN	sp|P46783|RS10_HUMAN;sp|Q9NQ39|RS10L_HUMAN
21.5547	21.691	18.3914	18.6462	21.0158	20.8055	18.5732	17.4057						6	6	6	4.9	4.9	4.9	189.25	0	44.565	13006000	12	0.638561	0.630717	-0.620776	-0.494461	1.796	1.75474	20.0708	19.45	-0.620777	sp|P46940|IQGA1_HUMAN;sp|Q13576|IQGA2_HUMAN;sp|Q86VI3|IQGA3_HUMAN	sp|P46940|IQGA1_HUMAN
20.8814	20.1994	20.2404	19.9047	23.6269	18.8007	19.5845	23.5651						3	3	3	4.5	4.5	4.5	80.529	0	25.841	35258000	8	0.433966	0.45753	1.08785	0.838328	0.411393	2.56247	20.3065	21.3943	1.08785	sp|P46977|STT3A_HUMAN	sp|P46977|STT3A_HUMAN
21.9033	21.8466	18.5515	19.8972	19.4419	18.7803	20.1685	18.3202						2	2	2	6.9	6.9	6.9	31.35	0.0014815	13.886	5843700	7	0.181253	0.229614	-1.37192	-1.51215	1.6261	0.805173	20.5497	19.1777	-1.37192	sp|P47756|CAPZB_HUMAN	sp|P47756|CAPZB_HUMAN
24.8577	24.8467	24.9767	24.4756	20.5752	18.9427	19.5044	18.9144				+	LFQ intensity expI_LFQ intensity expC	4	4	4	23.6	23.6	23.6	16.46	0	34.354	54933000	34	1.18861e-05	0	-5.305	-13.1594	0.21721	0.776459	24.7892	19.4842	-5.305	sp|P47813|IF1AX_HUMAN;sp|O14602|IF1AY_HUMAN	sp|P47813|IF1AX_HUMAN;sp|O14602|IF1AY_HUMAN
21.4013	21.6292	21.538	21.3462	18.4701	19.0141	19.0103	18.0389				+	LFQ intensity expI_LFQ intensity expC	5	5	5	11.7	11.7	11.7	87.798	0	54.249	13002000	13	2.41999e-05	0	-2.84532	-11.6416	0.128712	0.47157	21.4787	18.6333	-2.84532	sp|P47897|SYQ_HUMAN	sp|P47897|SYQ_HUMAN
20.2568	19.9118	20.3424	17.8121	19.374	20.1214	18.8334	17.4267						2	2	2	10.1	10.1	10.1	17.752	0	19.181	4357000	4	0.465915	0.484521	-0.641891	-0.778395	1.19372	1.13803	19.5808	18.9389	-0.64189	sp|P47914|RL29_HUMAN	sp|P47914|RL29_HUMAN
24.7421	24.7118	24.7147	24.7563	25.8333	25.8917	25.772	25.8772				+	LFQ intensity expI_LFQ intensity expC	11	11	11	66.7	66.7	66.7	23.277	0	122.14	302930000	71	2.08289e-08	0	1.11232	38.4003	0.0215732	0.0537664	24.7312	25.8435	1.11232	sp|P48047|ATPO_HUMAN	sp|P48047|ATPO_HUMAN
20.564	20.472	20.1376	18.0937	20.583	20.7914	19.0049	19.3832						2	2	2	3.5	3.5	3.5	57.21	0.0014306	13.217	1818100	2	0.870772	0.841787	0.123809	0.169768	1.16328	0.8799	19.8168	19.9406	0.12381	sp|P48444|COPD_HUMAN	sp|P48444|COPD_HUMAN
19.7625	20.1344	20.1116	18.2168	22.1354	22.5398	22.3113	22.1286				+	LFQ intensity expI_LFQ intensity expC	12	12	12	23.5	23.5	23.5	59.67	0	101.54	43457000	34	0.00109316	0.00223697	2.72245	5.85812	0.909105	0.193465	19.5563	22.2788	2.72245	sp|P48643|TCPE_HUMAN	sp|P48643|TCPE_HUMAN
25.8179	25.904	26.2507	26.4006	26.8686	26.9699	26.8999	26.9705				+	LFQ intensity expI_LFQ intensity expC	28	28	27	58.6	58.6	58.6	50.909	0	323.31	817410000	118	0.00104186	0.00228019	0.833906	5.9123	0.277394	0.0512674	26.0933	26.9272	0.833908	sp|P48735|IDHP_HUMAN	sp|P48735|IDHP_HUMAN
20.4082	20.0288	19.8718	19.2686	18.9143	19.8883	18.3526	17.8411						1	1	1	3	3	3	64.505	0.0094697	6.2025	1128200	5	0.0612813	0.0894863	-1.1453	-2.29784	0.474078	0.8769	19.8944	18.7491	-1.1453	sp|P49023|PAXI_HUMAN	sp|P49023|PAXI_HUMAN
19.9511	19.1475	18.8994	18.237	24.4649	24.5992	24.3005	24.4063				+	LFQ intensity expI_LFQ intensity expC	6	6	6	17.3	17.3	17.3	57.548	0	42.052	93806000	30	5.58843e-06	0	5.38397	14.9732	0.708278	0.124546	19.0587	24.4427	5.38397	sp|P49257|LMAN1_HUMAN	sp|P49257|LMAN1_HUMAN
25.8508	25.8102	25.7782	25.8026	24.4045	24.3844	24.1855	24.4636				+	LFQ intensity expI_LFQ intensity expC	35	35	35	18.8	18.8	18.8	273.42	0	323.31	180110000	127	4.08759e-07	0	-1.45095	-23.3106	0.0301916	0.120772	25.8104	24.3595	-1.45095	sp|P49327|FAS_HUMAN	sp|P49327|FAS_HUMAN
24.4536	24.0924	24.6462	24.5649	23.4705	19.9019	23.1044	18.5374						11	11	11	24	24	24	60.533	0	83.103	57388000	27	0.0395169	0.0567696	-3.18573	-2.62131	0.244348	2.41833	24.4393	21.2535	-3.18573	sp|P49368|TCPG_HUMAN	sp|P49368|TCPG_HUMAN
25.3768	24.8808	25.0442	24.884	26.3631	26.2904	26.307	26.3609				+	LFQ intensity expI_LFQ intensity expC	20	20	20	56.2	56.2	56.2	49.541	0	306.59	429610000	105	3.57656e-05	0	1.28389	10.8785	0.233092	0.037199	25.0465	26.3304	1.28389	sp|P49411|EFTU_HUMAN	sp|P49411|EFTU_HUMAN
19.4018	19.9429	18.5736	19.3289	19.6663	19.4347	19.5623	18.4197						1	1	1	12.8	12.8	12.8	10.112	0.0023502	8.4747	3318000	7	0.922032	0.902967	-0.0410829	-0.102063	0.563215	0.575236	19.3118	19.2707	-0.0410824	sp|P49458|SRP09_HUMAN	sp|P49458|SRP09_HUMAN
22.7244	23.2748	23.0156	22.8249	18.5466	19.4682	18.9228	18.108				+	LFQ intensity expI_LFQ intensity expC	6	6	6	8.3	8.3	8.3	106.81	0	97.683	13456000	22	1.06053e-05	0	-4.19853	-13.4194	0.242204	0.576965	22.9599	18.7614	-4.19853	sp|P49588|SYAC_HUMAN	sp|P49588|SYAC_HUMAN
19.2903	19.6123	20.8924	20.6142	20.8645	20.4184	20.5036	17.6227						2	2	2	6.6	6.6	6.6	58.777	0	47.937	1879900	3	0.776782	0.73662	-0.249998	-0.296585	0.771529	1.49894	20.1023	19.8523	-0.249998	sp|P49591|SYSC_HUMAN	sp|P49591|SYSC_HUMAN
18.9494	20.07	20.2362	19.8105	19.0986	20.0588	20.1344	18.4203						1	1	1	2.9	2.9	2.9	58.805	0.0038797	6.3679	360810	1	0.523817	0.534744	-0.338523	-0.676693	0.572215	0.820739	19.7665	19.428	-0.338522	sp|P49643|PRI2_HUMAN	sp|P49643|PRI2_HUMAN
19.5834	19.6651	19.6484	20.6783	19.4097	19.3346	19.3692	18.4132						1	1	1	6.8	6.8	6.8	22.949	0	19.939	2615600	4	0.0756686	0.104867	-0.762124	-2.1446	0.524197	0.479966	19.8938	19.1317	-0.762125	sp|P49720|PSB3_HUMAN	sp|P49720|PSB3_HUMAN
20.3618	20.2427	21.7917	21.6011	19.1659	20.6163	18.009	18.7128						2	2	2	12.4	12.4	12.4	22.836	0	53.054	4737100	8	0.0337438	0.0508102	-1.87331	-2.73982	0.810131	1.10166	20.9993	19.126	-1.87331	sp|P49721|PSB2_HUMAN	sp|P49721|PSB2_HUMAN
20.4475	21.6291	20.7584	18.7584	19.3788	18.3366	19.44	19.5323						3	3	3	4.5	4.5	4.5	101.89	0	18.952	1672000	4	0.113923	0.152383	-1.22641	-1.84916	1.20223	0.560462	20.3983	19.1719	-1.22641	sp|P49736|MCM2_HUMAN	sp|P49736|MCM2_HUMAN
26.0543	25.785	25.5644	25.6208	26.1897	26.2412	26.0782	25.9705				+	LFQ intensity expI_LFQ intensity expC	17	17	17	34.5	34.5	34.5	70.389	0	241.5	441590000	96	0.0272194	0.0428776	0.363778	2.90323	0.219683	0.120585	25.7561	26.1199	0.363777	sp|P49748|ACADV_HUMAN	sp|P49748|ACADV_HUMAN
23.8766	23.8281	23.4493	23.8883	24.4441	24.3414	24.6075	24.4317				+	LFQ intensity expI_LFQ intensity expC	5	5	5	29.2	29.2	29.2	24.976	0	75.946	119710000	28	0.00107356	0.00225837	0.69557	5.87847	0.209124	0.110773	23.7606	24.4562	0.69557	sp|P49755|TMEDA_HUMAN	sp|P49755|TMEDA_HUMAN
19.4211	20.2982	18.9816	18.117	19.5222	19.3992	18.646	18.8536						2	2	2	3.2	3.2	3.2	100.18	0.0012853	11.509	3800500	9	0.849531	0.81516	-0.0991993	-0.198069	0.90837	0.422128	19.2045	19.1053	-0.0992012	sp|P49756|RBM25_HUMAN	sp|P49756|RBM25_HUMAN
19.5677	20.6411	19.8554	17.8523	19.8439	20.5685	18.3752	18.0113						1	1	1	4.6	4.6	4.6	38.989	0.0012821	11.467	301670	7	0.751579	0.714549	-0.279395	-0.331445	1.17563	1.2084	19.4791	19.1997	-0.279396	sp|P49770|EI2BB_HUMAN	sp|P49770|EI2BB_HUMAN
19.4337	19.8672	19.1808	21.7503	19.7706	19.5332	19.7709	19.4317						2	2	2	16.7	16.7	16.7	13.802	0.0024876	10.801	2985500	4	0.490736	0.504312	-0.431405	-0.733804	1.16323	0.171499	20.058	19.6266	-0.431406	sp|P49773|HINT1_HUMAN	sp|P49773|HINT1_HUMAN
20.7253	20.2672	20.5807	16.7095	20.2369	19.4719	20.1786	18.098						1	1	1	1.3	1.3	1.3	358.2	0.0029268	6.4061	152390	6	0.947364	0.930108	-0.0743265	-0.0688266	1.91699	0.994977	19.5707	19.4964	-0.0743275	sp|P49792|RBP2_HUMAN	sp|P49792|RBP2_HUMAN
22.1051	19.4225	21.8906	22.251	20.3434	19.4394	19.8148	18.0844						4	4	4	9.3	9.3	9.3	50.817	0	66.114	12537000	13	0.0517976	0.0767506	-1.99682	-2.42093	1.33805	0.964825	21.4173	19.4205	-1.99682	sp|P49821|NDUV1_HUMAN	sp|P49821|NDUV1_HUMAN
20.4688	19.6881	18.3832	19.06	19.6556	19.9165	20.4937	18.6995						1	1	1	5.2	5.2	5.2	46.744	0.0022173	7.4782	263950	4	0.634127	0.62661	0.291293	0.501135	0.889729	0.748238	19.4	19.6913	0.291292	sp|P49841|GSK3B_HUMAN	sp|P49841|GSK3B_HUMAN
19.4416	20.2015	20.5651	18.5107	19.9362	20.2436	19.0431	18.7256						1	1	1	1.7	1.7	1.7	80.592	0.0030272	6.5871	1727900	5	0.750912	0.714864	-0.192625	-0.332374	0.909105	0.719033	19.6798	19.4871	-0.192625	sp|P49959|MRE11_HUMAN	sp|P49959|MRE11_HUMAN
20.7322	20.1799	19.7324	18.7433	18.1634	19.4081	21.6215	19.6106						2	2	2	5.7	5.7	5.7	39.591	0.0014451	13.36	12520000	8	0.866141	0.836278	-0.146065	-0.175924	0.841738	1.4314	19.847	19.7009	-0.146065	sp|P50213|IDH3A_HUMAN	sp|P50213|IDH3A_HUMAN
25.2056	25.3958	25.0316	25.2365	20.2726	20.0591	19.4285	19.0502				+	LFQ intensity expI_LFQ intensity expC	12	12	8	33.7	33.7	20.9	50.663	0	183.69	64767000	45	1.40891e-06	0	-5.51477	-18.9196	0.149263	0.563538	25.2174	19.7026	-5.51477	sp|P50395|GDIB_HUMAN	sp|P50395|GDIB_HUMAN
19.8101	19.2708	18.562	18.8194	20.121	19.3945	18.9864	21.5062						2	2	2	5.5	5.5	5.5	28.994	0.0014472	13.363	7244000	5	0.201238	0.251664	0.886443	1.4352	0.547908	1.10713	19.1156	20.002	0.886442	sp|P50402|EMD_HUMAN	sp|P50402|EMD_HUMAN
24.7028	24.4846	24.5182	24.3488	25.3332	25.4656	25.5576	25.3736				+	LFQ intensity expI_LFQ intensity expC	14	14	14	21.6	21.6	21.6	88.367	0	153.85	253600000	103	4.65783e-05	0.00025	0.918898	10.3888	0.145831	0.100136	24.5136	25.4325	0.9189	sp|P50416|CPT1A_HUMAN	sp|P50416|CPT1A_HUMAN
24.7072	24.6276	24.7889	24.6005	26.0001	25.8543	25.8194	25.8658				+	LFQ intensity expI_LFQ intensity expC	15	15	15	47.8	47.8	47.8	46.44	0	180.03	326560000	88	8.23496e-07	0	1.20388	20.7158	0.0849658	0.0793081	24.681	25.8849	1.20388	sp|P50454|SERPH_HUMAN	sp|P50454|SERPH_HUMAN
20.5088	20.5995	20.2785	19.1496	20.0109	22.4198	19.2891	19.1165						3	3	3	14.7	14.7	14.7	34.193	0	19.276	26229000	12	0.931159	0.91344	0.0749755	0.0900757	0.670114	1.52389	20.1341	20.2091	0.0749741	sp|P50897|PPT1_HUMAN	sp|P50897|PPT1_HUMAN
23.1024	23.1982	23.1194	23.2838	19.7173	20.0175	18.3356	18.6855				+	LFQ intensity expI_LFQ intensity expC	2	2	2	10.7	10.7	10.7	23.432	0.0015773	15.485	20806000	13	6.33118e-05	0.000229508	-3.98695	-9.845	0.0831193	0.805668	23.176	19.189	-3.98695	sp|P50914|RL14_HUMAN	sp|P50914|RL14_HUMAN
24.9915	25.1261	24.9722	24.8957	21.8784	20.4713	19.0916	21.7654				+	LFQ intensity expI_LFQ intensity expC	11	11	11	25.2	25.2	25.2	59.62	0	107.04	63623000	45	0.000683567	0.00140102	-4.1947	-6.40369	0.095851	1.30658	24.9964	20.8017	-4.1947	sp|P50990|TCPQ_HUMAN	sp|P50990|TCPQ_HUMAN
23.7003	23.6531	23.5749	23.8929	19.5864	19.855	18.4583	18.6896				+	LFQ intensity expI_LFQ intensity expC	7	7	7	14.5	14.5	14.5	57.924	0	57.882	31018000	23	1.17214e-05	0	-4.55795	-13.191	0.135366	0.677685	23.7053	19.1473	-4.55795	sp|P50991|TCPD_HUMAN	sp|P50991|TCPD_HUMAN
19.4589	19.9039	19.7109	19.2986	24.1189	24.3934	19.7274	19.2826						5	5	5	27.8	27.8	27.8	23.482	0	41.402	62227000	20	0.149012	0.194202	2.2875	1.65497	0.267824	2.7514	19.5931	21.8806	2.2875	sp|P51148|RAB5C_HUMAN;sp|P61020|RAB5B_HUMAN;sp|P20339|RAB5A_HUMAN	sp|P51148|RAB5C_HUMAN;sp|P61020|RAB5B_HUMAN;sp|P20339|RAB5A_HUMAN
19.2531	19.9512	19.5962	19.0574	18.7936	19.8098	21.2278	19.6793						1	1	1	5.3	5.3	5.3	23.489	0.0031847	6.983	8015200	3	0.473672	0.489435	0.413156	0.764286	0.393548	1.00698	19.4645	19.8776	0.413155	sp|P51149|RAB7A_HUMAN	sp|P51149|RAB7A_HUMAN
21.7282	19.3395	20.1617	18.4949	18.7232	20.4492	19.3738	18.4183						4	3	2	21.7	16.3	12.3	22.774	0	20.439	4824700	5	0.433667	0.458336	-0.689982	-0.838904	1.37784	0.898587	19.9311	19.2411	-0.689983	sp|P51153|RAB13_HUMAN;sp|Q92930|RAB8B_HUMAN;sp|P61006|RAB8A_HUMAN;sp|P59190|RAB15_HUMAN;sp|P20337|RAB3B_HUMAN;sp|P20336|RAB3A_HUMAN;sp|Q96E17|RAB3C_HUMAN	sp|P51153|RAB13_HUMAN;sp|Q92930|RAB8B_HUMAN;sp|P61006|RAB8A_HUMAN
21.6852	22.1973	19.7229	19.6456	19.7779	19.2191	20.2296	18.0001						2	2	2	6.1	6.1	6.1	42.272	0	24.653	4763000	7	0.114961	0.153484	-1.50607	-1.84261	1.3201	0.96416	20.8127	19.3067	-1.50607	sp|P51570|GALK1_HUMAN	sp|P51570|GALK1_HUMAN
20.0469	20.046	19.7909	18.5478	18.9836	23.2831	18.3607	18.5867						4	4	4	30.6	30.6	30.6	18.998	0	41	26399000	10	0.877978	0.849034	0.195575	0.160204	0.716916	2.33395	19.6079	19.8035	0.195574	sp|P51571|SSRD_HUMAN	sp|P51571|SSRD_HUMAN
20.1367	19.8394	20.178	18.9067	19.8825	21.4787	21.3412	18.7309						3	3	3	16.3	16.3	16.3	27.991	0	19.175	11937000	11	0.438989	0.460831	0.593121	0.8287	0.591872	1.30336	19.7652	20.3583	0.593121	sp|P51572|BAP31_HUMAN	sp|P51572|BAP31_HUMAN
19.9823	19.9483	19.9206	19.1618	22.6298	20.7064	19.821	19.7168						5	5	5	14.2	14.2	14.2	54.847	0	42.034	22472000	11	0.218827	0.272074	0.965281	1.37309	0.395122	1.34933	19.7532	20.7185	0.965282	sp|P51648|AL3A2_HUMAN;sp|P48448|AL3B2_HUMAN;sp|P30838|AL3A1_HUMAN;sp|P43353|AL3B1_HUMAN	sp|P51648|AL3A2_HUMAN
21.0082	20.3004	19.7806	19.6586	18.9961	19.7519	18.7568	21.444						3	3	3	5.8	5.8	5.8	79.685	0	19.94	3989200	0	0.533114	0.543845	-0.44979	-0.66107	0.614175	1.21431	20.187	19.7372	-0.449791	sp|P51659|DHB4_HUMAN	sp|P51659|DHB4_HUMAN
20.2249	20.2237	20.6884	19.7778	20.4459	20.6876	19.3482	21.2492						2	2	2	8.5	8.5	8.5	39.594	0	19.178	5548100	6	0.659229	0.643958	0.203995	0.463669	0.371805	0.797506	20.2287	20.4327	0.203995	sp|P51991|ROA3_HUMAN	sp|P51991|ROA3_HUMAN
25.9942	25.7052	25.7778	25.7595	23.5922	23.5241	23.513	23.5849				+	LFQ intensity expI_LFQ intensity expC	11	11	11	26.9	26.9	26.9	53.139	0	112.88	137910000	59	4.47201e-08	0	-2.25562	-33.7913	0.127133	0.0407491	25.8092	23.5535	-2.25562	sp|P52209|6PGD_HUMAN	sp|P52209|6PGD_HUMAN
21.9363	21.4364	21.3907	21.855	20.4092	19.1065	19.1634	17.8795				+	LFQ intensity expI_LFQ intensity expC	4	4	4	7.5	7.5	7.5	77.515	0	57.985	17124000	17	0.00333147	0.00652893	-2.51495	-4.69846	0.280939	1.03302	21.6546	19.1397	-2.51495	sp|P52272|HNRPM_HUMAN	sp|P52272|HNRPM_HUMAN
20.6603	19.0575	18.699	18.4247	20.5238	19.392	20.6957	17.0623						5	3	3	18.3	11.8	11.8	45.671	0	35.219	4142300	4	0.838083	0.801568	0.208081	0.213398	1.00072	1.67383	19.2104	19.4184	0.20808	sp|P52597|HNRPF_HUMAN	sp|P52597|HNRPF_HUMAN
20.4702	19.9047	18.2907	19.3669	19.3486	20.458	18.4931	21.5639						1	1	1	5.1	5.1	5.1	21.348	0.0031813	6.9797	11497000	5	0.593785	0.593581	0.457754	0.563074	0.928236	1.3349	19.5081	19.9659	0.457754	sp|P52815|RM12_HUMAN	sp|P52815|RM12_HUMAN
20.5968	23.2408	17.9649	18.1914	23.0818	22.6199	19.1882	19.1803						2	2	2	9.1	9.1	9.1	32.922	0	71.571	27133000	12	0.554494	0.566066	1.01907	0.625791	2.46788	2.1253	19.9985	21.0175	1.01907	sp|P52907|CAZA1_HUMAN;sp|P47755|CAZA2_HUMAN	sp|P52907|CAZA1_HUMAN;sp|P47755|CAZA2_HUMAN
19.6943	20.0475	19.8497	20.9843	19.2294	19.6577	19.6049	18.2096						1	1	1	7.7	7.7	7.7	22.492	0.001321	12.081	3112000	5	0.0715278	0.100459	-0.968558	-2.18539	0.578597	0.671505	20.144	19.1754	-0.968557	sp|P52943|CRIP2_HUMAN	sp|P52943|CRIP2_HUMAN
19.4047	19.8029	19.5787	19.9253	18.4637	20.5577	20.0445	17.7364						1	1	1	0.8	0.8	0.8	197.58	0.0029499	6.4456	854740	6	0.503545	0.516488	-0.477318	-0.711395	0.231868	1.32174	19.6779	19.2006	-0.477318	sp|P52948|NUP98_HUMAN	sp|P52948|NUP98_HUMAN
20.8704	22.229	20.423	18.4611	19.0367	19.9222	18.8252	18.2779						2	2	2	9.5	9.5	9.5	33.428	0	25.446	7035900	6	0.132625	0.174722	-1.48037	-1.73937	1.55878	0.683852	20.4959	19.0155	-1.48037	sp|P53004|BIEA_HUMAN	sp|P53004|BIEA_HUMAN
22.3166	20.1906	20.0999	17.7762	20.0041	23.5613	23.4922	23.402						3	3	3	10.9	10.9	10.9	34.012	0	25.102	47432000	14	0.0950133	0.130547	2.51909	1.98008	1.85485	1.74173	20.0958	22.6149	2.51909	sp|P53007|TXTP_HUMAN	sp|P53007|TXTP_HUMAN
23.3721	23.4387	23.542	23.4275	19.1603	18.9355	19.3438	19.2256				+	LFQ intensity expI_LFQ intensity expC	8	8	8	8.7	8.7	8.7	120.84	0	56.419	17820000	24	6.9843e-09	0	-4.27883	-46.0958	0.0708787	0.171586	23.4451	19.1663	-4.27883	sp|P53396|ACLY_HUMAN	sp|P53396|ACLY_HUMAN
19.6311	20.5422	19.9386	18.5736	23.5933	23.5348	23.3327	23.2334				+	LFQ intensity expI_LFQ intensity expC	4	4	4	17.9	17.9	17.9	36.249	0	34.749	52683000	18	0.000110553	0.000201439	3.75213	8.92215	0.823939	0.168957	19.6714	23.4235	3.75213	sp|P53597|SUCA_HUMAN	sp|P53597|SUCA_HUMAN
22.3842	22.3397	22.3847	17.9293	22.6511	21.931	22.4965	22.0175						4	4	4	6	6	6	107.14	0	54.848	28344000	22	0.401552	0.433369	1.01453	0.902533	2.2202	0.353596	21.2595	22.274	1.01453	sp|P53618|COPB_HUMAN	sp|P53618|COPB_HUMAN
19.5806	19.4664	19.1587	18.9192	22.3615	19.4066	22.1866	22.4012				+	LFQ intensity expI_LFQ intensity expC	4	4	4	4.3	4.3	4.3	138.34	0	27.511	19340000	11	0.0210946	0.0338954	2.3077	3.10081	0.299995	1.4579	19.2812	21.589	2.3077	sp|P53621|COPA_HUMAN	sp|P53621|COPA_HUMAN
23.6741	23.5591	23.5459	23.6593	22.7181	22.2524	22.7364	22.7342				+	LFQ intensity expI_LFQ intensity expC	7	7	7	10.1	10.1	10.1	118.32	0	79.415	44485000	48	0.00019437	0.000593548	-0.999332	-8.06616	0.0664284	0.238713	23.6096	22.6103	-0.999332	sp|P53992|SC24C_HUMAN	sp|P53992|SC24C_HUMAN
20.1623	19.455	22.1828	18.0783	20.2752	20.2375	20.6897	18.618						3	3	3	5.5	5.5	5.5	75.378	0	50.544	3409200	4	0.988541	0.988031	-0.0145187	-0.0149701	1.7105	0.914667	19.9696	19.9551	-0.0145187	sp|P54136|SYRC_HUMAN	sp|P54136|SYRC_HUMAN
21.1237	21.3831	21.2487	21.6504	20.4306	20.0887	18.4443	19.5254				+	LFQ intensity expI_LFQ intensity expC	4	4	4	8.3	8.3	8.3	56.635	0	30.043	8881400	12	0.00845852	0.0125185	-1.72921	-3.85015	0.225664	0.869447	21.3515	19.6222	-1.72921	sp|P54868|HMCS2_HUMAN;sp|Q01581|HMCS1_HUMAN	sp|P54868|HMCS2_HUMAN
19.6096	18.1904	19.1466	18.0447	21.0214	22.801	22.4824	22.5884				+	LFQ intensity expI_LFQ intensity expC	5	5	5	7.8	7.8	7.8	87.301	0	37.842	20825000	16	0.000763884	0.00179798	3.47548	6.27123	0.754301	0.81213	18.7478	22.2233	3.47548	sp|P54886|P5CS_HUMAN	sp|P54886|P5CS_HUMAN
26.3074	25.941	26.1376	26.2633	19.4913	20.1196	19.0309	17.8273				+	LFQ intensity expI_LFQ intensity expC	9	9	9	11.6	11.6	11.6	110.42	0	96.143	369630000	22	7.20056e-06	0	-7.04506	-14.3391	0.164153	0.968827	26.1623	19.1173	-7.04506	sp|P55060|XPO2_HUMAN	sp|P55060|XPO2_HUMAN
18.8802	19.7303	17.4635	18.3844	20.6379	19.787	18.742	19.2812						1	1	1	5.5	5.5	5.5	26.537	0.0021668	7.1964	153950	3	0.159933	0.205247	0.997428	1.60356	0.947518	0.806098	18.6146	19.612	0.997429	sp|P55061|BI1_HUMAN	sp|P55061|BI1_HUMAN
23.6872	23.656	23.5506	23.7443	23.5037	23.3392	23.2785	23.5511				+	LFQ intensity expI_LFQ intensity expC	8	8	8	13.3	13.3	13.3	89.321	0	111.26	67606000	56	0.0198593	0.0298519	-0.241389	-3.14823	0.0812795	0.130037	23.6595	23.4181	-0.24139	sp|P55072|TERA_HUMAN	sp|P55072|TERA_HUMAN
26.1244	26.2174	26.1651	26.332	26.0883	26.2388	26.1293	26.131						15	15	15	43.5	43.5	43.5	51.294	0	130.09	447310000	90	0.298906	0.351913	-0.0628948	-1.13698	0.0899572	0.0644028	26.2097	26.1468	-0.0628948	sp|P55084|ECHB_HUMAN	sp|P55084|ECHB_HUMAN
22.946	23.1465	22.6603	22.6827	20.35	19.9726	19.5944	18.2493				+	LFQ intensity expI_LFQ intensity expC	4	4	3	14.6	14.6	11.8	45.374	0	49.792	14250000	15	0.000414129	0.00115847	-3.31731	-7.02886	0.231502	0.915081	22.8589	19.5416	-3.31731	sp|P55209|NP1L1_HUMAN	sp|P55209|NP1L1_HUMAN
25.8079	25.6679	25.8385	25.6511	21.1429	21.1714	21.9307	22.167				+	LFQ intensity expI_LFQ intensity expC	15	15	15	18.4	18.4	18.4	103.28	0	154.73	108070000	66	4.49142e-06	0	-4.13834	-15.5414	0.0955998	0.523907	25.7414	21.603	-4.13834	sp|P55786|PSA_HUMAN;sp|A6NEC2|PSAL_HUMAN	sp|P55786|PSA_HUMAN
20.2841	19.1921	19.4851	17.7492	18.5413	19.5006	19.8234	19.7825						3	1	1	10	4.2	4.2	49.263	0.0085796	6.2615	3705300	13	0.713108	0.684828	0.234326	0.38558	1.05822	0.597902	19.1776	19.412	0.234327	sp|P55795|HNRH2_HUMAN	sp|P55795|HNRH2_HUMAN
19.5912	20.1202	19.7951	21.304	20.6779	18.6984	19.9395	17.958						3	3	3	4.3	4.3	4.3	92.48	0	18.031	3253600	4	0.265699	0.319617	-0.884179	-1.22723	0.765877	1.22054	20.2026	19.3184	-0.884178	sp|P55884|EIF3B_HUMAN	sp|P55884|EIF3B_HUMAN
22.9936	23.8315	23.2845	23.1796	24.3291	23.7721	24.2785	24.4592				+	LFQ intensity expI_LFQ intensity expC	5	5	5	42.6	42.6	42.6	10.918	0	43.202	126530000	30	0.0091935	0.0140655	0.887442	3.77878	0.360156	0.301501	23.3223	24.2097	0.887442	sp|P56134|ATPK_HUMAN	sp|P56134|ATPK_HUMAN
22.1702	19.8052	22.2377	22.2345	20.1211	18.7347	18.7057	19.1903				+	LFQ intensity expI_LFQ intensity expC	3	3	3	3.6	3.6	3.6	101.11	0	22.382	7358900	9	0.0123942	0.0194034	-2.42398	-3.52824	1.20489	0.660483	21.6119	19.1879	-2.42398	sp|P56192|SYMC_HUMAN	sp|P56192|SYMC_HUMAN
23.8431	23.5074	23.8461	23.7969	23.951	20.1976	20.2603	23.651						3	3	3	31.9	31.9	31.9	7.9331	0	20.942	86313000	23	0.145398	0.190593	-1.7334	-1.67278	0.162238	2.06611	23.7484	22.015	-1.7334	sp|P56385|ATP5I_HUMAN	sp|P56385|ATP5I_HUMAN
19.514	20.7036	21.7224	19.4408	20.0469	18.9591	19.0688	18.4369						2	2	2	11.4	11.4	11.4	26.599	0	22.248	3035500	5	0.1051	0.141916	-1.21729	-1.9073	1.08534	0.671832	20.3452	19.1279	-1.21729	sp|P56537|IF6_HUMAN	sp|P56537|IF6_HUMAN
22.5314	21.018	19.6225	22.3358	23.3284	23.1148	23.241	23.1449						3	3	3	19.7	19.7	19.7	23.495	0	21.94	47446000	21	0.0352573	0.0512758	1.83036	2.70677	1.34895	0.0970485	21.3769	23.2073	1.83036	sp|P57735|RAB25_HUMAN	sp|P57735|RAB25_HUMAN
19.1898	19.5928	19.4327	17.489	22.2987	22.6818	22.8596	22.4533				+	LFQ intensity expI_LFQ intensity expC	7	5	5	8.6	6.1	6.1	555.61	0	90.326	29660000	19	0.000344348	0.000850575	3.64726	7.27107	0.972259	0.247336	18.9261	22.5733	3.64726	sp|P58107|EPIPL_HUMAN	sp|P58107|EPIPL_HUMAN
23.3685	23.2994	19.9958	18.5882	19.1961	19.6876	19.6757	18.8168						2	2	2	13.1	13.1	13.1	19.667	0.0015798	15.498	17199000	9	0.157664	0.204262	-1.96889	-1.61396	2.4035	0.419484	21.313	19.3441	-1.96889	sp|P59998|ARPC4_HUMAN	sp|P59998|ARPC4_HUMAN
20.3794	19.3889	21.7916	21.9131	20.8555	20.1852	18.9436	17.6011						3	3	3	6.7	6.7	6.7	52.22	0	21.552	3807700	8	0.167535	0.214669	-1.47189	-1.56971	1.20718	1.43518	20.8683	19.3964	-1.47189	sp|P60228|EIF3E_HUMAN	sp|P60228|EIF3E_HUMAN
19.5906	19.4672	18.8119	19.0354	20.7572	20.9765	19.9526	21.6728				+	LFQ intensity expI_LFQ intensity expC	1	1	1	10.4	10.4	10.4	9.9743	0.0022523	7.6745	7213300	3	0.00673348	0.0104211	1.61347	4.04903	0.364643	0.70865	19.2263	20.8398	1.61347	sp|P60468|SC61B_HUMAN	sp|P60468|SC61B_HUMAN
23.9752	24.0924	24.2547	24.1559	19.7351	19.8225	23.3254	23.2874						4	4	4	36.4	36.4	36.4	16.93	0	46.88	51744000	26	0.0449274	0.0663636	-2.57693	-2.5259	0.117126	2.03704	24.1195	21.5426	-2.57693	sp|P60660|MYL6_HUMAN;sp|P14649|MYL6B_HUMAN	sp|P60660|MYL6_HUMAN;sp|P14649|MYL6B_HUMAN
20.1313	20.2363	19.9504	19.4024	20.1169	19.8792	19.2938	25.3855						26	1	1	70.4	4.5	4.5	41.736	0	106.02	494280000	19	0.419101	0.446785	1.23875	0.867313	0.371115	2.83232	19.9301	21.1689	1.23875	sp|P60709|ACTB_HUMAN;sp|Q6S8J3|POTEE_HUMAN;sp|A5A3E0|POTEF_HUMAN;sp|P0CG38|POTEI_HUMAN;sp|Q9BYX7|ACTBM_HUMAN;sp|P0CG39|POTEJ_HUMAN	sp|P60709|ACTB_HUMAN
27.028	26.9247	26.7892	26.7801	24.8552	25.3095	25.1047	25.2309				+	LFQ intensity expI_LFQ intensity expC	17	17	11	46.3	46.3	29.6	46.153	0	293.74	363490000	145	5.16757e-06	0	-1.7554	-15.1745	0.11852	0.198699	26.8805	25.1251	-1.7554	sp|P60842|IF4A1_HUMAN	sp|P60842|IF4A1_HUMAN
24.4861	24.65	24.5188	24.5104	23.3785	23.2878	23.8164	23.4661				+	LFQ intensity expI_LFQ intensity expC	3	3	3	22.7	22.7	22.7	13.373	0	40.249	91674000	37	0.000128453	0.000195804	-1.05411	-8.68714	0.0737921	0.231192	24.5413	23.4872	-1.05411	sp|P60866|RS20_HUMAN	sp|P60866|RS20_HUMAN
22.5502	22.5343	22.5628	22.5531	20.1562	18.7693	20.6994	17.9154				+	LFQ intensity expI_LFQ intensity expC	2	2	2	8.9	8.9	8.9	27.399	0	20.82	11589000	11	0.00252029	0.00536709	-3.165	-4.9726	0.0118324	1.27292	22.5501	19.3851	-3.165	sp|P60900|PSA6_HUMAN	sp|P60900|PSA6_HUMAN
18.8354	20.3578	20.2089	20.3774	21.9944	22.5267	22.4937	22.3288				+	LFQ intensity expI_LFQ intensity expC	2	2	2	14.7	14.7	14.7	21.258	0.0015456	14.86	21953000	16	0.000874817	0.00176238	2.39103	6.11243	0.743463	0.243591	19.9449	22.3359	2.39103	sp|P60953|CDC42_HUMAN	sp|P60953|CDC42_HUMAN
24.5971	23.992	24.3365	24.14	22.627	20.3375	22.2834	22.1823				+	LFQ intensity expI_LFQ intensity expC	4	3	3	25.5	21.2	21.2	18.506	0	30.309	51451000	20	0.00398031	0.0068664	-2.40886	-4.52878	0.261731	1.0311	24.2664	21.8576	-2.40886	sp|P60981|DEST_HUMAN	sp|P60981|DEST_HUMAN
21.5523	19.2286	20.1741	19.3244	20.0184	19.4567	19.7939	17.9204						2	2	2	11.7	11.7	11.7	20.313	0.0014793	13.823	3839200	4	0.322343	0.373748	-0.772518	-1.07827	1.07576	0.946526	20.0699	19.2973	-0.772518	sp|P61009|SPCS3_HUMAN	sp|P61009|SPCS3_HUMAN
24.0513	23.98	23.9569	23.7421	23.6231	23.4962	23.1708	23.3728				+	LFQ intensity expI_LFQ intensity expC	6	6	6	36.3	36.3	36.3	23.545	0	170.7	72428000	28	0.00449873	0.00752	-0.516873	-4.41425	0.133193	0.192618	23.9326	23.4157	-0.516872	sp|P61019|RAB2A_HUMAN;sp|Q8WUD1|RAB2B_HUMAN	sp|P61019|RAB2A_HUMAN;sp|Q8WUD1|RAB2B_HUMAN
18.96	19.9349	19.1382	18.1634	19.1485	20.1326	20.804	17.7169						2	1	1	11	5.5	5.5	22.541	0.0014993	14.078	8896400	4	0.617549	0.610727	0.401373	0.526314	0.72688	1.34088	19.0491	19.4505	0.401373	sp|P61026|RAB10_HUMAN	sp|P61026|RAB10_HUMAN
20.0954	18.7953	19.3122	22.1806	19.7837	18.8691	19.5283	17.2947						1	1	1	7.5	7.5	7.5	16.735	0.0022297	7.5428	9062100	8	0.23564	0.290435	-1.22693	-1.31783	1.48904	1.11801	20.0959	18.8689	-1.22692	sp|P62837|UB2D2_HUMAN;sp|P61077|UB2D3_HUMAN	sp|P62837|UB2D2_HUMAN;sp|P61077|UB2D3_HUMAN
21.7557	20.9664	19.8449	21.5692	19.6386	20.4189	18.7927	18.2372						2	2	2	10.9	10.9	10.9	20.9	0.001328	12.222	3725400	6	0.0338895	0.0507042	-1.76222	-2.73657	0.861354	0.957478	21.0341	19.2718	-1.76222	sp|P61081|UBC12_HUMAN	sp|P61081|UBC12_HUMAN
23.4313	23.4814	23.4273	18.669	25.8224	25.2297	25.0209	25.109						10	10	10	57.7	57.7	57.7	23.897	0	175.24	207620000	49	0.0453419	0.0668587	3.04326	2.5191	2.38894	0.361551	22.2523	25.2955	3.04326	sp|P61106|RAB14_HUMAN	sp|P61106|RAB14_HUMAN
22.9459	22.8751	22.7618	22.9621	22.9116	19.2515	22.7766	18.1176						8	8	8	17.7	17.7	17.7	47.371	0	58.874	29592000	24	0.133702	0.175785	-2.12189	-1.73353	0.0911393	2.44637	22.8862	20.7643	-2.12189	sp|P61158|ARP3_HUMAN;sp|Q9C0K3|ARP3C_HUMAN;sp|Q9P1U1|ARP3B_HUMAN	sp|P61158|ARP3_HUMAN
22.6258	22.1685	22.2368	21.7694	21.9544	22.1115	21.9914	17.099						4	4	4	12.9	12.9	12.9	44.76	0	68.431	29855000	41	0.299574	0.352221	-1.41102	-1.13525	0.350726	2.46096	22.2001	20.7891	-1.41102	sp|P61160|ARP2_HUMAN	sp|P61160|ARP2_HUMAN
23.7109	23.9615	23.5063	23.4814	23.6461	23.6071	19.1025	23.6816						5	5	5	22.3	22.3	22.3	42.613	0	54.308	58602000	25	0.35027	0.400471	-1.15569	-1.01274	0.222837	2.27141	23.665	22.5093	-1.15569	sp|P61163|ACTZ_HUMAN;sp|P42025|ACTY_HUMAN	sp|P61163|ACTZ_HUMAN
25.2708	25.4758	25.2786	25.3992	25.3121	25.3881	25.3037	25.2862						6	6	2	47	47	12.7	20.697	0	96.343	342290000	76	0.55979	0.56997	-0.0335932	-0.617185	0.0991089	0.0450307	25.3561	25.3225	-0.0335922	sp|P84077|ARF1_HUMAN;sp|P61204|ARF3_HUMAN	sp|P84077|ARF1_HUMAN;sp|P61204|ARF3_HUMAN
19.6093	20.5	19.6253	18.3331	20.3852	21.5417	19.0567	17.717						1	1	1	6	6	6	20.987	0.0029674	6.5026	6222700	3	0.871824	0.842176	0.158191	0.16837	0.892221	1.65376	19.5169	19.6751	0.158192	sp|P62834|RAP1A_HUMAN;sp|P61224|RAP1B_HUMAN	sp|P62834|RAP1A_HUMAN;sp|P61224|RAP1B_HUMAN
23.3042	23.5352	23.5199	23.5354	20.7686	20.815	20.652	17.3076				+	LFQ intensity expI_LFQ intensity expC	4	4	4	15.5	15.5	15.5	29.945	0	27.118	19258000	19	0.00592823	0.00961832	-3.58786	-4.16244	0.113189	1.7202	23.4737	19.8858	-3.58786	sp|P61247|RS3A_HUMAN	sp|P61247|RS3A_HUMAN
24.0503	23.8286	23.7688	23.8577	20.1898	19.2633	20.146	17.7279				+	LFQ intensity expI_LFQ intensity expC	2	2	2	11	11	11	17.256	0.0013928	12.919	31812000	17	0.000225775	0.000930818	-4.54462	-7.85119	0.121748	1.15127	23.8764	19.3317	-4.54462	sp|Q9UNX3|RL26L_HUMAN;sp|P61254|RL26_HUMAN	sp|Q9UNX3|RL26L_HUMAN;sp|P61254|RL26_HUMAN
25.1778	25.1363	25.2539	25.4503	23.8109	23.7723	23.7567	24.0566				+	LFQ intensity expI_LFQ intensity expC	5	5	5	39.7	39.7	39.7	15.798	0	34.155	139820000	51	7.55063e-06	0	-1.40542	-14.2232	0.139293	0.140186	25.2546	23.8491	-1.40542	sp|P61353|RL27_HUMAN	sp|P61353|RL27_HUMAN
18.5617	19.9091	19.9608	19.4174	19.8187	19.2136	22.8908	18.2902						2	2	2	6.8	6.8	6.8	40.329	0.0014599	13.567	19830000	9	0.593205	0.594002	0.591093	0.563983	0.648383	1.99334	19.4622	20.0533	0.591093	sp|P61421|VA0D1_HUMAN	sp|P61421|VA0D1_HUMAN
19.557	22.0307	22.1442	18.0256	20.5126	18.7937	19.8942	18.3819						2	2	2	32.6	32.6	32.6	10.275	0	45.833	8041700	9	0.385511	0.421654	-1.04378	-0.935765	2.00365	0.980856	20.4394	19.3956	-1.04378	sp|P61513|RL37A_HUMAN	sp|P61513|RL37A_HUMAN
20.0622	19.9981	20.2661	18.5181	22.7728	22.7141	23.2458	22.8281				+	LFQ intensity expI_LFQ intensity expC	5	5	2	36.3	36.3	18.7	21.768	0	35.18	41965000	13	0.000274599	0.00089697	3.17907	7.5775	0.803541	0.241618	19.7111	22.8902	3.17907	sp|P61586|RHOA_HUMAN	sp|P61586|RHOA_HUMAN
20.0566	20.076	20.2071	20.041	20.9245	19.6635	19.8103	21.055						1	1	1	13.7	13.7	13.7	10.932	0.0015129	14.286	6897200	3	0.491248	0.504343	0.268146	0.732901	0.075982	0.727782	20.0952	20.3633	0.268147	sp|P61604|CH10_HUMAN	sp|P61604|CH10_HUMAN
20.8426	21.6923	20.1172	19.3868	19.7336	19.3778	18.8418	18.5894						2	2	2	4.2	4.2	4.2	52.264	0.0013736	12.708	3163600	12	0.048713	0.0703394	-1.37406	-2.46613	0.987311	0.516706	20.5097	19.1357	-1.37406	sp|P61619|S61A1_HUMAN	sp|P61619|S61A1_HUMAN
22.6032	22.7165	18.9353	22.3604	20.0782	20.3985	18.803	18.9636						2	2	2	19.5	19.5	19.5	12.497	0	19.779	29927000	14	0.0794983	0.110394	-2.09303	-2.10886	1.81843	0.795903	21.6538	19.5608	-2.09303	sp|P61803|DAD1_HUMAN	sp|P61803|DAD1_HUMAN
21.4383	19.6359	20.0541	21.208	19.4071	22.2859	21.807	18.8471						2	2	2	13.6	13.6	13.6	20.198	0.0016103	16.476	14027000	10	0.997844	0.997728	0.00270748	0.00281601	0.875381	1.71211	20.5841	20.5868	0.00270844	sp|P61923|COPZ1_HUMAN	sp|P61923|COPZ1_HUMAN
23.7246	23.879	23.9414	24.1433	23.8399	24.1381	24.1185	23.9448						9	9	9	24.4	24.4	24.4	50.976	0	121.93	99832000	48	0.462176	0.483044	0.0882344	0.785253	0.173339	0.143026	23.9221	24.0103	0.0882339	sp|P61978|HNRPK_HUMAN	sp|P61978|HNRPK_HUMAN
22.7441	22.9373	22.811	22.9744	19.6586	19.6775	22.3479	18.8056				+	LFQ intensity expI_LFQ intensity expC	6	4	3	31.2	23.9	17.4	28.302	0	95.921	17662000	15	0.0119407	0.0185666	-2.7443	-3.55906	0.107599	1.53839	22.8667	20.1224	-2.7443	sp|P61981|1433G_HUMAN	sp|P61981|1433G_HUMAN
20.129	20.8622	18.8644	19.2313	23.2381	23.2568	23.4105	23.4142				+	LFQ intensity expI_LFQ intensity expC	5	5	5	43.3	43.3	43.3	22.127	0	35.685	55988000	23	0.000224471	0.000936709	3.55814	7.8594	0.900396	0.095516	19.7718	23.3299	3.55814	sp|P62081|RS7_HUMAN	sp|P62081|RS7_HUMAN
20.4136	20.6851	19.5764	19.5865	19.1431	22.6368	22.5974	18.1641						3	3	3	12.4	12.4	12.4	37.512	0	43.621	20592000	10	0.650517	0.635803	0.569964	0.476587	0.569731	2.32301	20.0654	20.6354	0.569963	sp|P62136|PP1A_HUMAN;sp|P36873|PP1G_HUMAN;sp|P62140|PP1B_HUMAN	sp|P62136|PP1A_HUMAN;sp|P36873|PP1G_HUMAN
20.66	21.44	21.7437	18.7264	20.3901	20.5692	19.9111	17.4463						3	3	3	8.2	8.2	8.2	49.184	0	18.148	5898600	11	0.325111	0.375824	-1.06339	-1.07157	1.35651	1.44881	20.6426	19.5792	-1.06339	sp|P62191|PRS4_HUMAN	sp|P62191|PRS4_HUMAN
19.1301	20.478	22.6023	19.6601	20.0158	19.1323	20.0721	17.6549						2	2	2	11.5	11.5	11.5	24.205	0.0014859	13.943	11717000	9	0.236368	0.290792	-1.24884	-1.31551	1.52729	1.12792	20.4676	19.2188	-1.24884	sp|P62241|RS8_HUMAN	sp|P62241|RS8_HUMAN
24.2821	23.8999	24.1893	24.3717	23.6741	23.6481	22.7323	22.8655				+	LFQ intensity expI_LFQ intensity expC	3	3	3	23.8	23.8	23.8	14.839	0	29.086	71790000	20	0.0123227	0.0194694	-0.955759	-3.53301	0.204576	0.500878	24.1858	23.23	-0.955759	sp|P62244|RS15A_HUMAN	sp|P62244|RS15A_HUMAN
24.0715	24.278	24.2527	24.2443	23.6379	18.637	23.1983	23.7421						6	6	6	39	39	39	16.445	0	39.333	64492000	50	0.171524	0.218054	-1.9078	-1.55253	0.0945016	2.45586	24.2116	22.3038	-1.9078	sp|P62249|RS16_HUMAN	sp|P62249|RS16_HUMAN
25.5922	25.2025	25.6735	25.6713	24.8738	24.7807	24.8433	25.2714				+	LFQ intensity expI_LFQ intensity expC	10	10	8	48.6	48.6	41.6	29.174	0	139.28	194460000	63	0.00956415	0.0139644	-0.592626	-3.74516	0.224778	0.222782	25.5349	24.9423	-0.592627	sp|P62258|1433E_HUMAN	sp|P62258|1433E_HUMAN
23.226	23.1196	23.5166	23.3615	22.4391	19.1814	19.8507	18.3727				+	LFQ intensity expI_LFQ intensity expC	3	3	3	23.2	23.2	23.2	16.273	0	19.606	30704000	22	0.009127	0.0139124	-3.34496	-3.78497	0.171849	1.75912	23.3059	19.961	-3.34496	sp|P62263|RS14_HUMAN	sp|P62263|RS14_HUMAN
20.6981	19.5313	19.3009	19.182	19.8188	19.3917	18.8077	18.2609						1	1	1	7.7	7.7	7.7	15.807	0.0031217	6.8151	670900	1	0.257577	0.310074	-0.608284	-1.25078	0.695317	0.680125	19.6781	19.0698	-0.608284	sp|P62266|RS23_HUMAN	sp|P62266|RS23_HUMAN
25.2348	25.3434	25.2336	25.2661	24.0361	18.5634	23.8687	23.9693						5	5	5	31.6	31.6	31.6	17.718	0	58.22	111180000	25	0.0961629	0.131698	-2.66008	-1.9714	0.0515223	2.69818	25.2695	22.6094	-2.66008	sp|P62269|RS18_HUMAN	sp|P62269|RS18_HUMAN
23.075	22.6429	22.8316	22.7043	19.4639	19.7864	18.8492	17.5459				+	LFQ intensity expI_LFQ intensity expC	2	2	2	12.6	12.6	12.6	17.222	0	20.744	17234000	14	0.000244087	0.00091358	-3.9021	-7.74118	0.191255	0.989834	22.8134	18.9113	-3.90211	sp|P62277|RS13_HUMAN	sp|P62277|RS13_HUMAN
22.0406	22.112	21.7003	19.1534	19.3403	19.7257	18.979	18.2503				+	LFQ intensity expI_LFQ intensity expC	2	2	2	13.3	13.3	13.3	18.431	0.0013245	12.202	7021500	8	0.0303016	0.046474	-2.17772	-2.82132	1.41026	0.627984	21.2516	19.0738	-2.17772	sp|P62280|RS11_HUMAN	sp|P62280|RS11_HUMAN
20.7725	21.0374	19.8687	18.3798	21.097	19.4929	20.0592	22.7121						3	3	3	52.2	52.2	52.2	10.803	0	28.253	19956000	8	0.407322	0.436844	0.825697	0.890828	1.19922	1.41363	20.0146	20.8403	0.825697	sp|P62304|RUXE_HUMAN	sp|P62304|RUXE_HUMAN
20.6798	20.4531	20.2186	18.0673	19.7512	19.1749	18.6045	16.4574						2	2	2	24.4	24.4	24.4	9.7251	0	46.505	6229000	8	0.198155	0.250459	-1.35768	-1.44659	1.20641	1.43805	19.8547	18.497	-1.35768	sp|P62306|RUXF_HUMAN	sp|P62306|RUXF_HUMAN
19.4774	20.2499	19.9244	19.2092	23.8132	22.6297	23.483	23.4161				+	LFQ intensity expI_LFQ intensity expC	4	4	4	54.6	54.6	54.6	13.281	0	60.801	46180000	20	4.12626e-05	0.000259259	3.62028	10.6109	0.462692	0.501539	19.7152	23.3355	3.62028	sp|P62314|SMD1_HUMAN	sp|P62314|SMD1_HUMAN
23.0107	23.157	23.2513	23.2506	21.1386	19.1781	23.5536	23.4435						5	5	5	39.8	39.8	39.8	13.527	0	39.788	42649000	36	0.247689	0.301438	-1.33895	-1.28035	0.113477	2.08845	23.1674	21.8285	-1.33895	sp|P62316|SMD2_HUMAN	sp|P62316|SMD2_HUMAN
23.8551	22.9613	22.8907	23.1181	24.1076	24.5132	24.2747	24.2692				+	LFQ intensity expI_LFQ intensity expC	4	4	4	37.3	37.3	37.3	13.916	0	63.649	92692000	23	0.00375381	0.0067102	1.0849	4.58422	0.44285	0.167072	23.2063	24.2912	1.0849	sp|P62318|SMD3_HUMAN	sp|P62318|SMD3_HUMAN
20.4361	19.0707	19.2262	19.9461	19.518	19.1713	21.1507	21.5474						3	3	3	21.1	21.1	21.1	20.082	0	19.26	19705000	9	0.350764	0.399746	0.677078	1.01162	0.637539	1.17704	19.6698	20.3469	0.677078	sp|P62330|ARF6_HUMAN	sp|P62330|ARF6_HUMAN
19.5055	19.0874	19.9557	19.3037	19.7729	19.0093	21.5262	18.7924						2	2	2	5.7	5.7	5.7	44.172	0.0014124	13.038	4245600	3	0.646781	0.634038	0.312147	0.482153	0.370166	1.24076	19.4631	19.7752	0.312145	sp|P62333|PRS10_HUMAN	sp|P62333|PRS10_HUMAN
24.8384	25.2234	25.0057	24.8352	19.4918	19.9673	20.3314	17.5279				+	LFQ intensity expI_LFQ intensity expC	6	6	6	27.8	27.8	27.8	29.995	0	74.381	82968000	29	0.000109138	0.000202899	-5.64607	-8.94258	0.183345	1.24936	24.9757	19.3296	-5.64607	sp|P62424|RL7A_HUMAN	sp|P62424|RL7A_HUMAN
19.3602	22.5344	18.8228	17.4318	23.7461	23.6626	23.869	23.5958				+	LFQ intensity expI_LFQ intensity expC	4	4	4	20.4	20.4	20.4	24.393	0	26.731	63759000	15	0.00825618	0.0122537	4.18107	3.87101	2.15698	0.117735	19.5373	23.7184	4.18107	sp|P62491|RB11A_HUMAN;sp|Q15907|RB11B_HUMAN	sp|P62491|RB11A_HUMAN;sp|Q15907|RB11B_HUMAN
22.7612	22.7681	22.9653	23.0954	19.6294	19.4911	19.4864	18.1044				+	LFQ intensity expI_LFQ intensity expC	6	6	6	25.1	25.1	25.1	29.597	0	76.727	24993000	30	5.48304e-05	0.000237288	-3.71968	-10.0965	0.162373	0.718709	22.8975	19.1778	-3.71968	sp|P62701|RS4X_HUMAN;sp|P22090|RS4Y1_HUMAN;sp|Q8TD47|RS4Y2_HUMAN	sp|P62701|RS4X_HUMAN;sp|P22090|RS4Y1_HUMAN
21.0999	21.4668	18.7192	21.9252	20.8504	20.3055	18.9463	17.0891						2	2	2	7.4	7.4	7.4	35.594	0	63.569	3958800	6	0.22083	0.27338	-1.50493	-1.36631	1.42951	1.6761	20.8028	19.2978	-1.50493	sp|P67775|PP2AA_HUMAN;sp|P62714|PP2AB_HUMAN	sp|P67775|PP2AA_HUMAN;sp|P62714|PP2AB_HUMAN
25.1497	25.3926	25.1786	24.9213	24.1774	24.2901	24.0393	23.9006				+	LFQ intensity expI_LFQ intensity expC	5	5	5	26.9	26.9	26.9	17.695	0	31.382	136830000	23	0.000170229	0.000605263	-1.05872	-8.26068	0.192811	0.1689	25.1606	24.1018	-1.05872	sp|P62750|RL23A_HUMAN	sp|P62750|RL23A_HUMAN
20.2075	20.3396	22.0408	20.1534	19.369	19.1802	18.8064	18.2799				+	LFQ intensity expI_LFQ intensity expC	2	2	2	9.6	9.6	9.6	28.68	0.0014925	13.973	3479500	4	0.0134341	0.0209832	-1.77646	-3.46202	0.907032	0.480095	20.6853	18.9089	-1.77646	sp|P62753|RS6_HUMAN	sp|P62753|RS6_HUMAN
29.0175	28.9729	28.7723	28.9806	29.1677	28.9392	28.808	28.7614						9	9	9	60.2	60.2	60.2	11.367	0	82.35	2869500000	89	0.880302	0.851094	-0.0167398	-0.157123	0.11072	0.182055	28.9358	28.9191	-0.0167408	sp|P62805|H4_HUMAN	sp|P62805|H4_HUMAN
27.0619	26.9622	27.2641	27.1108	25.5502	25.4213	25.3156	25.3031				+	LFQ intensity expI_LFQ intensity expC	8	8	8	39.8	39.8	39.8	24.423	0	89.192	375310000	46	1.01687e-06	0	-1.70218	-19.9913	0.125798	0.114779	27.0997	25.3976	-1.70218	sp|P62826|RAN_HUMAN	sp|P62826|RAN_HUMAN
23.5916	23.6794	23.1247	23.361	19.913	19.2127	19.5918	18.1089				+	LFQ intensity expI_LFQ intensity expC	3	3	3	27.1	27.1	27.1	14.865	0	31.874	18954000	22	4.9754e-05	0.000243478	-4.23258	-10.2697	0.248957	0.785788	23.4392	19.2066	-4.23258	sp|P62829|RL23_HUMAN	sp|P62829|RL23_HUMAN
20.316	20.1223	20.8082	19.4657	19.9062	19.2109	19.0502	21.0589						2	2	2	9	9	9	17.04	0.0012674	11.203	2184500	1	0.513238	0.526731	-0.371508	-0.69469	0.555804	0.913812	20.178	19.8065	-0.371508	sp|P62841|RS15_HUMAN	sp|P62841|RS15_HUMAN
19.3601	19.4991	20.6011	17.3709	21.9191	18.741	19.0615	19.3335						1	1	1	8.8	8.8	8.8	13.742	0.0031447	6.8658	7391700	6	0.595225	0.591946	0.555974	0.560823	1.34455	1.45716	19.2078	19.7638	0.555975	sp|P62851|RS25_HUMAN	sp|P62851|RS25_HUMAN
18.6892	19.3902	19.1172	19.2923	19.6172	20.944	18.0603	17.4233						2	2	2	18.3	18.3	18.3	13.002	0.0012837	11.484	410930	1	0.895091	0.868089	-0.111021	-0.137557	0.31001	1.58413	19.1222	19.0112	-0.111021	sp|Q5JNZ5|RS26L_HUMAN;sp|P62854|RS26_HUMAN	sp|Q5JNZ5|RS26L_HUMAN;sp|P62854|RS26_HUMAN
20.456	19.4047	19.685	18.2692	19.6086	20.5224	20.9367	18.6862						2	2	2	7.4	7.4	7.4	37.377	0.0013351	12.293	4446500	2	0.500047	0.514588	0.484759	0.717476	0.906185	1.0024	19.4537	19.9385	0.48476	sp|P62873|GBB1_HUMAN	sp|P62873|GBB1_HUMAN
19.4566	19.2452	20.1692	19.279	19.6596	19.6402	19.4523	21.4871						1	1	1	3.5	3.5	3.5	37.331	0.0023753	8.9212	11875000	5	0.357732	0.405147	0.522302	0.995942	0.431193	0.956128	19.5375	20.0598	0.522303	sp|P62879|GBB2_HUMAN	sp|P62879|GBB2_HUMAN
23.3777	23.5752	23.6497	23.6376	23.0243	23.3516	23.2089	23.4059				+	LFQ intensity expI_LFQ intensity expC	4	4	4	51.3	51.3	51.3	12.784	0	44.393	53913000	20	0.0256965	0.0400843	-0.312357	-2.94749	0.125855	0.170536	23.56	23.2477	-0.312357	sp|P62888|RL30_HUMAN	sp|P62888|RL30_HUMAN
22.9887	23.2564	22.8194	23.4825	19.5839	19.3577	19.0935	17.2033				+	LFQ intensity expI_LFQ intensity expC	4	4	4	32.8	32.8	32.8	14.463	0	38.333	61537000	29	0.000256457	0.000902439	-4.32715	-7.67213	0.292381	1.08947	23.1367	18.8096	-4.32715	sp|P62899|RL31_HUMAN	sp|P62899|RL31_HUMAN
24.1108	23.7779	20.1974	19.7417	20.3761	20.1125	19.1421	18.1224						4	4	4	18.9	18.9	18.9	24.831	0	47.418	42917000	18	0.0929659	0.127917	-2.5187	-1.9958	2.30639	1.02526	21.957	19.4382	-2.5187	sp|P62906|RL10A_HUMAN	sp|P62906|RL10A_HUMAN
22.7113	22.4953	22.4614	22.504	19.9365	19.3582	21.918	22.1994						3	3	3	23	23	23	15.86	0	75.435	24645000	17	0.054913	0.0819135	-1.68997	-2.37806	0.113685	1.41675	22.543	20.853	-1.68997	sp|P62910|RL32_HUMAN	sp|P62910|RL32_HUMAN
23.8524	24.036	23.9304	23.7608	22.4591	19.4061	19.921	18.2249				+	LFQ intensity expI_LFQ intensity expC	2	2	2	12.9	12.9	12.9	20.252	0	39.819	36897000	16	0.00481189	0.00788933	-3.89213	-4.35204	0.116833	1.78482	23.8949	20.0028	-3.89213	sp|P62913|RL11_HUMAN	sp|P62913|RL11_HUMAN
18.5497	19.9069	19.8662	18.378	21.5582	19.4821	19.8315	19.0633						2	2	2	6.6	6.6	6.6	28.024	0	22.29	9573100	11	0.282888	0.334431	0.808571	1.17938	0.824538	1.09557	19.1752	19.9837	0.808571	sp|P62917|RL8_HUMAN	sp|P62917|RL8_HUMAN
19.5382	20.1739	19.1247	19.7836	24.9831	24.9633	25.2459	25.1665				+	LFQ intensity expI_LFQ intensity expC	8	8	8	63	63	63	18.012	0	80.46	152680000	44	3.83197e-07	0	5.43461	23.5652	0.43992	0.138611	19.6551	25.0897	5.43461	sp|P62937|PPIA_HUMAN;sp|Q9Y536|PAL4A_HUMAN;sp|P0DN26|PAL4F_HUMAN;sp|F5H284|PAL4D_HUMAN;sp|A0A0B4J2A2|PAL4C_HUMAN;sp|A0A075B759|PAL4E_HUMAN	sp|P62937|PPIA_HUMAN
21.3335	20.3949	22.651	20.2597	23.2165	22.7768	22.891	23.141				+	LFQ intensity expI_LFQ intensity expC	5	5	5	28.6	28.6	28.6	21.45	0	32.898	40535000	19	0.016588	0.0256561	1.84657	3.29124	1.10288	0.206826	21.1598	23.0063	1.84657	sp|P63000|RAC1_HUMAN;sp|P60763|RAC3_HUMAN;sp|P15153|RAC2_HUMAN	sp|P63000|RAC1_HUMAN;sp|P60763|RAC3_HUMAN
22.179	22.1732	22.0665	22.0422	22.2174	22.2365	22.2991	18.3454						9	9	3	11.5	11.5	4.5	104.55	0	66.989	30686000	29	0.422706	0.449797	-0.840616	-0.860214	0.0709986	1.95314	22.1152	21.2746	-0.840616	sp|P63010|AP2B1_HUMAN	sp|P63010|AP2B1_HUMAN
20.6541	20.5398	19.896	18.497	20.8185	19.0572	21.0082	20.3018						2	1	1	6.9	4.1	4.1	45.664	0.003	6.5503	6261000	7	0.568137	0.578212	0.399754	0.603721	0.991016	0.87844	19.8967	20.2964	0.399754	sp|P63092|GNAS2_HUMAN;sp|Q5JWF2|GNAS1_HUMAN;sp|P11488|GNAT1_HUMAN;sp|P19087|GNAT2_HUMAN;sp|A8MTJ3|GNAT3_HUMAN;sp|P38405|GNAL_HUMAN	sp|P63092|GNAS2_HUMAN;sp|Q5JWF2|GNAS1_HUMAN;sp|P11488|GNAT1_HUMAN;sp|P19087|GNAT2_HUMAN;sp|A8MTJ3|GNAT3_HUMAN;sp|P38405|GNAL_HUMAN
24.5458	24.2583	24.4836	24.6111	24.0129	24.0408	24.2849	24.2207				+	LFQ intensity expI_LFQ intensity expC	9	7	7	48.6	41.2	41.2	27.745	0	157.54	118610000	44	0.0165541	0.0258205	-0.334875	-3.29289	0.153399	0.133557	24.4747	24.1398	-0.334875	sp|P63104|1433Z_HUMAN	sp|P63104|1433Z_HUMAN
20.3817	19.9548	20.8397	19.7041	19.4024	19.3484	20.6883	19.7516						1	1	1	12.4	12.4	12.4	10.35	0.0023641	8.7458	5512500	8	0.329263	0.379818	-0.422441	-1.06161	0.498877	0.620078	20.2201	19.7976	-0.42244	sp|Q96FJ2|DYL2_HUMAN;sp|P63167|DYL1_HUMAN	sp|Q96FJ2|DYL2_HUMAN;sp|P63167|DYL1_HUMAN
22.4213	22.7602	22.5109	22.766	19.2382	22.8076	19.9111	19.1965						2	2	2	30.1	30.1	30.1	12.452	0	64.109	16302000	12	0.0353491	0.0511357	-2.32624	-2.70481	0.175329	1.71112	22.6146	20.2883	-2.32624	sp|P63172|DYLT1_HUMAN	sp|P63172|DYLT1_HUMAN
21.3198	18.3913	19.3422	20.3099	20.4022	19.8947	19.5316	16.9855						2	2	2	24.3	24.3	24.3	8.2178	0.0013089	12.002	2438600	5	0.542529	0.552903	-0.63728	-0.645427	1.25924	1.52117	19.8408	19.2035	-0.63728	sp|P63173|RL38_HUMAN	sp|P63173|RL38_HUMAN
19.7986	18.8738	20.2031	18.9999	19.1152	18.8197	18.7898	19.0412						1	1	1	7.4	7.4	7.4	18.658	0.0013605	12.548	471300	1	0.160196	0.205163	-0.527381	-1.60236	0.638217	0.161183	19.4688	18.9415	-0.527382	sp|P63208|SKP1_HUMAN	sp|P63208|SKP1_HUMAN
26.9228	27.015	26.7832	26.7828	26.2123	26.2562	26.3635	26.4367				+	LFQ intensity expI_LFQ intensity expC	17	17	17	58.4	58.4	58.4	35.076	0	222.77	579070000	147	0.000332162	0.000855491	-0.558779	-7.31915	0.113727	0.101884	26.8759	26.3172	-0.558779	sp|P63244|RACK1_HUMAN	sp|P63244|RACK1_HUMAN
31.0841	30.8309	30.8824	30.815	30.8378	30.813	30.7272	30.7959						26	26	1	70.4	70.4	4.5	41.792	0	323.31	12310000000	460	0.149805	0.194769	-0.109635	-1.65112	0.124051	0.0474051	30.9031	30.7935	-0.109636	sp|P63261|ACTG_HUMAN	sp|P63261|ACTG_HUMAN
25.9533	26.069	26.1849	25.8313	24.8765	24.9076	24.9127	24.8825				+	LFQ intensity expI_LFQ intensity expC	12	12	6	52.2	52.2	39.5	35.924	0	239.21	264790000	132	6.54517e-06	0	-1.11477	-14.5748	0.151911	0.017982	26.0096	24.8948	-1.11477	sp|P67809|YBOX1_HUMAN	sp|P67809|YBOX1_HUMAN
18.7686	19.4939	19.9025	18.8457	19.6216	18.7498	19.2243	21.9931						1	1	1	4.5	4.5	4.5	20.625	0.0031746	6.9392	17359000	5	0.434745	0.45802	0.644533	0.83683	0.541706	1.44202	19.2527	19.8972	0.644533	sp|P67812|SC11A_HUMAN	sp|P67812|SC11A_HUMAN
20.3088	20.0028	19.529	21.1805	19.107	18.6171	19.1537	18.224				+	LFQ intensity expI_LFQ intensity expC	1	1	1	5.1	5.1	5.1	24.942	0.0024938	10.849	4076400	6	0.0114225	0.0182976	-1.47984	-3.59591	0.695277	0.440486	20.2553	18.7754	-1.47984	sp|P67870|CSK2B_HUMAN	sp|P67870|CSK2B_HUMAN
26.3177	26.2335	26.2933	26.569	27.0833	27.5447	27.1746	27.3941				+	LFQ intensity expI_LFQ intensity expC	15	1	1	30	4.2	4.2	42.051	0.0012771	11.42	1337100000	39	0.00031761	0.000865497	0.945835	7.3793	0.148075	0.209257	26.3534	27.2992	0.945835	sp|P68133|ACTS_HUMAN;sp|P68032|ACTC_HUMAN;sp|P63267|ACTH_HUMAN;sp|P62736|ACTA_HUMAN	sp|P68133|ACTS_HUMAN;sp|P68032|ACTC_HUMAN;sp|P63267|ACTH_HUMAN;sp|P62736|ACTA_HUMAN
27.3526	27.3483	27.064	27.1971	26.0702	26.2541	26.1227	26.0147				+	LFQ intensity expI_LFQ intensity expC	9	9	9	31.8	31.8	31.8	50.184	0	80.966	553570000	81	1.22683e-05	0	-1.12511	-13.0881	0.1381	0.10241	27.2405	26.1154	-1.12511	sp|Q5VTE0|EF1A3_HUMAN;sp|P68104|EF1A1_HUMAN;sp|Q05639|EF1A2_HUMAN	sp|Q5VTE0|EF1A3_HUMAN;sp|P68104|EF1A1_HUMAN;sp|Q05639|EF1A2_HUMAN
29.1537	29.3208	29.4431	29.4229	28.6284	28.4491	28.5993	28.4859				+	LFQ intensity expI_LFQ intensity expC	20	20	2	52.1	52.1	6	50.151	0	323.31	2486100000	223	5.62964e-05	0.000235294	-0.794463	-10.05	0.132253	0.0866346	29.3351	28.5407	-0.794464	sp|P68363|TBA1B_HUMAN;sp|Q9BQE3|TBA1C_HUMAN;sp|P68366|TBA4A_HUMAN;sp|Q9NY65|TBA8_HUMAN;sp|A6NHL2|TBAL3_HUMAN;sp|Q9H853|TBA4B_HUMAN	sp|P68363|TBA1B_HUMAN;sp|Q9BQE3|TBA1C_HUMAN;sp|P68366|TBA4A_HUMAN;sp|Q9NY65|TBA8_HUMAN
28.7735	28.6654	28.6479	28.6887	26.8507	26.8611	26.7948	27.0337				+	LFQ intensity expI_LFQ intensity expC	21	21	3	56.4	56.4	9.9	49.83	0	323.31	1515400000	297	7.72661e-08	0	-1.80879	-30.8336	0.0556562	0.103285	28.6939	26.8851	-1.80879	sp|P68371|TBB4B_HUMAN;sp|P04350|TBB4A_HUMAN;sp|Q3ZCM7|TBB8_HUMAN	sp|P68371|TBB4B_HUMAN;sp|P04350|TBB4A_HUMAN
21.7628	21.1911	18.2488	21.937	19.8175	19.8723	22.0556	21.6808						2	2	2	5.6	5.6	5.6	45.219	0.0015601	15.141	18900000	15	0.947473	0.92929	0.0716157	0.0686838	1.72053	1.17837	20.7849	20.8565	0.0716152	sp|Q8NEV1|CSK23_HUMAN;sp|P68400|CSK21_HUMAN	sp|Q8NEV1|CSK23_HUMAN;sp|P68400|CSK21_HUMAN
20.5511	19.993	19.1721	17.9723	24.9594	25.0088	25.3424	17.152						3	3	1	36.8	36.8	23.5	15.404	0	37.339	232900000	24	0.124189	0.164068	3.69353	1.78687	1.12026	3.97939	19.4221	23.1157	3.69353	sp|P68431|H31_HUMAN;sp|Q16695|H31T_HUMAN;sp|P84243|H33_HUMAN;sp|Q6NXT2|H3C_HUMAN	sp|P68431|H31_HUMAN;sp|Q16695|H31T_HUMAN;sp|P84243|H33_HUMAN
18.6681	19.9252	20.0329	17.5555	22.7585	22.9331	22.8038	22.7479				+	LFQ intensity expI_LFQ intensity expC	6	6	6	5.6	5.6	5.6	134.32	0	34.839	30150000	13	0.000676494	0.00141538	3.76539	6.4162	1.17063	0.0850347	19.0454	22.8108	3.76539	sp|Q15155|NOMO1_HUMAN;sp|P69849|NOMO3_HUMAN;sp|Q5JPE7|NOMO2_HUMAN	sp|Q15155|NOMO1_HUMAN;sp|P69849|NOMO3_HUMAN;sp|Q5JPE7|NOMO2_HUMAN
20.6141	20.2083	19.4289	20.6766	20.6869	20.6717	19.4008	17.8248						4	4	4	6.8	6.8	6.8	112.42	0	32.579	10658000	11	0.456352	0.478208	-0.585919	-0.796018	0.574226	1.35551	20.232	19.6461	-0.58592	sp|P78347|GTF2I_HUMAN	sp|P78347|GTF2I_HUMAN
23.1423	23.0577	22.6408	23.0699	22.7771	19.4275	21.6947	17.5838						7	7	7	15.3	15.3	15.3	57.488	0	96.544	23745000	31	0.0669937	0.0964444	-2.6069	-2.23295	0.227652	2.32381	22.9777	20.3708	-2.6069	sp|P78371|TCPB_HUMAN	sp|P78371|TCPB_HUMAN
24.8255	24.9447	24.8754	24.9487	24.6983	24.8757	24.765	24.6531						32	32	32	10	10	10	469.08	0	254.24	161370000	118	0.0377368	0.0547575	-0.150587	-2.65577	0.0591989	0.0967256	24.8986	24.748	-0.150585	sp|P78527|PRKDC_HUMAN	sp|P78527|PRKDC_HUMAN
23.1155	22.5893	23.0288	22.9826	20.4231	19.3878	19.4414	17.2632				+	LFQ intensity expI_LFQ intensity expC	3	3	3	22.7	22.7	22.7	11.284	0	20.195	18802000	18	0.00135359	0.0023814	-3.8002	-5.62171	0.233082	1.33173	22.9291	19.1289	-3.8002	sp|P81605|DCD_HUMAN	sp|P81605|DCD_HUMAN
19.9773	19.2618	19.1592	18.4785	21.0728	19.7214	20.8576	19.5126						1	1	1	9.8	9.8	9.8	20.116	0.0094787	6.2069	3077200	5	0.0754269	0.104415	1.07188	2.14691	0.613355	0.787944	19.2192	20.2911	1.07188	sp|P82663|RT25_HUMAN	sp|P82663|RT25_HUMAN
22.2131	22.0791	20.4796	19.0622	19.5276	19.4503	20.378	17.7953						2	2	2	13.4	13.4	13.4	17.779	0.0016077	16.188	4605100	5	0.119257	0.157593	-1.67068	-1.81614	1.4894	1.08009	20.9585	19.2878	-1.67068	sp|P83731|RL24_HUMAN	sp|P83731|RL24_HUMAN
19.3744	19.8726	20.1039	19.3875	19.8888	20.0569	19.2785	18.6845						5	1	1	38.9	4.4	4.4	20.529	0.0067243	6.2892	3167200	6	0.587044	0.59156	-0.207425	-0.573655	0.363149	0.625379	19.6846	19.4772	-0.207424	sp|P84085|ARF5_HUMAN	sp|P84085|ARF5_HUMAN
20.0527	20.729	20.7959	19.3948	18.5797	19.2751	19.1984	21.9156						1	1	1	10.6	10.6	10.6	12.259	0	20.526	19704000	9	0.559331	0.570926	-0.500948	-0.617928	0.657682	1.482	20.2431	19.7422	-0.500948	sp|P84090|ERH_HUMAN	sp|P84090|ERH_HUMAN
18.8639	22.0727	21.9431	18.8022	18.9803	19.7309	19.6324	18.3903						2	2	2	9.2	9.2	9.2	23.466	0	47.268	4828200	6	0.248824	0.301961	-1.23699	-1.27691	1.83392	0.624958	20.4205	19.1835	-1.23699	sp|P84098|RL19_HUMAN	sp|P84098|RL19_HUMAN
19.5903	20.6633	19.3233	17.632	19.9395	19.9371	21.4069	17.2673						1	1	1	10.4	10.4	10.4	19.329	0.0057803	6.3084	7028700	3	0.763778	0.723058	0.335507	0.314517	1.25507	1.72526	19.3022	19.6377	0.335508	sp|P84103|SRSF3_HUMAN	sp|P84103|SRSF3_HUMAN
19.8595	19.5287	18.5654	17.4353	19.4088	20.1438	20.1908	20.9682						1	1	1	4.1	4.1	4.1	29.096	0.0022321	7.5607	6323100	6	0.0795366	0.110256	1.33067	2.10851	1.08965	0.637016	18.8472	20.1779	1.33068	sp|Q00059|TFAM_HUMAN	sp|Q00059|TFAM_HUMAN
25.5024	25.4627	25.7714	25.7155	26.9335	26.7877	26.41	26.486				+	LFQ intensity expI_LFQ intensity expC	10	10	10	20.2	20.2	20.2	40.094	0	84.881	561120000	66	0.000375996	0.00118436	1.0413	7.15482	0.153221	0.247484	25.613	26.6543	1.0413	sp|Q00325|MPCP_HUMAN	sp|Q00325|MPCP_HUMAN
20.3259	22.9122	23.2492	23.3199	25.5613	25.4587	24.8943	24.9185				+	LFQ intensity expI_LFQ intensity expC	24	24	24	20.9	20.9	20.9	191.61	0	264.9	182430000	82	0.00953287	0.0140143	2.75643	3.74794	1.42838	0.351118	22.4518	25.2082	2.75643	sp|Q00610|CLH1_HUMAN;sp|P53675|CLH2_HUMAN	sp|Q00610|CLH1_HUMAN
23.7653	23.5074	23.3238	23.489	24.3203	24.4296	24.195	24.4804				+	LFQ intensity expI_LFQ intensity expC	12	12	12	21.2	21.2	21.2	90.583	0	143.35	124610000	58	0.000285878	0.00087574	0.835017	7.52224	0.182379	0.1266	23.5213	24.3564	0.835018	sp|Q00839|HNRPU_HUMAN	sp|Q00839|HNRPU_HUMAN
25.6136	25.6582	25.5835	25.4972	19.8504	21.0775	19.9415	19.6624				+	LFQ intensity expI_LFQ intensity expC	5	5	5	22.8	22.8	22.8	33.488	0	112.3	78719000	24	2.70272e-06	0	-5.45515	-16.9428	0.0679261	0.640356	25.5881	20.133	-5.45515	sp|Q01105|SET_HUMAN;sp|P0DME0|SETLP_HUMAN	sp|Q01105|SET_HUMAN;sp|P0DME0|SETLP_HUMAN
22.3201	20.451	20.45	19.6571	19.4352	20.4505	19.6107	19.2812						3	3	3	18.6	18.6	18.6	25.476	0	16.925	5964700	5	0.150764	0.19483	-1.02514	-1.64648	1.13069	0.521726	20.7196	19.6944	-1.02514	sp|Q01130|SRSF2_HUMAN;sp|Q9BRL6|SRSF8_HUMAN	sp|Q01130|SRSF2_HUMAN
18.7128	19.4406	19.918	17.82	19.4558	18.9872	19.6737	20.7889						1	1	1	3.6	3.6	3.6	55.01	0	30.698	9527900	9	0.252877	0.305883	0.753552	1.26471	0.914471	0.764066	18.9729	19.7264	0.753553	sp|Q01650|LAT1_HUMAN	sp|Q01650|LAT1_HUMAN
19.1865	20.3605	20.2334	20.2253	20.0558	19.2671	18.92	18.9453						2	2	2	3.7	3.7	3.7	85.595	0.0016129	16.579	2628100	1	0.113795	0.15254	-0.704362	-1.84997	0.546825	0.529947	20.0014	19.297	-0.704361	sp|Q01813|PFKAP_HUMAN;sp|P17858|PFKAL_HUMAN	sp|Q01813|PFKAP_HUMAN;sp|P17858|PFKAL_HUMAN
22.7549	22.6119	22.7875	22.4071	18.5193	22.809	22.9126	23.0815						4	4	4	7.3	7.3	7.3	57.839	0	28.438	36964000	23	0.492648	0.505599	-0.809745	-0.730434	0.173172	2.21039	22.6403	21.8306	-0.809746	sp|Q02252|MMSA_HUMAN	sp|Q02252|MMSA_HUMAN
20.7291	20.1179	19.6397	19.0232	19.848	19.4034	19.0873	21.4874						1	1	1	7.6	7.6	7.6	38.157	0.0012579	11.142	10211000	4	0.906369	0.884088	0.0790796	0.122677	0.723284	1.06724	19.8775	19.9565	0.0790787	sp|Q02338|BDH_HUMAN	sp|Q02338|BDH_HUMAN
20.97	19.9026	18.8176	18.3245	19.5299	19.9207	20.0049	18.3606						1	1	1	1.5	1.5	1.5	113.75	0.0013038	11.938	810030	1	0.945822	0.927859	-0.0496469	-0.070847	1.17903	0.757732	19.5037	19.454	-0.0496464	sp|Q02413|DSG1_HUMAN	sp|Q02413|DSG1_HUMAN
22.535	22.7894	22.7993	19.4454	19.7666	17.7103	19.4408	19.2626				+	LFQ intensity expI_LFQ intensity expC	2	2	2	15.3	15.3	15.3	20.762	0	18.47	16425000	11	0.0228379	0.0362561	-2.84717	-3.03881	1.63585	0.913995	21.8923	19.0451	-2.84717	sp|Q02543|RL18A_HUMAN	sp|Q02543|RL18A_HUMAN
19.874	20.2311	19.7655	18.5809	19.3504	20.1972	17.8697	18.9435						1	1	1	1.2	1.2	1.2	125.83	0.0095057	6.2415	0	0	1	1	0	0	0.716184	0.966829	19.6129	19.0902	-0.522654	sp|Q02763|TIE2_HUMAN	sp|Q02763|TIE2_HUMAN
19.6508	20.1859	21.4059	18.3889	20.4299	19.0491	20.4866	18.0803						2	2	2	5.6	5.6	5.6	53.879	0.0013193	12.08	3864600	5	0.658871	0.644042	-0.39641	-0.464198	1.25097	1.16281	19.9079	19.5115	-0.39641	sp|Q02818|NUCB1_HUMAN	sp|Q02818|NUCB1_HUMAN
23.1742	22.991	23.3723	23.0093	23.5014	19.7884	22.7226	23.2361						6	6	6	21.5	21.5	21.5	32.728	0	41.11	41313000	29	0.375337	0.417535	-0.824534	-0.957398	0.17735	1.71329	23.1367	22.3121	-0.824533	sp|Q02878|RL6_HUMAN	sp|Q02878|RL6_HUMAN
20.7881	18.7378	19.2287	18.9933	22.0417	22.5261	22.6288	22.3518				+	LFQ intensity expI_LFQ intensity expC	2	2	2	8.6	8.6	8.6	34.061	0	18.069	29008000	10	0.000840239	0.00178	2.95009	6.15933	0.92278	0.257097	19.437	22.3871	2.95009	sp|Q02978|M2OM_HUMAN	sp|Q02978|M2OM_HUMAN
22.3085	22.6674	22.3275	22.5068	19.8849	18.714	19.8053	19.1677				+	LFQ intensity expI_LFQ intensity expC	3	3	3	20.5	20.5	20.5	33.325	0	26.146	8993800	13	4.26577e-05	0.000252252	-3.05956	-10.5496	0.168796	0.554932	22.4525	19.393	-3.05956	sp|Q04323|UBXN1_HUMAN	sp|Q04323|UBXN1_HUMAN
19.7001	19.8838	20.7985	21.0072	19.6021	20.9171	20.0826	17.8738						3	3	3	2.9	2.9	2.9	175.49	0	17.623	1976800	6	0.350622	0.400235	-0.728488	-1.01194	0.65133	1.28404	20.3474	19.6189	-0.728489	sp|Q04637|IF4G1_HUMAN	sp|Q04637|IF4G1_HUMAN
18.5787	19.1384	20.1271	17.6651	20.7636	20.0396	19.385	21.6873						1	1	1	10.1	10.1	10.1	17.259	0	70.652	15688000	6	0.0673835	0.0966207	1.59151	2.22873	1.03096	0.988332	18.8773	20.4689	1.59151	sp|Q04837|SSBP_HUMAN	sp|Q04837|SSBP_HUMAN
20.5236	20.5934	19.6725	21.1141	18.9527	20.3537	19.6932	17.8212						4	2	2	15.9	8.5	8.5	28.218	0.0013263	12.211	1981700	5	0.0860982	0.118355	-1.27068	-2.05121	0.596881	1.08571	20.4759	19.2052	-1.27068	sp|Q04917|1433F_HUMAN	sp|Q04917|1433F_HUMAN
22.6488	22.6656	22.826	22.4639	19.8096	19.4546	19.0432	18.3631				+	LFQ intensity expI_LFQ intensity expC	7	7	7	15	15	15	78.806	0	44.461	10311000	18	3.51597e-05	0	-3.48348	-10.9109	0.148155	0.621105	22.6511	19.1676	-3.48348	sp|Q06210|GFPT1_HUMAN;sp|O94808|GFPT2_HUMAN	sp|Q06210|GFPT1_HUMAN
23.138	22.979	23.0663	23.2308	20.3066	22.2292	22.7017	22.1087						7	5	5	37.2	29.6	29.6	22.11	0	31.907	32902000	27	0.0534929	0.0793964	-1.26697	-2.39728	0.106897	1.05159	23.1035	21.8365	-1.26697	sp|Q06830|PRDX1_HUMAN	sp|Q06830|PRDX1_HUMAN
21.9613	22.1185	20.0963	22.2211	19.0748	18.7357	20.0572	17.7093				+	LFQ intensity expI_LFQ intensity expC	2	2	2	12.8	12.8	12.8	21.634	0	34.004	6161600	11	0.00825913	0.0122082	-2.70502	-3.87071	1.00768	0.968562	21.5993	18.8943	-2.70502	sp|Q07020|RL18_HUMAN	sp|Q07020|RL18_HUMAN
23.4828	23.6882	23.3458	23.4563	23.6793	24.0101	19.2556	23.3844						4	4	4	29.8	29.8	29.8	31.362	0	103.66	70542000	24	0.446531	0.467232	-0.910934	-0.814392	0.142827	2.23253	23.4933	22.5823	-0.910934	sp|Q07021|C1QBP_HUMAN	sp|Q07021|C1QBP_HUMAN
24.8901	24.9538	24.9945	24.6654	25.9671	26.3454	26.1856	26.2731				+	LFQ intensity expI_LFQ intensity expC	22	22	22	47.2	47.2	47.2	66.022	0	312.31	382540000	115	2.06638e-05	0	1.31686	11.964	0.146818	0.164027	24.8759	26.1928	1.31686	sp|Q07065|CKAP4_HUMAN	sp|Q07065|CKAP4_HUMAN
23.0636	22.689	22.8119	22.8658	23.1902	22.929	22.8931	22.8478						5	5	5	21	21	21	27.744	0	40.286	44259000	25	0.364483	0.411863	0.107433	0.980989	0.156001	0.153747	22.8576	22.965	0.107433	sp|Q07955|SRSF1_HUMAN	sp|Q07955|SRSF1_HUMAN
20.1912	19.9223	22.419	18.3195	23.6175	23.471	23.4035	23.1375				+	LFQ intensity expI_LFQ intensity expC	10	10	10	9.5	9.5	9.5	140.96	0	83.667	51189000	43	0.00939058	0.0139137	3.19437	3.76072	1.68689	0.200881	20.213	23.4074	3.19437	sp|Q08211|DHX9_HUMAN	sp|Q08211|DHX9_HUMAN
19.7304	19.0305	19.9298	18.4007	20.1514	18.139	20.1139	16.6032						1	1	1	1.7	1.7	1.7	99.986	0.0094967	6.2369	389930	1	0.593677	0.59424	-0.520968	-0.563243	0.697682	1.71328	19.2728	18.7519	-0.520969	sp|Q08554|DSC1_HUMAN	sp|Q08554|DSC1_HUMAN
20.2621	19.7167	20.2027	18.5468	18.7455	19.7647	19.1804	20.6259						1	1	1	3.3	3.3	3.3	47.655	0	19.512	12232000	11	0.862339	0.830758	-0.102931	-0.180984	0.795289	0.813217	19.6821	19.5791	-0.10293	sp|Q09028|RBBP4_HUMAN	sp|Q09028|RBBP4_HUMAN
22.6378	22.3236	22.0467	22.2875	25.4381	25.6817	24.7834	25.5265				+	LFQ intensity expI_LFQ intensity expC	27	27	27	14.2	14.2	14.2	629.09	0	319.76	191200000	99	1.23674e-05	0	3.03351	13.07	0.242662	0.395715	22.3239	25.3574	3.0335	sp|Q09666|AHNK_HUMAN	sp|Q09666|AHNK_HUMAN
19.644	19.9508	19.034	19.3799	19.1777	20.8438	19.9548	18.5774						8	2	2	11.9	5	5	104.64	0.0014881	13.949	2793900	4	0.805063	0.763807	0.136224	0.257953	0.389663	0.981686	19.5022	19.6384	0.136225	sp|Q10567|AP1B1_HUMAN	sp|Q10567|AP1B1_HUMAN
19.9872	19.6837	19.4697	19.5851	18.7752	19.7997	18.9258	17.7483						1	1	1	3.7	3.7	3.7	40.282	0.0029326	6.4163	0	1	1	1	0	0	0.221784	0.840899	19.6814	18.8123	-0.869181	sp|Q12792|TWF1_HUMAN	sp|Q12792|TWF1_HUMAN
20.6543	19.2577	19.2959	19.7187	19.0173	20.5133	19.2416	18.3825						1	1	1	2.4	2.4	2.4	85.862	0	23.449	1526200	1	0.453253	0.474091	-0.442971	-0.801785	0.649597	0.893849	19.7316	19.2887	-0.44297	sp|Q12797|ASPH_HUMAN	sp|Q12797|ASPH_HUMAN
20.1525	18.8136	18.0046	19.4139	19.1932	20.7361	19.6107	19.3544						1	1	1	6.4	6.4	6.4	34.18	0	18.783	1095900	3	0.315734	0.367467	0.627431	1.09446	0.91072	0.696561	19.0961	19.7236	0.62743	sp|Q12846|STX4_HUMAN	sp|Q12846|STX4_HUMAN
21.4078	21.4396	21.1502	19.6332	20.0206	19.2753	20.5582	18.469						3	3	3	8.3	8.3	8.3	34.352	0	20.197	5655100	17	0.0781126	0.109225	-1.32698	-2.12158	0.859531	0.908867	20.9077	19.5807	-1.32698	sp|Q12904|AIMP1_HUMAN	sp|Q12904|AIMP1_HUMAN
22.9179	22.6811	22.7112	22.5427	23.7731	23.918	23.8012	23.8296				+	LFQ intensity expI_LFQ intensity expC	5	5	5	18.5	18.5	18.5	43.062	0	40.771	78721000	39	1.0839e-05	0	1.11722	13.3693	0.154919	0.0627157	22.7133	23.8305	1.11722	sp|Q12905|ILF2_HUMAN	sp|Q12905|ILF2_HUMAN
19.9833	18.9886	19.5794	19.4812	21.0685	20.8912	19.3674	21.2127						3	3	3	4	4	4	95.337	0	18.969	6337300	7	0.0549488	0.0817056	1.12685	2.37759	0.40885	0.855185	19.5081	20.6349	1.12685	sp|Q12906|ILF3_HUMAN;sp|Q96SI9|STRBP_HUMAN	sp|Q12906|ILF3_HUMAN
20.4019	19.9049	20.1947	19.2963	18.6015	20.1893	20.1663	18.9183						1	1	1	2.5	2.5	2.5	40.228	0.0021482	7.084	1219200	2	0.354495	0.401327	-0.480618	-1.00319	0.480758	0.828837	19.9495	19.4688	-0.480618	sp|Q12907|LMAN2_HUMAN	sp|Q12907|LMAN2_HUMAN
23.9694	23.8086	24.196	23.7123	24.6716	24.9001	24.6354	24.9164				+	LFQ intensity expI_LFQ intensity expC	12	12	12	22.4	22.4	22.4	80.109	0	159.58	143380000	58	0.000554201	0.00110995	0.859328	6.65978	0.211443	0.14795	23.9216	24.7809	0.859327	sp|Q12931|TRAP1_HUMAN	sp|Q12931|TRAP1_HUMAN
19.0738	20.087	19.4177	19.0138	21.4361	19.541	22.4951	22.4004				+	LFQ intensity expI_LFQ intensity expC	3	3	3	9.5	9.5	9.5	35.816	0	19.707	17779000	7	0.029491	0.0457043	2.07004	2.84196	0.492546	1.37098	19.3981	21.4681	2.07005	sp|Q13011|ECH1_HUMAN	sp|Q13011|ECH1_HUMAN
19.2145	20.8783	20.1436	19.0251	20.5862	20.4114	18.6158	17.3974						1	1	1	2.8	2.8	2.8	62.328	0.0022447	7.6302	0	1	1	1	0	0	0.860839	1.52411	19.8154	19.2527	-0.562643	sp|Q13057|COASY_HUMAN	sp|Q13057|COASY_HUMAN
25.3528	25.4135	25.311	25.3687	24.6967	24.5958	24.5399	24.7611				+	LFQ intensity expI_LFQ intensity expC	24	24	24	12.3	12.3	12.3	265.55	0	221.73	165320000	119	1.16066e-05	0	-0.713135	-13.2133	0.0423587	0.0992838	25.3615	24.6484	-0.713135	sp|Q13085|ACACA_HUMAN;sp|O00763|ACACB_HUMAN	sp|Q13085|ACACA_HUMAN
22.3655	22.6758	22.0977	17.7034	22.1194	22.3055	20.2763	22.1624						4	4	4	12.3	12.3	12.3	44.739	0	61.91	25272000	17	0.704462	0.67873	0.505298	0.397919	2.35004	0.963012	21.2106	21.7159	0.505299	sp|Q13148|TADBP_HUMAN	sp|Q13148|TADBP_HUMAN
20.8345	19.159	18.9125	18.7879	20.7979	20.5881	18.9813	19.321						2	2	2	11.9	11.9	11.9	35.348	0.0012594	11.158	4149600	2	0.476773	0.49098	0.49861	0.758692	0.953236	0.904971	19.4235	19.9221	0.498611	sp|Q13155|AIMP2_HUMAN	sp|Q13155|AIMP2_HUMAN
19.597	21.419	20.137	19.2372	25.9431	25.8721	25.9127	25.8319				+	LFQ intensity expI_LFQ intensity expC	9	9	7	42.1	42.1	36.5	30.54	0	77.968	254250000	47	1.92615e-05	0	5.79241	12.1101	0.955402	0.0483971	20.0976	25.89	5.7924	sp|Q13162|PRDX4_HUMAN	sp|Q13162|PRDX4_HUMAN
24.1503	24.3061	24.3539	24.3805	19.2999	19.4622	19.0703	17.8717				+	LFQ intensity expI_LFQ intensity expC	12	12	12	17.5	17.5	17.5	100.2	0	119.32	39015000	38	6.10312e-06	0	-5.37169	-14.7499	0.102993	0.721054	24.2977	18.926	-5.37169	sp|Q13200|PSMD2_HUMAN	sp|Q13200|PSMD2_HUMAN
20.0828	20.6407	18.8033	21.8957	19.7806	19.9814	19.3954	18.5607						1	1	1	1.6	1.6	1.6	57.579	0.008629	6.2843	1531000	1	0.24239	0.297968	-0.926059	-1.29663	1.28287	0.628172	20.3556	19.4296	-0.92606	sp|Q13217|DNJC3_HUMAN	sp|Q13217|DNJC3_HUMAN
19.4668	19.8693	19.6918	18.3842	20.1483	19.3256	20.8967	20.3197						1	1	1	5.9	5.9	5.9	19.015	0.0021716	7.2167	1997300	1	0.128585	0.169605	0.819557	1.76174	0.666586	0.649074	19.353	20.1726	0.819557	sp|Q13232|NDK3_HUMAN	sp|Q13232|NDK3_HUMAN
23.2918	23.3624	23.4478	23.3099	23.2987	23.2295	23.4279	23.25						7	7	7	14	14	14	88.549	0	72.424	66414000	39	0.398498	0.431929	-0.0514789	-0.908781	0.0699581	0.0891121	23.353	23.3015	-0.0514793	sp|Q13263|TIF1B_HUMAN	sp|Q13263|TIF1B_HUMAN
22.7725	22.5619	22.3807	22.7584	20.0978	20.0401	20.1553	18.4907				+	LFQ intensity expI_LFQ intensity expC	3	3	3	11.1	11.1	11.1	36.501	0	19.456	11569000	12	0.000399298	0.00116484	-2.9224	-7.0762	0.185357	0.804912	22.6184	19.696	-2.9224	sp|Q13347|EIF3I_HUMAN	sp|Q13347|EIF3I_HUMAN
19.0871	20.3957	19.3278	18.6212	20.4328	22.1949	18.2967	18.7102						2	2	2	15.7	15.7	15.7	19.198	0	41.36	17371000	13	0.589832	0.592911	0.550706	0.56927	0.75143	1.7829	19.358	19.9087	0.550707	sp|Q13405|RM49_HUMAN	sp|Q13405|RM49_HUMAN
19.4435	20.6956	19.5729	19.666	20.9698	20.3572	18.9867	17.8873						2	2	2	5.5	5.5	5.5	71.456	0.001355	12.442	614530	3	0.708159	0.681296	-0.294254	-0.392634	0.574656	1.38434	19.8445	19.5502	-0.294254	sp|Q13409|DC1I2_HUMAN	sp|Q13409|DC1I2_HUMAN
24.3814	24.0136	24.1123	24.1584	24.8637	24.7092	24.7499	24.7892				+	LFQ intensity expI_LFQ intensity expC	12	12	12	13.5	13.5	13.5	113.89	0	109.5	166150000	79	0.000351779	0.00121143	0.611597	7.2427	0.155528	0.0658303	24.1664	24.778	0.611597	sp|Q13423|NNTM_HUMAN	sp|Q13423|NNTM_HUMAN
20.3842	20.9606	20.0644	19.33	18.7344	22.2077	20.1569	18.0081						3	3	3	5	5	5	100.23	0	16.688	8992200	6	0.693249	0.67392	-0.408037	-0.414025	0.679933	1.85009	20.1848	19.7768	-0.408037	sp|Q13435|SF3B2_HUMAN	sp|Q13435|SF3B2_HUMAN
20.1481	19.4275	20.7293	18.6253	20.2358	18.9436	18.5031	21.2463						4	4	4	9.3	9.3	9.3	75.561	0	28.34	6297100	6	0.999631	0.99927	-0.00037241	-0.00048199	0.910171	1.24882	19.7325	19.7322	-0.000371933	sp|Q13438|OS9_HUMAN	sp|Q13438|OS9_HUMAN
19.9915	19.6666	18.9927	19.1881	19.6238	19.1312	19.1934	18.1329						1	1	1	1.8	1.8	1.8	90.555	0.0095147	6.256	644620	2	0.301238	0.354151	-0.439405	-1.13097	0.453666	0.630856	19.4597	19.0203	-0.439405	sp|Q13443|ADAM9_HUMAN	sp|Q13443|ADAM9_HUMAN
20.0752	19.7228	20.084	19.4427	21.1141	19.2014	18.1556	18.2766						2	2	2	3.4	3.4	3.4	92.958	0	17.722	1181900	4	0.393385	0.426649	-0.644223	-0.919322	0.308803	1.36707	19.8312	19.1869	-0.644224	sp|Q13444|ADA15_HUMAN	sp|Q13444|ADA15_HUMAN
19.5856	21.0639	20.7464	18.4953	18.8179	19.2839	19.6688	19.7727						1	1	1	7.5	7.5	7.5	25.206	0.0024361	9.943	3816400	7	0.383769	0.419717	-0.586958	-0.939436	1.17215	0.433081	19.9728	19.3858	-0.586958	sp|Q13445|TMED1_HUMAN	sp|Q13445|TMED1_HUMAN
20.2038	19.8848	19.639	18.6776	19.0891	19.8951	19.3975	17.725						2	2	2	6.8	6.8	6.8	51.212	0.0012987	11.864	1161300	7	0.351704	0.40038	-0.574607	-1.00949	0.657801	0.929129	19.6013	19.0267	-0.574608	sp|Q13451|FKBP5_HUMAN	sp|Q13451|FKBP5_HUMAN
20.7226	19.7409	19.3329	21.2806	20.4794	18.4999	19.9825	19.9756						13	2	1	30	6.4	3.8	50.432	0	47.272	999580	2	0.419997	0.447668	-0.534894	-0.865545	0.891478	0.856089	20.2693	19.7344	-0.534893	sp|Q13509|TBB3_HUMAN	sp|Q13509|TBB3_HUMAN
19.781	19.8015	19.6082	21.4382	19.6182	19.7943	19.1642	17.9813						3	1	1	8.9	3.9	3.9	55.102	0.0024213	9.7794	3070500	4	0.136572	0.178721	-1.01772	-1.71816	0.858352	0.816486	20.1572	19.1395	-1.01772	sp|Q13547|HDAC1_HUMAN	sp|Q13547|HDAC1_HUMAN
20.2896	19.9026	20.1966	19.5765	20.1106	20.0869	20.1732	22.0732						1	1	1	1.8	1.8	1.8	88.929	0.003003	6.5655	46156000	13	0.273059	0.326017	0.619657	1.20643	0.322005	0.975487	19.9913	20.611	0.619656	sp|Q13618|CUL3_HUMAN	sp|Q13618|CUL3_HUMAN
19.3541	20.0213	19.3602	19.5965	19.0211	19.6874	18.8582	18.6696						1	1	1	1.6	1.6	1.6	87.679	0.0013755	12.745	1476000	4	0.101574	0.137222	-0.523928	-1.93191	0.313203	0.442825	19.583	19.0591	-0.523928	sp|Q13619|CUL4A_HUMAN	sp|Q13619|CUL4A_HUMAN
19.4543	19.9091	19.1699	20.4675	19.3899	19.9113	18.9039	17.8061						2	2	2	2.6	2.6	2.6	103.98	0.001506	14.182	2933400	4	0.208763	0.260007	-0.747405	-1.40804	0.56689	0.897595	19.7502	19.0028	-0.747404	sp|Q13620|CUL4B_HUMAN	sp|Q13620|CUL4B_HUMAN
22.1207	21.9127	19.8868	19.8165	19.7997	19.4658	19.3161	18.5765						2	2	2	8.4	8.4	8.4	35.892	0.0013966	12.944	6582200	7	0.0513971	0.0759587	-1.64467	-2.42664	1.25322	0.51658	20.9342	19.2895	-1.64467	sp|Q13630|FCL_HUMAN	sp|Q13630|FCL_HUMAN
21.3446	21.3614	21.7233	21.6629	22.2133	21.7573	21.7832	21.8976						6	6	6	3.6	3.6	3.6	284.54	0	39.899	20624000	32	0.035307	0.0511333	0.389808	2.70571	0.198	0.209331	21.5231	21.9129	0.389809	sp|Q13813|SPTN1_HUMAN	sp|Q13813|SPTN1_HUMAN
24.3727	23.9642	24.1149	24.064	24.5672	24.595	24.242	24.4589				+	LFQ intensity expI_LFQ intensity expC	10	10	10	26.6	26.6	26.6	48.991	0	88.686	132140000	42	0.0293439	0.0456512	0.336813	2.84577	0.174151	0.160324	24.1289	24.4658	0.336815	sp|Q13838|DX39B_HUMAN;sp|O00148|DX39A_HUMAN	sp|Q13838|DX39B_HUMAN;sp|O00148|DX39A_HUMAN
19.2521	20.8031	18.8132	20.0947	20.4608	19.3199	19.4398	18.9286						17	1	1	44.5	2.7	2.7	49.906	0.0023419	8.3517	1778600	4	0.72418	0.691973	-0.203521	-0.369876	0.885618	0.653255	19.7408	19.5373	-0.20352	sp|Q13885|TBB2A_HUMAN;sp|Q9BVA1|TBB2B_HUMAN	sp|Q13885|TBB2A_HUMAN;sp|Q9BVA1|TBB2B_HUMAN
21.2036	19.2194	18.7469	18.2389	19.7651	19.8033	18.4482	18.3548						2	2	2	10.1	10.1	10.1	26.319	0.0014749	13.768	2906200	4	0.745191	0.711812	-0.259359	-0.340352	1.2976	0.799367	19.3522	19.0929	-0.259359	sp|Q13907|IDI1_HUMAN	sp|Q13907|IDI1_HUMAN
22.7906	22.3263	22.6959	22.5399	23.1258	23.0315	23.2128	22.8677				+	LFQ intensity expI_LFQ intensity expC	3	3	3	9	9	9	38.434	0	30.007	46152000	20	0.00944845	0.0140645	0.471279	3.7555	0.202885	0.147747	22.5882	23.0595	0.471279	sp|Q14103|HNRPD_HUMAN;sp|O14979|HNRDL_HUMAN	sp|Q14103|HNRPD_HUMAN
19.9192	19.8633	19.3232	21.6449	18.8734	21.0428	19.726	17.6775						3	3	3	2.5	2.5	2.5	166.57	0	18.849	2430500	5	0.362166	0.409654	-0.857684	-0.986096	1.00799	1.41775	20.1876	19.3299	-0.857685	sp|Q14152|EIF3A_HUMAN	sp|Q14152|EIF3A_HUMAN
18.857	19.9545	19.4236	19.0653	20.5541	20.4737	20.506	20.6971				+	LFQ intensity expI_LFQ intensity expC	3	3	3	10.6	10.6	10.6	32.233	0	61.421	6332800	10	0.00238864	0.00545923	1.23262	5.02648	0.480432	0.0986197	19.3251	20.5577	1.23262	sp|Q14165|MLEC_HUMAN	sp|Q14165|MLEC_HUMAN
22.1527	22.4665	22.2287	22.3647	20.393	21.3473	19.554	19.8457				+	LFQ intensity expI_LFQ intensity expC	4	4	4	14	14	14	32.193	0	25.669	8062900	14	0.00236273	0.00522944	-2.01815	-5.03748	0.139818	0.788962	22.3031	20.285	-2.01816	sp|Q14192|FHL2_HUMAN	sp|Q14192|FHL2_HUMAN
22.7667	22.8637	22.6742	22.9442	20.338	20.795	19.438	18.3854				+	LFQ intensity expI_LFQ intensity expC	13	13	13	3.2	3.2	3.2	532.4	0	94.166	12246000	27	0.00121378	0.00240376	-3.07308	-5.74144	0.117187	1.06406	22.8122	19.7391	-3.07308	sp|Q14204|DYHC1_HUMAN	sp|Q14204|DYHC1_HUMAN
23.15	22.7457	23.0314	22.9034	20.042	20.1082	19.4662	17.4833				+	LFQ intensity expI_LFQ intensity expC	9	3	3	26.5	9.8	9.8	46.402	0	18.862	12794000	12	0.00102077	0.00229126	-3.68269	-5.93546	0.173497	1.22872	22.9576	19.2749	-3.68269	sp|Q14240|IF4A2_HUMAN	sp|Q14240|IF4A2_HUMAN
21.1264	19.8525	19.8614	19.5049	20.6846	17.6099	19.5779	18.6951						1	1	1	5.9	5.9	5.9	78.365	0.0023447	8.4284	203980	1	0.251289	0.304355	-0.944441	-1.26947	0.713015	1.30597	20.0863	19.1419	-0.944443	sp|Q14444|CAPR1_HUMAN	sp|Q14444|CAPR1_HUMAN
19.6108	20.3998	20.8404	18.0979	19.8296	19.0718	19.2577	18.5728						1	1	1	1.2	1.2	1.2	92.888	0.0031056	6.7694	733020	2	0.430678	0.457912	-0.554298	-0.844675	1.20544	0.519087	19.7372	19.1829	-0.554298	sp|Q14566|MCM6_HUMAN	sp|Q14566|MCM6_HUMAN
19.6601	20.0967	19.4506	17.9697	20.8571	20.4003	19.2603	17.7796						1	1	1	16.1	16.1	16.1	14.804	0.0022676	7.7751	1911800	10	0.74639	0.712442	0.280029	0.338678	0.923146	1.372	19.2943	19.5743	0.280029	sp|Q14657|LAGE3_HUMAN	sp|Q14657|LAGE3_HUMAN
19.3699	19.3254	20.2452	18.4423	19.5666	20.0388	20.0789	20.6227						1	1	1	8.5	8.5	8.5	26.076	0.0023068	8.0587	1614600	1	0.13758	0.180074	0.73108	1.71283	0.736295	0.431959	19.3457	20.0768	0.731079	sp|Q14696|MESD_HUMAN	sp|Q14696|MESD_HUMAN
24.123	24.312	24.4836	24.2597	26.5487	26.3753	26.2867	26.4917				+	LFQ intensity expI_LFQ intensity expC	20	20	20	31	31	31	106.87	0	312.56	432780000	137	5.09612e-07	0	2.13104	22.4611	0.149098	0.117373	24.2946	26.4256	2.13104	sp|Q14697|GANAB_HUMAN	sp|Q14697|GANAB_HUMAN
18.8207	21.3873	19.0158	19.2029	19.7622	19.5313	19.7338	21.339						1	1	1	2.9	2.9	2.9	48.339	0.0023015	8.0548	8955300	4	0.531598	0.542406	0.484887	0.663606	1.19727	0.83794	19.6067	20.0916	0.484886	sp|Q14728|MFS10_HUMAN	sp|Q14728|MFS10_HUMAN
18.597	19.9255	19.0683	18.4706	19.5685	21.3365	19.7929	21.7384						3	3	3	6.2	6.2	6.2	70.702	0	22.281	12503000	10	0.0461955	0.0680424	1.59374	2.50531	0.659011	1.08832	19.0153	20.6091	1.59374	sp|Q14739|LBR_HUMAN	sp|Q14739|LBR_HUMAN
20.8468	18.7652	19.4291	17.6103	18.6941	18.659	19.6985	18.0657						1	1	1	0.5	0.5	0.5	376.01	0.0022472	7.6503	670320	3	0.629856	0.622385	-0.383523	-0.507588	1.35092	0.677202	19.1628	18.7793	-0.383522	sp|Q14789|GOGB1_HUMAN	sp|Q14789|GOGB1_HUMAN
19.0026	19.0418	20.4116	19.7494	19.6545	18.7208	20.8562	18.7879						3	3	3	10	10	10	35.869	0	17.903	1949700	2	0.940691	0.923247	-0.0465288	-0.077572	0.668328	0.996216	19.5514	19.5048	-0.0465298	sp|Q14914|PTGR1_HUMAN	sp|Q14914|PTGR1_HUMAN
21.9765	21.8262	21.725	21.4744	19.7905	18.9894	18.4426	21.901						7	7	7	9.5	9.5	9.5	97.169	0	45.044	8741200	22	0.0423107	0.0621075	-1.96966	-2.57043	0.211101	1.51795	21.7505	19.7809	-1.96966	sp|Q14974|IMB1_HUMAN	sp|Q14974|IMB1_HUMAN
19.6909	19.2665	19.5326	18.8129	23.006	22.8103	23.1359	22.8799				+	LFQ intensity expI_LFQ intensity expC	4	4	4	20.8	20.8	20.8	25.003	0	27.986	34396000	15	2.07907e-06	0	3.63228	17.7136	0.38415	0.1436	19.3257	22.958	3.63227	sp|Q15005|SPCS2_HUMAN	sp|Q15005|SPCS2_HUMAN
19.4081	19.3528	20.8776	19.1461	19.9626	19.2093	21.6918	21.9119						3	3	3	11.4	11.4	11.4	34.833	0	27.99	10193000	9	0.24274	0.297097	0.997741	1.29554	0.795657	1.31884	19.6962	20.6939	0.997742	sp|Q15006|EMC2_HUMAN	sp|Q15006|EMC2_HUMAN
19.8526	22.15	21.9465	22.1087	19.6584	18.9986	17.8909	18.1129				+	LFQ intensity expI_LFQ intensity expC	2	2	2	6.9	6.9	6.9	41.487	0	65.467	8706000	10	0.0061384	0.00996226	-2.84923	-4.13125	1.1114	0.816951	21.5144	18.6652	-2.84923	sp|Q15019|SEPT2_HUMAN	sp|Q15019|SEPT2_HUMAN
19.7096	20.0521	20.0324	18.5444	20.1987	18.7428	19.8726	19.08						1	1	1	1.7	1.7	1.7	109.93	0	29.133	3412700	9	0.82839	0.790201	-0.111126	-0.226422	0.711031	0.676716	19.5846	19.4735	-0.111126	sp|Q15020|SART3_HUMAN	sp|Q15020|SART3_HUMAN
19.0258	20.0498	17.2691	19.4197	20.2187	20.0124	20.1709	18.7168						1	1	1	1.3	1.3	1.3	109.43	0.0031283	6.8287	227880	2	0.272769	0.3262	0.838614	1.20724	1.19177	0.714054	18.9411	19.7797	0.838614	sp|Q15029|U5S1_HUMAN	sp|Q15029|U5S1_HUMAN
20.009	18.9149	18.7776	19.3303	18.9877	19.2333	20.1642	20.1314						1	1	1	4.9	4.9	4.9	23.362	0.0022272	7.5426	5065100	5	0.400941	0.433206	0.371221	0.90378	0.553086	0.607399	19.2579	19.6292	0.371222	sp|Q15041|AR6P1_HUMAN	sp|Q15041|AR6P1_HUMAN
20.6315	19.7168	18.8798	18.0133	24.8361	24.8573	25.0145	24.9605				+	LFQ intensity expI_LFQ intensity expC	10	10	10	35	35	35	48.121	0	113.21	130030000	35	5.91371e-05	0.000233333	5.60677	9.96359	1.12226	0.0846555	19.3103	24.9171	5.60677	sp|Q15084|PDIA6_HUMAN	sp|Q15084|PDIA6_HUMAN
19.228	19.7403	18.3997	18.4808	20.3084	19.6961	19.9163	22.7662						2	2	2	14.3	14.3	14.3	26.352	0.0015974	16.091	29672000	7	0.0703917	0.0994817	1.70952	2.19701	0.638837	1.41906	18.9622	20.6717	1.70952	sp|Q15125|EBP_HUMAN	sp|Q15125|EBP_HUMAN
20.3539	19.5278	19.2858	21.0994	19.9489	19.6917	20.4492	18.2115						1	1	1	5.7	5.7	5.7	21.995	0.0023838	9.0051	3374800	4	0.467883	0.487171	-0.49136	-0.774799	0.826515	0.96208	20.0667	19.5754	-0.49136	sp|Q15126|PMVK_HUMAN	sp|Q15126|PMVK_HUMAN
22.9242	23.07	23.2898	19.4221	23.6792	23.3316	23.8743	24.0443						21	21	19	5.5	5.5	5.1	531.78	0	133.43	74820000	57	0.146756	0.191036	1.5558	1.66604	1.84243	0.305993	22.1765	23.7323	1.55581	sp|Q15149|PLEC_HUMAN	sp|Q15149|PLEC_HUMAN
19.6925	23.54	19.2212	18.8666	19.7289	18.9927	19.6499	19.0751						3	3	3	17.5	17.5	17.5	18.697	0	25.447	9505300	5	0.412492	0.439844	-0.968415	-0.880444	2.16653	0.381299	20.3301	19.3617	-0.968416	sp|Q15185|TEBP_HUMAN	sp|Q15185|TEBP_HUMAN
24.2405	24.3016	24.2224	24.1117	19.8994	22.4999	22.5774	22.2212				+	LFQ intensity expI_LFQ intensity expC	8	8	8	23.1	23.1	23.1	54.231	0	67.616	57072000	45	0.00912282	0.0139634	-2.41957	-3.78536	0.0791749	1.27593	24.219	21.7995	-2.41957	sp|Q15233|NONO_HUMAN	sp|Q15233|NONO_HUMAN
20.4202	19.9931	18.394	20.858	20.1828	20.4555	18.9884	17.7844						1	1	1	3.6	3.6	3.6	40.667	0.002451	10.475	2217100	3	0.514857	0.527635	-0.563591	-0.69192	1.07457	1.2244	19.9164	19.3528	-0.563591	sp|Q15257|PTPA_HUMAN	sp|Q15257|PTPA_HUMAN
21.9063	19.8455	21.5947	21.7644	20.875	19.5799	20.2775	18.8155						2	2	2	7.7	7.7	7.7	30.845	0.001385	12.836	4979100	8	0.0780724	0.109487	-1.39076	-2.12195	0.96329	0.889018	21.2777	19.887	-1.39076	sp|Q15274|NADC_HUMAN	sp|Q15274|NADC_HUMAN
19.687	19.9189	19.3281	19.0855	23.459	23.5943	23.6343	23.7118				+	LFQ intensity expI_LFQ intensity expC	5	5	5	16.6	16.6	16.6	38.89	0	63.469	53833000	26	7.06577e-07	0	4.095	21.2578	0.370459	0.1058	19.5049	23.5999	4.095	sp|Q15293|RCN1_HUMAN	sp|Q15293|RCN1_HUMAN
21.3712	20.0999	19.9991	21.4672	21.6509	19.9305	21.7771	21.5514						2	2	2	12.4	12.4	12.4	22.761	0.001497	14.004	15708000	15	0.434094	0.457242	0.493116	0.838083	0.792846	0.869589	20.7344	21.2275	0.493114	sp|Q15363|TMED2_HUMAN	sp|Q15363|TMED2_HUMAN
24.7555	24.8581	24.9581	25.0429	23.5195	23.6039	23.4057	23.4355				+	LFQ intensity expI_LFQ intensity expC	6	6	4	27.2	27.2	18.5	37.497	0	156.58	92123000	41	1.62938e-06	0	-1.41245	-18.4599	0.124305	0.0892539	24.9036	23.4912	-1.41245	sp|Q15365|PCBP1_HUMAN	sp|Q15365|PCBP1_HUMAN
24.6516	24.5038	24.4135	24.4928	20.33	20.3299	19.174	19.0381				+	LFQ intensity expI_LFQ intensity expC	5	3	3	20.3	11.8	11.8	38.58	0	20.866	37516000	16	1.06662e-05	0	-4.79742	-13.4062	0.0993043	0.708777	24.5154	19.718	-4.79742	sp|Q15366|PCBP2_HUMAN;sp|P57721|PCBP3_HUMAN	sp|Q15366|PCBP2_HUMAN;sp|P57721|PCBP3_HUMAN
19.6469	20.7635	19.9933	19.712	19.5925	19.526	19.4561	18.3976						1	1	1	12.5	12.5	12.5	12.473	0	19.847	336980	1	0.0852852	0.117049	-0.78587	-2.05806	0.512306	0.566374	20.0289	19.2431	-0.78587	sp|Q15369|ELOC_HUMAN	sp|Q15369|ELOC_HUMAN
19.1171	20.3592	19.9446	20.7974	19.7493	19.5878	18.7924	18.3938						1	1	1	10.2	10.2	10.2	13.133	0.0031679	6.9233	1777700	3	0.103605	0.140187	-0.923766	-1.91764	0.715441	0.645261	20.0546	19.1308	-0.923767	sp|Q15370|ELOB_HUMAN	sp|Q15370|ELOB_HUMAN
20.4021	18.9063	20.9786	19.4761	19.4526	19.1761	20.151	19.4383						1	1	1	2.5	2.5	2.5	60.101	0.0030992	6.7551	1473800	2	0.476028	0.49031	-0.386237	-0.760033	0.926669	0.41748	19.9408	19.5545	-0.386236	sp|Q15392|DHC24_HUMAN	sp|Q15392|DHC24_HUMAN
19.5403	21.1572	19.7151	18.6682	19.0391	22.3696	22.4752	17.9335						4	4	4	4.1	4.1	4.1	135.58	0	27.038	14291000	7	0.609003	0.602349	0.684184	0.539441	1.03185	2.31729	19.7702	20.4544	0.684183	sp|Q15393|SF3B3_HUMAN	sp|Q15393|SF3B3_HUMAN
19.4203	19.7967	20.3436	18.6379	21.7199	20.4194	18.5793	18.7244						2	2	2	8.7	8.7	8.7	44.385	0	21.796	13171000	10	0.72025	0.688613	0.311134	0.375437	0.71635	1.49465	19.5496	19.8608	0.311134	sp|Q15427|SF3B4_HUMAN	sp|Q15427|SF3B4_HUMAN
18.3465	21.8742	19.178	19.1858	19.901	19.5618	19.6873	18.9793						1	1	1	1.3	1.3	1.3	114.19	0.0085878	6.2691	1473500	1	0.890685	0.863076	-0.113736	-0.143379	1.53671	0.394382	19.6461	19.5324	-0.113737	sp|Q15431|SYCP1_HUMAN	sp|Q15431|SYCP1_HUMAN
20.1147	20.4308	20.3984	19.3386	19.7463	19.8139	20.5586	19.803						3	2	2	5	3.4	3.4	86.16	0.0013333	12.261	3349200	3	0.787063	0.743015	-0.0901952	-0.282486	0.508284	0.386567	20.0706	19.9804	-0.0901947	sp|Q15436|SC23A_HUMAN	sp|Q15436|SC23A_HUMAN
23.2491	22.8651	22.9254	23.0461	18.8133	20.2745	22.6519	17.1382				+	LFQ intensity expI_LFQ intensity expC	5	5	4	8.5	8.5	6.9	86.478	0	103.37	24901000	20	0.0304412	0.046732	-3.30195	-2.81782	0.169404	2.33748	23.0214	19.7195	-3.30195	sp|Q15437|SC23B_HUMAN	sp|Q15437|SC23B_HUMAN
20.443	20.1305	20.9309	19.898	20.0488	20.377	19.6862	18.5301						2	2	2	3.7	3.7	3.7	88.885	0.001261	11.161	1966700	1	0.184385	0.232532	-0.690079	-1.49958	0.446675	0.804702	20.3506	19.6605	-0.690079	sp|Q15459|SF3A1_HUMAN	sp|Q15459|SF3A1_HUMAN
18.5205	19.5283	19.7858	21.6001	19.4428	19.725	19.7815	18.9309						2	2	2	5.5	5.5	5.5	36.091	0.0014706	13.754	8177600	6	0.583144	0.589143	-0.388625	-0.579809	1.28292	0.388744	19.8587	19.47	-0.388624	sp|Q15717|ELAV1_HUMAN	sp|Q15717|ELAV1_HUMAN
19.3183	19.5467	20.1347	20.2452	19.4394	19.6591	20.1064	21.2246						1	1	1	2.9	2.9	2.9	41.9	0.0023585	8.5672	8547800	6	0.540569	0.550383	0.296146	0.648669	0.449405	0.794836	19.8112	20.1074	0.296146	sp|Q15738|NSDHL_HUMAN	sp|Q15738|NSDHL_HUMAN
19.906	20.6792	19.9607	18.6573	20.1629	22.1017	18.9456	18.3378						2	2	2	4.8	4.8	4.8	56.598	0	26.639	8947200	10	0.929185	0.911063	0.0861979	0.0926662	0.839805	1.66006	19.8008	19.887	0.0861969	sp|Q15758|AAAT_HUMAN	sp|Q15758|AAAT_HUMAN
21.9887	22.4181	21.668	22.6955	19.1939	21.3228	19.0359	21.5255						4	4	4	10.1	10.1	10.1	50.679	0	32.19	12935000	18	0.0345175	0.0507899	-1.92307	-2.72273	0.45479	1.33739	22.1926	20.2695	-1.92307	sp|Q16181|SEPT7_HUMAN;sp|Q6ZU15|SEP14_HUMAN	sp|Q16181|SEPT7_HUMAN
19.7118	19.6392	21.3676	18.9413	20.1928	19.487	19.7454	17.4524						3	3	3	5.4	5.4	5.4	56.195	0	24.199	3344100	4	0.415536	0.442763	-0.695556	-0.874377	1.02885	1.21353	19.915	19.2194	-0.695557	sp|Q16401|PSMD5_HUMAN	sp|Q16401|PSMD5_HUMAN
22.9551	22.7469	22.783	23.1414	18.99	21.1298	19.2791	22.6613						6	6	6	7.1	7.1	7.1	126.97	0	46.557	25138000	21	0.0323618	0.0505903	-2.39153	-2.77142	0.180989	1.71634	22.9066	20.5151	-2.39153	sp|Q16531|DDB1_HUMAN	sp|Q16531|DDB1_HUMAN
18.448	21.2177	19.3287	18.0536	18.7642	19.8431	21.4204	19.2188						2	2	2	5.2	5.2	5.2	47.82	0.0012788	11.449	5010800	4	0.568998	0.57683	0.549576	0.602337	1.40856	1.16013	19.262	19.8116	0.549576	sp|Q16576|RBBP7_HUMAN	sp|Q16576|RBBP7_HUMAN
19.5792	20.0704	19.9711	18.5709	20.0226	18.7361	18.7773	18.2342						2	2	2	8.8	8.8	8.8	27.366	0.0014347	13.221	3352100	2	0.281808	0.333901	-0.605356	-1.18231	0.685011	0.761167	19.5479	18.9425	-0.605356	sp|Q16629|SRSF7_HUMAN	sp|Q16629|SRSF7_HUMAN
24.1103	24.0643	23.774	23.9353	24.0964	23.9862	23.959	24.1214						6	6	6	21.5	21.5	21.5	36.067	0	48.353	116880000	32	0.445212	0.46631	0.0697265	0.816881	0.150742	0.0801264	23.971	24.0407	0.0697269	sp|Q16698|DECR_HUMAN	sp|Q16698|DECR_HUMAN
19.5082	19.5772	20.3165	18.9737	23.32	23.2123	23.0687	23.1024				+	LFQ intensity expI_LFQ intensity expC	3	3	3	44.8	44.8	44.8	13.459	0	59.619	44470000	20	1.45619e-05	0	3.58192	12.7081	0.55207	0.114032	19.5939	23.1758	3.58192	sp|Q16718|NDUA5_HUMAN	sp|Q16718|NDUA5_HUMAN
19.1718	19.28	18.9075	18.9479	19.5512	20.1513	20.5059	19.6196				+	LFQ intensity expI_LFQ intensity expC	2	2	2	10.1	10.1	10.1	33.429	0.0024661	10.67	2104500	2	0.0112212	0.0178947	0.880207	3.61073	0.178463	0.453715	19.0768	19.957	0.880207	sp|Q16762|THTR_HUMAN	sp|Q16762|THTR_HUMAN
19.4814	20.5382	19.3906	19.0227	20.0042	20.7696	19.8754	19.8219						2	2	2	7.7	7.7	7.7	42.509	0.0014265	13.201	926820	2	0.242612	0.297813	0.509544	1.29594	0.65094	0.441198	19.6082	20.1178	0.509544	sp|Q16795|NDUA9_HUMAN	sp|Q16795|NDUA9_HUMAN
22.0636	22.293	22.4717	18.4083	23.7323	23.511	23.7522	24.0044						9	9	9	15.9	15.9	15.9	70.729	0	67.972	67783000	43	0.046439	0.068455	2.44081	2.50142	1.94108	0.201777	21.3091	23.75	2.44081	sp|Q16822|PCKGM_HUMAN	sp|Q16822|PCKGM_HUMAN
20.2258	20.2101	19.6305	17.712	19.9922	20.1777	19.9979	18.2702						1	1	1	6.1	6.1	6.1	33.934	0.0095238	6.2569	260630	5	0.831959	0.795216	0.164939	0.221622	1.18783	0.897008	19.4446	19.6095	0.16494	sp|Q16831|UPP1_HUMAN	sp|Q16831|UPP1_HUMAN
19.2635	24.5891	24.3788	24.5657	24.5641	24.2153	24.2146	24.5522						6	6	6	34.4	34.4	34.4	34.293	0	59.857	142680000	53	0.401891	0.431889	1.18727	0.901842	2.62552	0.198189	23.1993	24.3866	1.18727	sp|Q16836|HCDH_HUMAN	sp|Q16836|HCDH_HUMAN
22.541	19.3157	22.8034	22.4706	20.3524	19.9601	18.7291	17.1021						7	7	7	11.6	11.6	11.6	83.677	0	68.661	40243000	25	0.0471354	0.0690343	-2.74671	-2.49042	1.65086	1.46298	21.7827	19.0359	-2.74671	sp|Q16891|MIC60_HUMAN	sp|Q16891|MIC60_HUMAN
20.5116	19.337	18.7572	17.0116	19.0158	19.0622	19.582	17.838						2	2	2	2.5	2.5	2.5	150.83	0.001443	13.348	131690	2	0.972028	0.965557	-0.0298538	-0.036552	1.45771	0.73716	18.9044	18.8745	-0.0298538	sp|Q29RF7|PDS5A_HUMAN	sp|Q29RF7|PDS5A_HUMAN
20.2596	19.6038	18.7929	20.5025	20.1171	20.2172	20.2908	18.121						1	1	1	3.4	3.4	3.4	40.108	0.0023175	8.2054	1140600	2	0.878717	0.849695	-0.103189	-0.159224	0.765299	1.04609	19.7897	19.6865	-0.103188	sp|Q30201|HFE_HUMAN	sp|Q30201|HFE_HUMAN
18.1726	19.8068	19.7957	20.3718	20.5353	19.9707	19.7353	18.9632						1	1	1	4.2	4.2	4.2	37.001	0.0022599	7.7291	1495400	3	0.661993	0.645777	0.264428	0.459589	0.948373	0.651715	19.5367	19.8011	0.264427	sp|Q3SXM5|HSDL1_HUMAN	sp|Q3SXM5|HSDL1_HUMAN
20.1549	20.8087	18.8769	18.5787	20.2171	21.7636	19.4808	21.8166						3	3	3	11.9	11.9	11.9	39.646	0	20.118	9529900	7	0.172257	0.218352	1.21469	1.54941	1.05432	1.16054	19.6048	20.8195	1.21469	sp|Q3ZCQ8|TIM50_HUMAN	sp|Q3ZCQ8|TIM50_HUMAN
20.0693	19.215	18.568	18.6452	19.182	19.3297	18.307	17.2918						1	1	1	2.6	2.6	2.6	87.198	0.0031153	6.7929	1358100	6	0.346004	0.394935	-0.596755	-1.02247	0.692873	0.939406	19.1244	18.5276	-0.596754	sp|Q4KMP7|TB10B_HUMAN	sp|Q4KMP7|TB10B_HUMAN
22.0784	20.6694	20.2829	17.6003	19.57	19.368	19.6715	17.3429						2	2	2	4.7	4.7	4.7	51.735	0.0014641	13.615	3910100	5	0.323028	0.374307	-1.16965	-1.07661	1.87146	1.10404	20.1577	18.9881	-1.16965	sp|Q53EL6|PDCD4_HUMAN	sp|Q53EL6|PDCD4_HUMAN
19.7357	19.0895	20.0432	19.1582	22.7443	23.0805	23.1422	22.7707				+	LFQ intensity expI_LFQ intensity expC	4	4	4	21.2	21.2	21.2	34.324	0	27.273	34219000	14	9.84809e-06	0	3.42774	13.5909	0.460372	0.206139	19.5067	22.9344	3.42774	sp|Q53GQ0|DHB12_HUMAN	sp|Q53GQ0|DHB12_HUMAN
19.5966	20.0058	19.8901	20.6007	21.058	19.3967	17.1751	18.8311						1	1	1	2.5	2.5	2.5	71.666	0.0029412	6.4374	401520	5	0.314948	0.36794	-0.908078	-1.0964	0.421668	1.6019	20.0233	19.1152	-0.908077	sp|Q53GT1|KLH22_HUMAN	sp|Q53GT1|KLH22_HUMAN
23.7939	24.0486	23.8122	23.8762	21.4984	19.1083	20.2801	17.7415				+	LFQ intensity expI_LFQ intensity expC	6	6	6	23.7	23.7	23.7	28.663	0	79.95	26964000	26	0.0019297	0.0040177	-4.22564	-5.24466	0.116078	1.60722	23.8827	19.6571	-4.22564	sp|Q53H96|P5CR3_HUMAN	sp|Q53H96|P5CR3_HUMAN
19.511	20.1166	19.0238	18.7195	19.3751	20.0228	18.1716	22.8677						5	1	1	7.9	2.2	2.2	58.264	0	34.449	34443000	9	0.48964	0.503634	0.766587	0.73574	0.610264	1.99249	19.3427	20.1093	0.766588	sp|Q58FF6|H90B4_HUMAN	sp|Q58FF6|H90B4_HUMAN
20.8302	20.3402	18.931	18.4665	18.5642	19.4155	19.559	21.8702						1	1	1	4.5	4.5	4.5	20.848	0.0030864	6.7272	16219000	9	0.823719	0.787008	0.210247	0.232714	1.12348	1.41518	19.642	19.8522	0.210247	sp|Q5BJF2|TMM97_HUMAN	sp|Q5BJF2|TMM97_HUMAN
17.007	20.7159	19.4253	18.7187	19.2352	19.9732	18.9617	18.8743						2	2	2	2.8	2.8	2.8	117.41	0.0024631	10.662	120470	3	0.729523	0.693778	0.294344	0.362334	1.54619	0.49899	18.9667	19.2611	0.294346	sp|Q5JRX3|PREP_HUMAN	sp|Q5JRX3|PREP_HUMAN
19.4785	20.4856	19.9307	19.2216	19.7675	19.2759	20.1699	18.1677						2	2	2	6	6	6	46.029	0.0013699	12.672	1177400	3	0.431211	0.457413	-0.433824	-0.843645	0.554792	0.865978	19.7791	19.3453	-0.433823	sp|Q5JVF3|PCID2_HUMAN	sp|Q5JVF3|PCID2_HUMAN
21.0368	20.9789	19.6702	21.4725	19.3818	20.2854	18.5834	19.1619						3	3	3	6	6	6	61.206	0	21.89	3364500	8	0.0340524	0.0505618	-1.4365	-2.73295	0.77809	0.706887	20.7896	19.3531	-1.4365	sp|Q5SSJ5|HP1B3_HUMAN	sp|Q5SSJ5|HP1B3_HUMAN
19.5758	20.2219	19.5512	18.7685	18.913	20.6369	19.9552	19.9976						1	1	1	18.5	18.5	18.5	15.512	0.0023981	9.2718	1046800	1	0.484077	0.498088	0.346307	0.745612	0.594765	0.713546	19.5294	19.8757	0.346308	sp|Q9Y6H1|CHCH2_HUMAN;sp|Q5T1J5|CHCH9_HUMAN	sp|Q9Y6H1|CHCH2_HUMAN;sp|Q5T1J5|CHCH9_HUMAN
21.4259	18.7284	21.543	21.1505	19.4528	19.2087	19.5464	18.5618						2	2	2	3.8	3.8	3.8	64.135	0.0012953	11.811	3680300	7	0.0736975	0.103328	-1.51955	-2.16372	1.3326	0.443843	20.712	19.1924	-1.51955	sp|Q5T749|KPRP_HUMAN	sp|Q5T749|KPRP_HUMAN
19.6568	21.2808	19.0528	19.4629	19.3034	20.9273	19.9107	17.4299						1	1	1	3.1	3.1	3.1	33.334	0.0057859	6.3149	976610	1	0.613208	0.606702	-0.470527	-0.532969	0.977924	1.47014	19.8633	19.3928	-0.470528	sp|Q8IVE0|CROL2_HUMAN;sp|Q5TZA2|CROCC_HUMAN	sp|Q8IVE0|CROL2_HUMAN;sp|Q5TZA2|CROCC_HUMAN
19.55	19.9405	19.3992	20.4751	19.4782	19.7103	19.2983	20.3392						1	1	1	4.2	4.2	4.2	26.316	0.0014514	13.366	1246000	3	0.697761	0.674025	-0.134691	-0.407529	0.480208	0.454247	19.8412	19.7065	-0.134691	sp|Q5VWZ2|LYPL1_HUMAN	sp|Q5VWZ2|LYPL1_HUMAN
19.7933	20.8676	21.9738	18.3497	22.2406	22.5142	22.4757	22.6227				+	LFQ intensity expI_LFQ intensity expC	4	4	4	12.8	12.8	12.8	60.541	0	116.86	34463000	23	0.029087	0.0449796	2.2172	2.85248	1.54622	0.160974	20.2461	22.4633	2.2172	sp|Q6DD88|ATLA3_HUMAN	sp|Q6DD88|ATLA3_HUMAN
20.2002	20.7592	19.473	19.9992	22.8209	19.8258	22.6711	23.0537						6	6	6	12.6	12.6	12.6	53.354	0	78.653	37077000	19	0.0487171	0.0701563	1.98496	2.46606	0.531554	1.51953	20.1079	22.0929	1.98496	sp|Q6NUK1|SCMC1_HUMAN	sp|Q6NUK1|SCMC1_HUMAN
19.4419	19.5445	20.4776	19.4252	19.6823	19.4131	21.3261	21.3789						1	1	1	3.1	3.1	3.1	43.482	0.0021505	7.1114	8448900	8	0.257613	0.30953	0.727825	1.25068	0.506316	1.04799	19.7223	20.4501	0.727825	sp|Q6NVY1|HIBCH_HUMAN	sp|Q6NVY1|HIBCH_HUMAN
19.0974	20.4317	20.649	18.5531	19.7821	18.8271	18.9548	18.5048						3	3	3	1.5	1.5	1.5	273.6	0	16.735	1326900	2	0.292863	0.344115	-0.665623	-1.15275	1.01873	0.543929	19.6828	19.0172	-0.665623	sp|Q6P2Q9|PRP8_HUMAN	sp|Q6P2Q9|PRP8_HUMAN
20.2093	19.5884	19.1439	17.6375	19.6996	21.0381	19.7143	22.0909						2	2	2	12.5	12.5	12.5	24.843	0.0014684	13.738	13962000	6	0.110262	0.147895	1.49098	1.87272	1.09573	1.15536	19.1448	20.6357	1.49098	sp|Q6P587|FAHD1_HUMAN	sp|Q6P587|FAHD1_HUMAN
19.0395	20.5104	19.462	18.9193	20.2358	21.0666	19.3138	18.7489						1	1	1	1.6	1.6	1.6	69.873	0.0076775	6.2856	8881500	5	0.587524	0.591644	0.358506	0.572899	0.723554	1.0212	19.4828	19.8413	0.358505	sp|Q6TDP4|KLH17_HUMAN	sp|Q6TDP4|KLH17_HUMAN
22.9763	22.7484	22.7384	22.8322	23.3178	23.3355	23.3452	23.2833				+	LFQ intensity expI_LFQ intensity expC	1	1	1	9	9	9	21.198	0.0024096	9.6478	54797000	17	0.000122051	0.000198582	0.496633	8.76658	0.109984	0.0272148	22.8238	23.3205	0.496632	sp|Q6UW68|TM205_HUMAN	sp|Q6UW68|TM205_HUMAN
20.1183	20.4585	20.3847	18.4459	21.2103	21.3727	18.9815	19.508						3	3	3	3.2	3.2	3.2	111.38	0	18.491	7239200	7	0.606399	0.601783	0.416275	0.54346	0.948614	1.2029	19.8518	20.2681	0.416275	sp|Q6UXG2|K1324_HUMAN	sp|Q6UXG2|K1324_HUMAN
19.8764	19.9955	18.9402	18.6866	20.5951	19.7992	18.7004	20.3913						2	2	2	2.5	2.5	2.5	104.01	0.0013441	12.362	4057200	5	0.391208	0.426752	0.496781	0.923843	0.658101	0.850606	19.3747	19.8715	0.49678	sp|Q6ZXV5|TMTC3_HUMAN	sp|Q6ZXV5|TMTC3_HUMAN
19.4991	20.4267	19.2296	20.1617	21.9101	23.7671	20.1004	18.2483						3	1	1	36.8	23.5	23.5	15.388	0.0022936	7.9752	14557000	1	0.37112	0.416753	1.17719	0.966499	0.558568	2.37108	19.8293	21.0065	1.17719	sp|Q71DI3|H32_HUMAN	sp|Q71DI3|H32_HUMAN
19.8514	20.6069	19.8838	17.9839	19.8145	20.0243	19.8257	20.6746						19	1	1	49.2	3.1	3.1	50.135	0.0022573	7.7186	6415700	6	0.430693	0.457261	0.503243	0.844647	1.12071	0.404873	19.5815	20.0848	0.503242	sp|Q71U36|TBA1A_HUMAN;sp|Q13748|TBA3C_HUMAN;sp|Q6PEY2|TBA3E_HUMAN	sp|Q71U36|TBA1A_HUMAN;sp|Q13748|TBA3C_HUMAN;sp|Q6PEY2|TBA3E_HUMAN
19.6428	21.5397	21.5898	21.7042	20.4609	21.6087	18.677	21.7216						5	5	5	6.9	6.9	6.9	102	0	34.84	13427000	22	0.581376	0.588015	-0.502083	-0.582606	0.986628	1.41325	21.1191	20.6171	-0.502083	sp|Q7KZF4|SND1_HUMAN	sp|Q7KZF4|SND1_HUMAN
20.2456	21.0453	19.2264	18.4834	20.3781	19.5903	21.1958	18.1376						1	1	1	2	2	2	46.03	0.0030303	6.6022	3650900	2	0.93315	0.915537	0.0752773	0.0874624	1.12578	1.3022	19.7502	19.8255	0.0752773	sp|Q7KZN9|COX15_HUMAN	sp|Q7KZN9|COX15_HUMAN
20.5196	19.9259	19.8309	19.3899	20.2212	19.1398	18.1637	18.1061						1	1	1	6	6	6	47.346	0.0022124	7.4655	364110	1	0.116032	0.155345	-1.00888	-1.83592	0.464893	0.995872	19.9166	18.9077	-1.00887	sp|Q7L0Y3|MRRP1_HUMAN	sp|Q7L0Y3|MRRP1_HUMAN
21.9384	22.1841	22.0715	21.7567	19.4388	20.475	20.1475	18.519				+	LFQ intensity expI_LFQ intensity expC	2	2	2	7.6	7.6	7.6	36.504	0	22.252	12182000	15	0.0018471	0.00348214	-2.34261	-5.29018	0.183809	0.866361	21.9877	19.6451	-2.34261	sp|Q7L5D6|GET4_HUMAN	sp|Q7L5D6|GET4_HUMAN
18.6804	20.2745	20.1275	19.3046	19.3093	19.217	19.0921	19.3394						4	4	4	1.5	1.5	1.5	481.89	0	26.927	1831800	4	0.379522	0.419356	-0.357311	-0.948444	0.745218	0.11119	19.5968	19.2395	-0.357309	sp|Q7Z6Z7|HUWE1_HUMAN	sp|Q7Z6Z7|HUWE1_HUMAN
19.7847	19.2127	20.1916	17.8675	18.3944	22.9968	20.2995	18.954						3	3	3	16.7	16.7	16.7	25.943	0	46.864	23042000	13	0.463035	0.483329	0.897049	0.783675	1.01399	2.05253	19.2641	20.1612	0.897049	sp|Q7Z7H5|TMED4_HUMAN	sp|Q7Z7H5|TMED4_HUMAN
19.6923	19.863	19.3286	20.2776	18.7787	19.0878	20.5663	17.6985						2	2	2	11.1	11.1	11.1	29.282	0.0015723	15.403	7491100	5	0.270028	0.323765	-0.757539	-1.21494	0.393923	1.18319	19.7904	19.0328	-0.75754	sp|Q7Z7H8|RM10_HUMAN	sp|Q7Z7H8|RM10_HUMAN
19.9677	19.5659	19.1917	22.2319	23.239	23.6867	22.9192	23.3418				+	LFQ intensity expI_LFQ intensity expC	7	7	7	29.5	29.5	29.5	46.277	0	76.267	47414000	24	0.00476003	0.00766667	3.05733	4.36202	1.36566	0.316205	20.2393	23.2967	3.05733	sp|Q86TX2|ACOT1_HUMAN;sp|P49753|ACOT2_HUMAN	sp|Q86TX2|ACOT1_HUMAN;sp|P49753|ACOT2_HUMAN
20.416	19.8135	19.5262	18.2997	19.7261	19.6313	19.6491	21.3649						1	1	1	5.2	5.2	5.2	32.749	0.0023923	9.1619	4635000	4	0.382895	0.419005	0.579012	0.941283	0.890325	0.849037	19.5138	20.0928	0.579012	sp|Q86U42|PABP2_HUMAN	sp|Q86U42|PABP2_HUMAN
20.5131	20.6689	18.6688	18.8229	19.5037	20.593	19.0901	18.4416						1	1	1	2.2	2.2	2.2	63.836	0.0031414	6.8624	3405900	4	0.721661	0.689838	-0.261343	-0.373439	1.06904	0.903434	19.6684	19.4071	-0.261343	sp|Q86UE4|LYRIC_HUMAN	sp|Q86UE4|LYRIC_HUMAN
19.0258	20.9954	19.8493	19.4546	20.5079	20.0961	19.9408	19.4369						1	1	1	1	1	1	156.27	0.002445	10.324	1802000	1	0.742631	0.710766	0.164161	0.343931	0.845815	0.442595	19.8313	19.9954	0.164162	sp|Q86UP2|KTN1_HUMAN	sp|Q86UP2|KTN1_HUMAN
20.6717	20.527	19.6292	19.2871	23.5672	23.4196	17.8084	23.3656						4	4	4	26.8	26.8	26.8	26.888	0	31.048	44864000	15	0.215041	0.267963	2.01142	1.38607	0.676082	2.82249	20.0288	22.0402	2.01142	sp|Q86V81|THOC4_HUMAN	sp|Q86V81|THOC4_HUMAN
18.9812	18.9352	19.4644	17.8719	19.9279	20.4341	19.858	17.3888						1	1	1	3.4	3.4	3.4	49.395	0	28.789	712170	7	0.46852	0.487286	0.589023	0.773639	0.67164	1.36661	18.8132	19.4022	0.589022	sp|Q86V85|GP180_HUMAN	sp|Q86V85|GP180_HUMAN
23.8284	23.8199	23.5754	23.6381	19.8375	19.2404	19.9465	18.33				+	LFQ intensity expI_LFQ intensity expC	9	9	9	8.9	8.9	8.9	136.37	0	85.112	25126000	22	2.41312e-05	0	-4.37685	-11.6473	0.128137	0.740559	23.7155	19.3386	-4.37685	sp|Q86VP6|CAND1_HUMAN	sp|Q86VP6|CAND1_HUMAN
18.5898	19.364	19.422	18.2839	18.5765	20.6006	18.7547	18.4177						1	1	1	3	3	3	54.87	0.0038647	6.339	411980	1	0.777196	0.736265	0.17245	0.296016	0.566472	1.01817	18.9149	19.0874	0.172449	sp|Q86WU2|LDHD_HUMAN	sp|Q86WU2|LDHD_HUMAN
19.6636	20.1636	20.1451	17.9333	19.9732	18.9777	19.5617	18.5043						1	1	1	3.6	3.6	3.6	45.2	0.0022753	7.7877	0	0	1	1	0	0	1.05443	0.645562	19.4764	19.2542	-0.222151	sp|Q86X24|HORM1_HUMAN	sp|Q86X24|HORM1_HUMAN
19.8647	20.1099	19.6903	19.3672	20.4867	20.5784	20.2453	19.0291						2	2	2	13.4	13.4	13.4	27.03	0.0013106	12.01	605170	2	0.43556	0.458275	0.326886	0.835264	0.312249	0.717732	19.758	20.0849	0.326887	sp|Q86YN1|DOPP1_HUMAN	sp|Q86YN1|DOPP1_HUMAN
19.8297	19.031	20.1277	18.1604	20.3023	19.2888	20.4665	19.8432						1	1	1	1.9	1.9	1.9	65.26	0.0023697	8.7887	114960	1	0.229413	0.282887	0.687954	1.33787	0.882434	0.528187	19.2872	19.9752	0.687954	sp|Q8WXI9|P66B_HUMAN;sp|Q86YP4|P66A_HUMAN	sp|Q8WXI9|P66B_HUMAN;sp|Q86YP4|P66A_HUMAN
20.602	19.9775	19.4704	18.4507	20.5356	19.5164	19.2236	19.064						1	1	1	3	3	3	88.743	0.0022831	7.8869	3638200	11	0.945254	0.927823	-0.0402441	-0.0715913	0.90952	0.660883	19.6251	19.5849	-0.0402451	sp|Q8IV36|HID1_HUMAN	sp|Q8IV36|HID1_HUMAN
18.6222	18.9978	18.8074	19.5765	19.7815	19.9169	18.8918	17.8193						2	2	2	3.7	3.7	3.7	85.126	0.0013055	11.997	982260	4	0.853634	0.818318	0.101416	0.19259	0.413217	0.968734	19.001	19.1024	0.101416	sp|Q8IZ83|A16A1_HUMAN	sp|Q8IZ83|A16A1_HUMAN
19.7518	20.7137	19.5186	18.2755	20.183	20.5472	20.3185	18.737						1	1	1	2.2	2.2	2.2	55.08	0.0022051	7.4492	659220	1	0.57747	0.585539	0.381498	0.588805	1.00324	0.820188	19.5649	19.9464	0.381498	sp|Q8IZP0|ABI1_HUMAN	sp|Q8IZP0|ABI1_HUMAN
20.5131	20.409	20.8793	19.1905	22.2179	22.3566	22.3436	17.8794						2	2	1	14.4	14.4	9.8	17.494	0	64.965	23444000	17	0.445796	0.466562	0.951394	0.815779	0.733279	2.21422	20.248	21.1994	0.951393	sp|Q8N138|ORML3_HUMAN	sp|Q8N138|ORML3_HUMAN
19.2587	20.1199	19.2361	18.4347	19.5609	19.7781	20.1114	20.0722						1	1	1	1.1	1.1	1.1	102.9	0.0030738	6.6872	2352700	3	0.143812	0.188888	0.618261	1.68074	0.688255	0.259926	19.2624	19.8806	0.618261	sp|Q8N163|CCAR2_HUMAN	sp|Q8N163|CCAR2_HUMAN
21.1486	19.0857	21.1178	21.1888	19.1293	21.1469	19.1543	19.6746						4	4	4	6.2	6.2	6.2	93.487	0	60.198	4311100	9	0.266429	0.31984	-0.858925	-1.22515	1.03341	0.947689	20.6352	19.7763	-0.858927	sp|Q8N1F7|NUP93_HUMAN	sp|Q8N1F7|NUP93_HUMAN
19.8625	19.2414	19.6013	19.4577	19.4838	20.3787	19.476	19.6593						3	3	3	5.7	5.7	5.7	57.522	0	18.83	2044700	6	0.436701	0.459312	0.208708	0.833077	0.260572	0.427969	19.5407	19.7494	0.208708	sp|Q8N2G8|GHDC_HUMAN	sp|Q8N2G8|GHDC_HUMAN
18.7756	20.909	19.5107	19.2244	18.7385	19.7237	21.1645	18.1272						1	1	1	4	4	4	40.14	0.0029354	6.4208	2404700	1	0.843383	0.807674	-0.166448	-0.206295	0.920533	1.32537	19.6049	19.4385	-0.166449	sp|Q8N4Q0|PTGR3_HUMAN	sp|Q8N4Q0|PTGR3_HUMAN
19.006	19.0177	19.3355	20.6821	21.1084	18.6637	18.6078	23.1141						1	1	1	18.3	18.3	18.3	14.686	0.0015848	15.661	38046000	11	0.482919	0.49771	0.863146	0.747676	0.795936	2.16735	19.5103	20.3735	0.863146	sp|Q8N4V1|MMGT1_HUMAN	sp|Q8N4V1|MMGT1_HUMAN
19.7529	19.9489	20.8729	19.9093	21.005	19.2018	19.803	17.8595						5	5	5	7.3	7.3	7.3	111.76	0	30.681	5114500	3	0.38749	0.422605	-0.653676	-0.931607	0.50835	1.30802	20.121	19.4673	-0.653677	sp|Q8N766|EMC1_HUMAN	sp|Q8N766|EMC1_HUMAN
19.8147	20.8271	20.6303	19.2653	20.2546	19.6485	20.1867	21.3628						2	2	2	10.2	10.2	10.2	23.431	0.0015175	14.299	9104400	4	0.670179	0.65497	0.2288	0.447555	0.726484	0.719456	20.1343	20.3631	0.2288	sp|Q8N983|RM43_HUMAN	sp|Q8N983|RM43_HUMAN
18.8206	20.1296	19.8462	20.2144	19.2895	19.6603	19.7577	20.1927						1	1	1	2.6	2.6	2.6	46.326	0.0023669	8.7682	3880800	6	0.942848	0.925272	-0.0276856	-0.0747448	0.641015	0.371336	19.7527	19.725	-0.0276852	sp|Q8N9L9|ACOT4_HUMAN	sp|Q8N9L9|ACOT4_HUMAN
18.7325	20.7809	18.5724	19.5597	23.5095	23.6766	23.9949	23.8594				+	LFQ intensity expI_LFQ intensity expC	6	6	6	16.7	16.7	16.7	47.628	0	41.273	58589000	18	0.000152509	0.00062585	4.3487	8.42495	1.01035	0.211927	19.4114	23.7601	4.3487	sp|Q8NBS9|TXND5_HUMAN	sp|Q8NBS9|TXND5_HUMAN
19.0455	19.9258	18.1694	17.6996	19.1056	20.1635	20.978	21.3463						2	2	2	5.5	5.5	5.5	40.744	0.0013477	12.39	8838400	5	0.0522194	0.0772513	1.6883	2.41497	0.983855	0.993466	18.7101	20.3984	1.6883	sp|Q8NBU5|ATAD1_HUMAN	sp|Q8NBU5|ATAD1_HUMAN
19.2555	19.8952	19.6707	19.2516	20.1995	20.6872	19.1865	18.135						3	3	3	7.6	7.6	7.6	56.974	0	18.532	3598100	3	0.956068	0.942104	0.033793	0.0574296	0.319089	1.13276	19.5183	19.552	0.0337944	sp|Q8NC56|LEMD2_HUMAN	sp|Q8NC56|LEMD2_HUMAN
19.9549	19.3463	19.4814	20.2745	21.0161	20.2774	17.9085	18.6268						1	1	1	1.9	1.9	1.9	78.457	0.0029155	6.3879	1295900	1	0.696317	0.674773	-0.307035	-0.409606	0.428742	1.43656	19.7643	19.4572	-0.307035	sp|Q8NC60|NOA1_HUMAN	sp|Q8NC60|NOA1_HUMAN
20.7718	20.0296	19.0649	18.5767	19.9077	19.9233	19.7197	20.0571						3	3	3	14.9	14.9	14.9	51.263	0	23.399	4013000	16	0.578262	0.585105	0.291233	0.587546	0.981592	0.138778	19.6107	19.902	0.291233	sp|Q8NFQ8|TOIP2_HUMAN	sp|Q8NFQ8|TOIP2_HUMAN
20.7466	19.5036	19.3855	19.701	20.0687	19.956	21.1314	18.0938						2	2	2	2.2	2.2	2.2	132.88	0.0012516	11.014	693850	2	0.976367	0.969299	-0.0217271	-0.0308795	0.622069	1.26226	19.8342	19.8125	-0.0217266	sp|Q8TAQ2|SMRC2_HUMAN	sp|Q8TAQ2|SMRC2_HUMAN
20.3589	19.5265	19.2942	19.6917	19.0645	19.7449	20.743	19.1138						1	1	1	6.3	6.3	6.3	34.082	0	54.625	3582300	2	0.913563	0.89162	-0.0512629	-0.113202	0.457462	0.781664	19.7178	19.6665	-0.0512638	sp|Q8TB37|NUBPL_HUMAN	sp|Q8TB37|NUBPL_HUMAN
19.7096	19.6348	19.4998	19.1992	19.9658	19.7247	20.0529	18.7654						1	1	1	2.2	2.2	2.2	83.023	0.0023895	9.1327	2199700	6	0.725584	0.693825	0.116353	0.367891	0.225185	0.591097	19.5109	19.6272	0.116352	sp|Q8TBA6|GOGA5_HUMAN	sp|Q8TBA6|GOGA5_HUMAN
19.968	19.8544	19.4731	18.3084	20.4153	20.2278	20.4774	18.9091						1	1	1	4	4	4	47.299	0.0024242	9.8218	861430	4	0.295961	0.348364	0.606418	1.14463	0.758498	0.73987	19.401	20.0074	0.606417	sp|Q8TBX8|PI42C_HUMAN	sp|Q8TBX8|PI42C_HUMAN
22.8307	22.6144	19.9904	17.7944	22.9431	22.6763	22.8421	23.0557						4	4	4	19.8	19.8	19.8	35.386	0	47.599	42774000	19	0.134096	0.17586	2.07179	1.7314	2.38778	0.161025	20.8075	22.8793	2.07179	sp|Q8TC12|RDH11_HUMAN	sp|Q8TC12|RDH11_HUMAN
17.855	19.7593	19.5745	18.3785	21.0879	19.5594	20.2087	18.036						1	1	1	1.5	1.5	1.5	93.673	0.0030364	6.6098	2349000	1	0.334432	0.385045	0.83118	1.04936	0.923234	1.28734	18.8918	19.723	0.831179	sp|Q8TCJ2|STT3B_HUMAN	sp|Q8TCJ2|STT3B_HUMAN
19.9742	19.9086	20.2632	18.881	19.9816	19.3243	21.8511	18.6746						2	2	2	9.5	9.5	9.5	41.488	0	20.71	11701000	11	0.797161	0.753726	0.201178	0.2687	0.603789	1.37029	19.7568	19.9579	0.201178	sp|Q8TCT9|HM13_HUMAN	sp|Q8TCT9|HM13_HUMAN
20.4794	20.7391	20.2276	18.7218	19.9937	19.5395	20.3021	17.8329						1	1	1	0.8	0.8	0.8	186.2	0.0030334	6.6048	298360	2	0.414281	0.442597	-0.624921	-0.876873	0.904529	1.10155	20.042	19.4171	-0.624922	sp|Q8TCU6|PREX1_HUMAN	sp|Q8TCU6|PREX1_HUMAN
22.9716	22.9154	22.9093	22.8917	27.1312	27.212	26.8798	27.148				+	LFQ intensity expI_LFQ intensity expC	13	12	12	67.5	60.8	60.8	19.171	0	283.55	743470000	112	2.2877e-09	0	4.17078	55.5412	0.0345434	0.146161	22.922	27.0928	4.17078	sp|Q8TD06|AGR3_HUMAN	sp|Q8TD06|AGR3_HUMAN
19.2895	20.011	19.3619	18.5509	19.1679	19.9253	19.4373	19.5684						1	1	1	2	2	2	72.995	0.0023229	8.2207	950610	2	0.53633	0.545794	0.221384	0.655708	0.597374	0.314817	19.3033	19.5247	0.221384	sp|Q8TE77|SSH3_HUMAN	sp|Q8TE77|SSH3_HUMAN
19.2945	19.4909	21.5897	19.7347	18.7305	19.9209	19.7767	18.1325						1	1	1	9.4	9.4	9.4	10.921	0.0031513	6.8916	1232200	2	0.239765	0.295538	-0.887321	-1.30481	1.05696	0.855949	20.0274	19.1401	-0.88732	sp|Q9NP97|DLRB1_HUMAN;sp|Q8TF09|DLRB2_HUMAN	sp|Q9NP97|DLRB1_HUMAN;sp|Q8TF09|DLRB2_HUMAN
18.9362	19.6765	19.2721	19.463	21.2375	20.3276	19.3244	20.5185						1	1	1	6.5	6.5	6.5	22.843	0.0021368	7.0363	5211400	3	0.0540241	0.0800816	1.01503	2.39003	0.314094	0.789176	19.337	20.352	1.01503	sp|Q8WUK0|PTPM1_HUMAN	sp|Q8WUK0|PTPM1_HUMAN
23.2066	23.3551	23.2809	23.2818	19.1112	19.7491	19.5505	18.615				+	LFQ intensity expI_LFQ intensity expC	8	8	8	10.4	10.4	10.4	96.022	0	88.557	15882000	26	3.9874e-06	0	-4.02466	-15.8595	0.0606618	0.503903	23.2811	19.2564	-4.02466	sp|Q8WUM4|PDC6I_HUMAN	sp|Q8WUM4|PDC6I_HUMAN
20.087	21.0349	20.5837	19.3461	19.4785	19.8855	19.9952	20.228						1	1	1	5.8	5.8	5.8	23.865	0.0012755	11.394	4845000	5	0.388839	0.424257	-0.366134	-0.928784	0.72349	0.313309	20.2629	19.8968	-0.366135	sp|Q8WUY1|THEM6_HUMAN	sp|Q8WUY1|THEM6_HUMAN
20.2068	20.1407	20.2283	18.9639	19.1516	19.3616	22.0324	18.0378						3	3	3	7.5	7.5	7.5	72.379	0	23.316	13595000	1	0.799614	0.757464	-0.239089	-0.265359	0.615143	1.69375	19.8849	19.6458	-0.23909	sp|Q8WVM8|SCFD1_HUMAN	sp|Q8WVM8|SCFD1_HUMAN
20.8828	20.3403	19.1024	17.8799	20.3115	19.393	20.0852	17.8258						1	1	1	2.5	2.5	2.5	59.356	0.0023095	8.059	1371400	1	0.871572	0.842227	-0.147468	-0.168705	1.34047	1.12225	19.5514	19.4039	-0.147469	sp|Q8WVX9|FACR1_HUMAN	sp|Q8WVX9|FACR1_HUMAN
19.0046	19.7783	19.7854	20.7888	20.2724	19.9369	20.826	19.946						2	2	2	3	3	3	113.37	0.0014728	13.757	1757100	4	0.372109	0.417535	0.40606	0.964358	0.731423	0.417387	19.8393	20.2453	0.406059	sp|Q8WWM7|ATX2L_HUMAN	sp|Q8WWM7|ATX2L_HUMAN
20.5388	20.3181	19.8666	20.1282	20.0128	19.4026	19.1928	18.3563						1	1	1	2.1	2.1	2.1	58.743	0.0021906	7.326	1491300	3	0.0395925	0.0568973	-0.971819	-2.61988	0.285406	0.684785	20.2129	19.2411	-0.971819	sp|Q8WXF1|PSPC1_HUMAN	sp|Q8WXF1|PSPC1_HUMAN
21.0974	20.2048	19.403	18.3978	18.6663	19.3538	18.7863	17.6676						1	1	1	4.5	4.5	4.5	41.294	0.0030151	6.5724	0	0	1	1	0	0	1.15014	0.701249	19.7757	18.6185	-1.15727	sp|Q92187|SIA8D_HUMAN	sp|Q92187|SIA8D_HUMAN
19.2534	21.307	19.2318	19.0483	18.767	18.9479	19.4305	18.4623						1	1	1	1.9	1.9	1.9	82.431	0.0029297	6.4077	470140	1	0.206995	0.25855	-0.808182	-1.41434	1.06853	0.40537	19.7101	18.9019	-0.808182	sp|Q92499|DDX1_HUMAN	sp|Q92499|DDX1_HUMAN
23.1458	23.2126	23.3284	23.044	23.3748	23.2877	23.1433	23.5642						3	3	3	15.5	15.5	15.5	22.487	0	21.78	58941000	20	0.183489	0.231992	0.159781	1.50316	0.119328	0.175945	23.1827	23.3425	0.159781	sp|Q92522|H1X_HUMAN	sp|Q92522|H1X_HUMAN
19.8762	19.9578	19.9306	19.7943	19.1596	19.8214	19.8428	19.0092						1	1	1	6.3	6.3	6.3	29.816	0.0030581	6.6514	913420	2	0.0987625	0.135355	-0.431485	-1.95216	0.0720938	0.43614	19.8897	19.4582	-0.431486	sp|Q92530|PSMF1_HUMAN	sp|Q92530|PSMF1_HUMAN
19.9501	20.0234	19.5254	18.9695	20.6505	20.8336	19.6556	18.1086						1	1	1	7.8	7.8	7.8	21.732	0	20.597	399450	1	0.780616	0.738855	0.194999	0.29132	0.484358	1.24804	19.6171	19.8121	0.195	sp|Q92572|AP3S1_HUMAN	sp|Q92572|AP3S1_HUMAN
22.4277	22.9098	22.7453	22.6088	19.7217	19.9274	19.2855	18.3654				+	LFQ intensity expI_LFQ intensity expC	6	6	6	3	3	3	292.75	0	44.676	10501000	15	8.95607e-05	0.000208955	-3.3479	-9.26132	0.204633	0.693422	22.6729	19.325	-3.3479	sp|Q92616|GCN1_HUMAN	sp|Q92616|GCN1_HUMAN
21.5419	21.9211	20.5846	21.9942	19.6477	21.3321	21.5053	21.5404						3	3	1	8.8	8.8	3.9	55.364	0	38.621	14856000	20	0.401766	0.43234	-0.504083	-0.902097	0.648285	0.910336	21.5105	21.0064	-0.504082	sp|Q92769|HDAC2_HUMAN	sp|Q92769|HDAC2_HUMAN
20.6477	20.3054	19.972	18.1252	20.2579	19.1345	18.1136	17.4953						1	1	1	1.6	1.6	1.6	141.15	0.0031381	6.8583	765620	3	0.266732	0.319799	-1.01227	-1.22428	1.1259	1.21116	19.7626	18.7503	-1.01227	sp|Q92797|SYMPK_HUMAN	sp|Q92797|SYMPK_HUMAN
20.5057	20.1133	19.5738	20.0224	19.9991	21.9557	19.7488	19.8551						1	1	1	4.1	4.1	4.1	35.964	0.0015083	14.195	4305500	5	0.569472	0.576241	0.335875	0.601577	0.38259	1.04906	20.0538	20.3897	0.335875	sp|Q92820|GGH_HUMAN	sp|Q92820|GGH_HUMAN
22.1033	21.8882	21.8692	22.0457	22.3464	22.0832	22.3055	21.7446						5	5	3	9.5	9.5	6.3	80.272	0	37.007	27003000	21	0.374668	0.418012	0.143329	0.958835	0.115728	0.275658	21.9766	22.1199	0.143328	sp|Q92841|DDX17_HUMAN	sp|Q92841|DDX17_HUMAN
20.6367	20.5989	19.8961	18.558	19.0215	20.689	19.6905	19.2952						3	3	3	5.9	5.9	5.9	73.114	0	17.859	2009600	11	0.696878	0.674624	-0.248382	-0.408799	0.971277	0.730259	19.9224	19.674	-0.248383	sp|Q92945|FUBP2_HUMAN	sp|Q92945|FUBP2_HUMAN
19.3804	20.0441	20.2795	19.3966	19.9802	20.3072	19.619	19.2345						1	1	1	3.2	3.2	3.2	46.649	0.0031612	6.9099	931880	3	0.976258	0.970027	0.0100813	0.0310228	0.456715	0.462406	19.7751	19.7852	0.0100803	sp|Q969G3|SMCE1_HUMAN	sp|Q969G3|SMCE1_HUMAN
19.6895	19.4708	19.3013	18.8372	21.0479	21.4645	19.4003	21.4937				+	LFQ intensity expI_LFQ intensity expC	2	2	2	4.8	4.8	4.8	65.699	0.0015221	14.426	11026000	7	0.0273133	0.04275	1.52689	2.90059	0.361749	0.988715	19.3247	20.8516	1.52689	sp|Q969N2|PIGT_HUMAN	sp|Q969N2|PIGT_HUMAN
19.3742	19.8523	19.7826	19.1035	19.0385	20.1703	20.2021	22.6449						3	3	3	6.4	6.4	6.4	62.974	0	17.581	9848200	3	0.253345	0.305837	0.98581	1.26332	0.353003	1.52022	19.5281	20.514	0.985809	sp|Q969V3|NCLN_HUMAN	sp|Q969V3|NCLN_HUMAN
19.2413	19.2501	19.5726	19.6237	19.5088	19.4398	22.2523	22.2238						2	2	2	7.9	7.9	7.9	32.592	0.0013908	12.881	10010000	4	0.124889	0.164498	1.43429	1.78281	0.204588	1.59596	19.4219	20.8562	1.43429	sp|Q969X5|ERGI1_HUMAN	sp|Q969X5|ERGI1_HUMAN
19.3004	19.6238	19.618	19.6786	21.8691	19.2971	19.1215	17.0571						4	4	4	9.5	9.5	9.5	70.737	0	27.117	9048300	8	0.832175	0.794591	-0.218978	-0.22133	0.172022	1.97125	19.5552	19.3362	-0.218977	sp|Q969Z0|TBRG4_HUMAN	sp|Q969Z0|TBRG4_HUMAN
19.4795	21.1937	19.9989	20.0134	20.0979	19.4489	19.9303	18.0589						1	1	1	11.4	11.4	11.4	13.92	0.003148	6.8836	1182600	1	0.22893	0.282689	-0.787379	-1.33944	0.725376	0.925232	20.1714	19.384	-0.78738	sp|Q96A22|CK052_HUMAN	sp|Q96A22|CK052_HUMAN
20.8936	20.2556	20.4465	19.1397	19.5659	20.878	19.155	22.3021						5	5	5	17.9	17.9	17.9	34.93	0	35.218	12356000	9	0.729128	0.694137	0.291397	0.36289	0.745655	1.42238	20.1839	20.4753	0.291397	sp|Q96AG4|LRC59_HUMAN	sp|Q96AG4|LRC59_HUMAN
20.0757	19.6727	19.2365	20.2881	19.3337	20.6202	18.8373	19.387						3	2	2	13.8	9.7	9.7	33.637	0.0024752	10.75	1643600	1	0.560848	0.569853	-0.273715	-0.615471	0.464284	0.758655	19.8182	19.5445	-0.273714	sp|Q96C36|P5CR2_HUMAN	sp|Q96C36|P5CR2_HUMAN
19.9441	19.5448	18.9991	18.8958	22.7307	22.8155	22.6937	22.8535				+	LFQ intensity expI_LFQ intensity expC	5	5	5	18.7	18.7	18.7	52.623	0	31.327	29497000	21	8.87795e-06	0	3.42739	13.8345	0.489947	0.0738648	19.346	22.7733	3.42739	sp|Q96CS3|FAF2_HUMAN	sp|Q96CS3|FAF2_HUMAN
20.7167	20.1851	19.8861	21.2418	20.2028	20.5972	20.0067	18.2653						2	2	2	4.4	4.4	4.4	49.654	0.0014104	13.016	4672200	7	0.261151	0.313077	-0.739437	-1.24034	0.59808	1.03146	20.5074	19.768	-0.739437	sp|Q96CW1|AP2M1_HUMAN	sp|Q96CW1|AP2M1_HUMAN
19.706	19.7619	19.7556	20.0927	19.3296	20.7554	21.0791	18.6777						2	2	2	11.9	11.9	11.9	26.256	0.0014903	13.967	4357400	7	0.827975	0.790761	0.131397	0.22698	0.177548	1.14409	19.8291	19.9605	0.131397	sp|Q96EC8|YIPF6_HUMAN	sp|Q96EC8|YIPF6_HUMAN
19.9717	19.39	19.8973	18.7185	20.0523	19.9891	19.5829	18.1883						1	1	1	1.9	1.9	1.9	71.813	0.0031646	6.9173	729080	2	0.939574	0.922055	-0.0412326	-0.0790361	0.578232	0.868506	19.4944	19.4532	-0.0412331	sp|Q96EK5|KBP_HUMAN	sp|Q96EK5|KBP_HUMAN
20.2142	20.2541	20.2465	18.8465	18.949	20.1204	20.1381	21.5477						1	1	1	11.6	11.6	11.6	12.107	0.0021978	7.3934	4145800	2	0.655119	0.641232	0.298473	0.469752	0.696083	1.06317	19.8903	20.1888	0.298473	sp|Q96EL3|RM53_HUMAN	sp|Q96EL3|RM53_HUMAN
20.3483	20.044	19.1903	19.0325	19.0213	20.164	19.0051	19.7743						1	1	1	5.4	5.4	5.4	45.811	0.0021598	7.1522	758790	2	0.718729	0.689424	-0.1626	-0.377593	0.641716	0.574406	19.6538	19.4912	-0.1626	sp|Q96ER9|CCD51_HUMAN	sp|Q96ER9|CCD51_HUMAN
21.6323	20.8841	20.3483	19.0339	20.486	18.4055	19.7403	18.497						4	4	4	13.1	13.1	13.1	52.488	0	28.107	4702500	7	0.160133	0.205512	-1.19247	-1.60265	1.09537	1.00731	20.4747	19.2822	-1.19247	sp|Q96EY1|DNJA3_HUMAN	sp|Q96EY1|DNJA3_HUMAN
22.6865	22.8129	22.8636	22.933	19.1362	19.5064	20.3557	18.2747				+	LFQ intensity expI_LFQ intensity expC	5	5	5	24.4	24.4	24.4	31.284	0	78.659	11605000	16	0.00019426	0.000597403	-3.50575	-8.06698	0.104081	0.862906	22.824	19.3183	-3.50575	sp|Q96FW1|OTUB1_HUMAN	sp|Q96FW1|OTUB1_HUMAN
19.3637	20.6344	19.6749	18.4516	21.7001	19.3379	19.6865	17.9514						2	2	2	6.6	6.6	6.6	44.876	0.001269	11.315	16780000	4	0.882676	0.851777	0.137842	0.153978	0.900252	1.54762	19.5311	19.669	0.137842	sp|Q96G23|CERS2_HUMAN	sp|Q96G23|CERS2_HUMAN
19.6996	19.7132	20.5981	18.3511	20.2943	19.6877	18.9971	19.0113						1	1	1	3.8	3.8	3.8	35.392	0.0029732	6.512	528420	1	0.873239	0.843731	-0.0928998	-0.166492	0.927065	0.62124	19.5905	19.4976	-0.0928993	sp|Q96H78|S2544_HUMAN	sp|Q96H78|S2544_HUMAN
18.7963	18.7927	19.9958	19.0618	19.8189	22.3068	18.4007	19.7083						2	2	2	5.6	5.6	5.6	54.392	0	58.336	8652200	3	0.339193	0.388872	0.897018	1.0382	0.57016	1.63125	19.1617	20.0587	0.897018	sp|Q96HE7|ERO1A_HUMAN	sp|Q96HE7|ERO1A_HUMAN
19.6837	18.214	19.9385	18.3302	19.0844	19.8667	18.8671	21.4479						1	1	1	3.5	3.5	3.5	32.004	0.0022497	7.6554	14522000	11	0.333222	0.384129	0.774932	1.05221	0.895849	1.16922	19.0416	19.8165	0.774931	sp|Q96HS1|PGAM5_HUMAN	sp|Q96HS1|PGAM5_HUMAN
19.1699	19.7558	19.8539	18.2836	20.2031	18.9511	20.1741	18.214						1	1	1	6.1	6.1	6.1	29.665	0.0024125	9.6622	1029900	10	0.849959	0.815017	0.119749	0.197498	0.721112	0.974953	19.2658	19.3855	0.119747	sp|Q96HV5|TM41A_HUMAN	sp|Q96HV5|TM41A_HUMAN
19.7902	20.4585	20.4588	18.2	20.5183	19.0938	17.7866	18.7409						4	4	4	6.7	6.7	6.7	103.08	0	23.049	12299000	9	0.407741	0.436494	-0.692005	-0.889983	1.06558	1.13264	19.7269	19.0349	-0.692003	sp|Q96HY7|DHTK1_HUMAN	sp|Q96HY7|DHTK1_HUMAN
20.1642	20.8	19.9535	19.5335	22.2542	19.5447	19.9643	18.7354						2	2	2	5.8	5.8	5.8	46.51	0	18.554	14197000	5	0.988666	0.987388	0.0118327	0.0148072	0.527865	1.50855	20.1128	20.1246	0.0118332	sp|Q96I99|SUCB2_HUMAN	sp|Q96I99|SUCB2_HUMAN
19.3956	19.5314	20.0036	19.9161	19.7831	20.9076	19.546	19.4694						1	1	1	3.6	3.6	3.6	46.291	0.002265	7.7728	388200	1	0.577328	0.586128	0.214836	0.589032	0.294033	0.667567	19.7117	19.9265	0.214836	sp|Q96IJ6|GMPPA_HUMAN	sp|Q96IJ6|GMPPA_HUMAN
22.5819	22.5721	22.1747	22.11	20.9829	19.17	19.7632	17.7107				+	LFQ intensity expI_LFQ intensity expC	2	2	2	11	11	11	22.345	0.0015528	14.961	8492500	10	0.00525408	0.00876563	-2.95296	-4.27156	0.252369	1.35939	22.3597	19.4067	-2.95296	sp|Q96IU4|ABHEB_HUMAN	sp|Q96IU4|ABHEB_HUMAN
18.4843	18.7988	19.9882	18.8442	19.7377	20.0281	22.3865	18.6563						3	3	3	44.8	44.8	44.8	6.4575	0	119.48	26787000	8	0.21765	0.271232	1.17329	1.37711	0.659255	1.5713	19.0289	20.2021	1.17329	sp|Q96IX5|USMG5_HUMAN	sp|Q96IX5|USMG5_HUMAN
20.1447	20.6448	20.6139	20.1874	20.6065	20.7061	21.0582	20.6039						1	1	1	5.9	5.9	5.9	44.772	0	22.037	9654300	20	0.0908867	0.125647	0.345948	2.01212	0.268359	0.215001	20.3977	20.7436	0.345947	sp|Q96K37|S35E1_HUMAN	sp|Q96K37|S35E1_HUMAN
21.0524	19.4692	18.9092	18.0689	18.4213	19.4697	19.8115	18.7734						2	2	2	2.5	2.5	2.5	89.63	0.0015504	14.892	1674800	4	0.728785	0.694271	-0.255959	-0.363374	1.25769	0.634745	19.3749	19.119	-0.255959	sp|Q96KG9|SCYL1_HUMAN	sp|Q96KG9|SCYL1_HUMAN
20.2362	19.5603	20.1117	19.0003	20.1864	19.8303	18.7791	19.0508						2	2	2	8.1	8.1	8.1	34.474	0.0012547	11.117	3142900	3	0.563067	0.572253	-0.265487	-0.611885	0.566623	0.657238	19.7271	19.4616	-0.265488	sp|Q96KN1|FA84B_HUMAN	sp|Q96KN1|FA84B_HUMAN
20.2114	22.3772	22.7297	22.4256	20.6026	20.4798	19.0611	18.6469				+	LFQ intensity expI_LFQ intensity expC	3	3	3	10.1	10.1	10.1	52.878	0	19.443	6999200	7	0.0261109	0.0405526	-2.23834	-2.93517	1.16025	0.989953	21.9359	19.6976	-2.23834	sp|Q96KP4|CNDP2_HUMAN	sp|Q96KP4|CNDP2_HUMAN
20.1848	19.4788	19.9951	18.4916	20.5045	19.7177	19.9772	18.0205						1	1	1	12	12	12	20.424	0.0030644	6.6621	0	0	1	1	0	0	0.758474	1.0741	19.5376	19.555	0.0174179	sp|Q96KR6|F210B_HUMAN	sp|Q96KR6|F210B_HUMAN
18.853	19.2145	19.4975	17.8462	23.5822	20.5227	19.2326	23.5978						4	4	4	15.5	15.5	15.5	36.231	0	31.416	35374000	12	0.0476997	0.0697428	2.88103	2.48163	0.721052	2.20709	18.8528	21.7338	2.88103	sp|Q96NB2|SFXN2_HUMAN	sp|Q96NB2|SFXN2_HUMAN
19.0476	19.959	18.6916	19.7297	19.9253	20.289	18.3836	16.4597						1	1	1	4	4	4	73.011	0.0029586	6.4944	252820	3	0.543562	0.553608	-0.592557	-0.643721	0.588725	1.74437	19.357	18.7644	-0.592558	sp|Q96NY7|CLIC6_HUMAN	sp|Q96NY7|CLIC6_HUMAN
19.1148	20.3512	21.1074	19.5394	19.6198	18.8666	19.8932	17.6901						1	1	1	2	2	2	115.96	0.0021622	7.1701	882100	1	0.177574	0.22642	-1.01079	-1.52718	0.883613	0.985644	20.0282	19.0174	-1.01079	sp|Q96P70|IPO9_HUMAN	sp|Q96P70|IPO9_HUMAN
19.7927	19.7844	19.7577	21.5533	20.116	20.052	19.6243	17.2511						2	2	2	3.6	3.6	3.6	69.491	0	89.888	3980600	6	0.280731	0.33332	-0.9612	-1.18525	0.887661	1.35748	20.222	19.2608	-0.961199	sp|Q96PK6|RBM14_HUMAN	sp|Q96PK6|RBM14_HUMAN
21.8582	20.245	21.6314	21.4721	19.9294	19.6299	19.9095	16.8161						4	4	4	6.7	6.7	6.7	91.706	0	47.495	4691200	8	0.0372363	0.0539068	-2.23046	-2.66577	0.722031	1.50963	21.3017	19.0712	-2.23046	sp|Q96QK1|VPS35_HUMAN	sp|Q96QK1|VPS35_HUMAN
20.0476	19.4895	19.5743	18.6873	19.4486	18.7814	20.0054	20.6654						3	3	3	4.3	4.3	4.3	83.471	0	19.013	7364100	8	0.594597	0.593055	0.27549	0.561805	0.564461	0.802011	19.4497	19.7252	0.27549	sp|Q96RP9|EFGM_HUMAN	sp|Q96RP9|EFGM_HUMAN
19.6254	20.4478	18.6201	17.9464	22.8196	23.0803	23.0489	23.1114				+	LFQ intensity expI_LFQ intensity expC	4	4	4	14.9	14.9	14.9	42.548	0	35.706	34722000	22	0.000440329	0.00115217	3.85509	6.94982	1.10144	0.132748	19.1599	23.015	3.85509	sp|Q96RQ1|ERGI2_HUMAN	sp|Q96RQ1|ERGI2_HUMAN
25.0952	25.2748	25.1221	25.1524	27.1489	27.0926	27.2013	27.0521				+	LFQ intensity expI_LFQ intensity expC	27	27	27	40	40	40	80.472	0	323.31	701800000	152	2.13451e-08	0	1.9626	38.2434	0.0792839	0.0651806	25.1611	27.1237	1.9626	sp|Q96RQ3|MCCA_HUMAN	sp|Q96RQ3|MCCA_HUMAN
19.9962	20.1405	19.0958	19.757	19.8916	21.8698	22.5906	18.505						3	3	3	7.7	7.7	7.7	61.655	0	20.312	13950000	7	0.352643	0.399528	0.966882	1.00736	0.462282	1.86313	19.7474	20.7143	0.966883	sp|Q96S52|PIGS_HUMAN	sp|Q96S52|PIGS_HUMAN
19.79	19.144	18.6926	18.2619	20.0613	19.0899	18.975	18.7119						1	1	1	1.7	1.7	1.7	113.29	0.0024184	9.7273	516640	5	0.608953	0.603007	0.237396	0.539517	0.653429	0.589481	18.9721	19.2095	0.237396	sp|Q96T76|MMS19_HUMAN	sp|Q96T76|MMS19_HUMAN
21.138	19.9741	19.576	20.991	20.2589	19.6282	19.1952	18.7049						3	3	3	6	6	6	84.137	0	19.608	3979300	7	0.102258	0.137759	-0.972952	-1.92707	0.76438	0.65982	20.4198	19.4468	-0.97295	sp|Q96TA1|NIBL1_HUMAN	sp|Q96TA1|NIBL1_HUMAN
19.0991	21.1059	19.9676	18.7435	19.4139	20.0192	19.6373	18.6874						2	2	2	4.3	4.3	4.3	45.861	0.0024969	10.915	865140	2	0.644298	0.632368	-0.289566	-0.485863	1.05211	0.560212	19.729	19.4395	-0.289566	sp|Q99442|SEC62_HUMAN	sp|Q99442|SEC62_HUMAN
19.127	20.1333	19.4631	18.3341	19.126	20.3964	18.3518	17.6813						2	2	2	2.8	2.8	2.8	105.84	0.002457	10.605	342280	2	0.60719	0.602268	-0.375498	-0.542238	0.748092	1.16557	19.2644	18.8889	-0.375498	sp|Q99460|PSMD1_HUMAN	sp|Q99460|PSMD1_HUMAN
20.1752	21.1132	19.3209	17.9796	20.7426	19.6321	19.0076	19.6817						1	1	1	10.9	10.9	10.9	23.026	0.0030832	6.726	1848900	1	0.880408	0.85032	0.118769	0.156983	1.33105	0.719683	19.6472	19.766	0.118769	sp|Q99470|SDF2_HUMAN	sp|Q99470|SDF2_HUMAN
19.1879	21.2315	21.7186	22.003	20.3638	19.6341	18.24	18.861						4	4	4	28.6	28.6	28.6	19.891	0	24.001	4402500	8	0.066338	0.0961782	-1.76051	-2.2401	1.2721	0.923233	21.0352	19.2747	-1.76051	sp|Q99497|PARK7_HUMAN	sp|Q99497|PARK7_HUMAN
19.8911	19.8919	19.4414	18.2707	21.8609	22.1287	21.7043	18.1596						3	3	3	8.7	8.7	8.7	45.467	0	19.465	13722000	10	0.167902	0.214445	1.58962	1.56811	0.765386	1.87741	19.3738	20.9634	1.58962	sp|Q99519|NEUR1_HUMAN	sp|Q99519|NEUR1_HUMAN
19.9444	21.0794	20.5227	17.7501	21.2594	18.9594	19.1892	17.4654						2	2	2	7.4	7.4	7.4	41.92	0.0013004	11.914	8584900	7	0.591138	0.592875	-0.605776	-0.56722	1.4583	1.56065	19.8241	19.2184	-0.605776	sp|Q99536|VAT1_HUMAN	sp|Q99536|VAT1_HUMAN
19.0546	20.0299	20.2828	17.4963	21.1917	22.543	22.7312	22.409				+	LFQ intensity expI_LFQ intensity expC	4	4	4	15.7	15.7	15.7	33.296	0	28.918	29650000	20	0.00592194	0.00965517	3.00283	4.1634	1.26276	0.697298	19.2159	22.2187	3.00283	sp|Q99623|PHB2_HUMAN	sp|Q99623|PHB2_HUMAN
22.8084	22.7867	22.9821	22.8942	22.8838	23.3645	23.2385	23.2183						12	12	12	69	69	69	26.923	0	187.62	47296000	38	0.0331017	0.0506781	0.308433	2.75432	0.089199	0.205433	22.8678	23.1763	0.308432	sp|Q99714|HCD2_HUMAN	sp|Q99714|HCD2_HUMAN
20.0865	19.4948	18.4358	19.1431	19.9127	19.4413	19.3029	20.0121						1	1	1	2.4	2.4	2.4	36.224	0.0021575	7.1407	3447700	3	0.366569	0.412899	0.377175	0.976412	0.689852	0.347812	19.2901	19.6672	0.377174	sp|Q99729|ROAA_HUMAN	sp|Q99729|ROAA_HUMAN
22.236	21.9026	21.8303	22.2118	19.3472	19.6247	21.3352	19.3994				+	LFQ intensity expI_LFQ intensity expC	3	2	2	12.3	9.3	9.3	42.823	0	38.869	6813100	11	0.00471601	0.00749004	-2.11857	-4.37059	0.208719	0.946731	22.0452	19.9266	-2.11857	sp|Q99733|NP1L4_HUMAN	sp|Q99733|NP1L4_HUMAN
20.4588	20.0145	20.2679	18.821	19.5869	20.7771	20.4359	17.2813						1	1	1	0.8	0.8	0.8	191.36	0.003055	6.6323	316470	2	0.684872	0.667904	-0.370271	-0.426136	0.735862	1.57432	19.8906	19.5203	-0.37027	sp|Q99758|ABCA3_HUMAN	sp|Q99758|ABCA3_HUMAN
19.8267	23.5747	23.4917	18.8414	23.8027	23.8969	23.7369	24.1175						8	8	8	16.4	16.4	16.4	85.424	0	89.907	85987000	28	0.0933146	0.127585	2.45487	1.9931	2.45776	0.166203	21.4336	23.8885	2.45487	sp|Q99798|ACON_HUMAN	sp|Q99798|ACON_HUMAN
19.6878	19.2523	19.4812	17.8675	18.8377	20.3413	21.1736	18.6927						3	3	3	6.8	6.8	6.8	75.775	0	18.971	4463600	8	0.380238	0.418764	0.689145	0.946921	0.822581	1.20083	19.0722	19.7613	0.689144	sp|Q99805|TM9S2_HUMAN	sp|Q99805|TM9S2_HUMAN
18.9884	20.5693	19.3274	18.2631	17.8651	20.0147	18.1374	18.4454						2	2	2	5	5	5	50.219	0.0014556	13.511	1986500	17	0.362131	0.410294	-0.671381	-0.986173	0.963217	0.96236	19.287	18.6157	-0.671381	sp|Q99808|S29A1_HUMAN	sp|Q99808|S29A1_HUMAN
19.9005	21.0397	19.0961	21.664	20.1674	19.6064	20.2606	17.8221						2	2	2	3.7	3.7	3.7	59.058	0.0014493	13.365	3834100	7	0.278291	0.33093	-0.960959	-1.19193	1.1481	1.13219	20.4251	19.4641	-0.960958	sp|Q99829|CPNE1_HUMAN	sp|Q99829|CPNE1_HUMAN
24.2592	23.9932	24.0039	24.1385	19.2223	20.4358	19.333	18.0516				+	LFQ intensity expI_LFQ intensity expC	8	8	8	15.7	15.7	15.7	59.366	0	113.39	32618000	31	6.32604e-05	0.000231405	-4.83804	-9.8464	0.125776	0.974619	24.0987	19.2607	-4.83804	sp|Q99832|TCPH_HUMAN	sp|Q99832|TCPH_HUMAN
20.2071	20.1264	19.1539	17.9724	20.8092	19.5365	18.9211	21.7947						3	2	2	10.9	8.1	8.1	33.31	0.0014065	12.983	28883000	10	0.31909	0.370713	0.900399	1.0862	1.0445	1.28748	19.365	20.2654	0.900398	sp|Q9BPW8|NIPS1_HUMAN	sp|Q9BPW8|NIPS1_HUMAN
19.2488	20.116	19.3009	18.8211	16.0627	20.3877	18.861	17.791						1	1	1	10.4	10.4	10.4	22.338	0.0031024	6.7684	164280	2	0.292131	0.344447	-1.09605	-1.15467	0.540735	1.81983	19.3717	18.2756	-1.09605	sp|Q9BQ15|SOSB1_HUMAN	sp|Q9BQ15|SOSB1_HUMAN
20.4582	19.6783	19.5779	18.5595	19.3205	20.3425	19.4945	21.1021						1	1	1	7.5	7.5	7.5	20.774	0.0031546	6.9044	4232100	2	0.414761	0.442455	0.496396	0.875919	0.779248	0.823064	19.5685	20.0649	0.496395	sp|Q9BQA9|CQ062_HUMAN	sp|Q9BQA9|CQ062_HUMAN
20.3422	20.6698	22.0296	19.3791	18.45	19.1822	19.6444	18.2292						2	2	2	3.7	3.7	3.7	54.234	0.0025	10.917	1671500	2	0.0351922	0.0512402	-1.72868	-2.70816	1.09628	0.654224	20.6051	18.8765	-1.72869	sp|Q9BR76|COR1B_HUMAN	sp|Q9BR76|COR1B_HUMAN
19.1061	19.9953	18.841	19.7585	19.7998	20.6303	19.7895	18.2362						1	1	1	11.4	11.4	11.4	13.941	0.0023392	8.269	891240	2	0.751133	0.714365	0.188713	0.332065	0.541365	0.999394	19.4252	19.614	0.188713	sp|Q9BRA2|TXD17_HUMAN	sp|Q9BRA2|TXD17_HUMAN
19.2221	21.0248	19.1939	18.3326	20.2656	19.8741	20.0241	18.5212						1	1	1	7.8	7.8	7.8	22.655	0.0029851	6.5372	3096400	7	0.751872	0.714004	0.227903	0.331036	1.13224	0.783511	19.4434	19.6713	0.227903	sp|Q9BRP8|PYM1_HUMAN	sp|Q9BRP8|PYM1_HUMAN
18.6454	19.2947	20.3652	19.841	19.8748	19.1624	19.4432	19.0294						1	1	1	4.8	4.8	4.8	21.042	0.0029703	6.509	1187700	2	0.713633	0.684737	-0.159097	-0.384833	0.73755	0.373733	19.5366	19.3775	-0.159096	sp|Q9BSG0|PADC1_HUMAN	sp|Q9BSG0|PADC1_HUMAN
21.0403	19.8355	19.5986	18.4379	19.5175	19.5921	19.3856	20.5276						3	3	3	13.9	13.9	13.9	28	0	18.257	3155000	3	0.964459	0.954473	0.0275826	0.0464505	1.06693	0.521625	19.7281	19.7557	0.0275841	sp|Q9BSH5|HDHD3_HUMAN	sp|Q9BSH5|HDHD3_HUMAN
23.4544	23.3712	23.4259	23.3288	23.7262	23.8248	23.7042	23.8475				+	LFQ intensity expI_LFQ intensity expC	8	8	8	10.8	10.8	10.8	122.85	0	88.997	83273000	46	0.000153597	0.000621622	0.38061	8.41424	0.0560478	0.071015	23.3951	23.7757	0.380611	sp|Q9BSJ8|ESYT1_HUMAN	sp|Q9BSJ8|ESYT1_HUMAN
19.1196	20.1666	20.6197	18.9369	18.4508	21.0767	19.6202	20.5735						3	3	3	9.1	9.1	9.1	52.518	0	17.547	5449100	4	0.76651	0.725792	0.219638	0.31074	0.81288	1.15656	19.7107	19.9303	0.219639	sp|Q9BT22|ALG1_HUMAN	sp|Q9BT22|ALG1_HUMAN
19.1585	20.4813	19.1614	18.3559	18.5379	19.5487	18.5869	19.8562						1	1	1	4.5	4.5	4.5	30.692	0.0029441	6.4415	561110	1	0.786306	0.74403	-0.156871	-0.283522	0.880428	0.67036	19.2893	19.1324	-0.15687	sp|Q9BTT0|AN32E_HUMAN	sp|Q9BTT0|AN32E_HUMAN
18.777	20.2926	19.1234	20.9436	19.9492	19.6668	18.7362	18.3767						1	1	1	3.5	3.5	3.5	28.969	0.0031088	6.7756	2864100	5	0.374433	0.418316	-0.601969	-0.959343	1.00894	0.746298	19.7842	19.1822	-0.601971	sp|Q9BUB7|TMM70_HUMAN	sp|Q9BUB7|TMM70_HUMAN
20.4244	20.6319	19.7115	18.2758	20.2214	19.7952	19.2087	18.2672						8	1	1	17	3.4	3.4	49.857	0.0029383	6.4217	554930	1	0.589398	0.593356	-0.387766	-0.569953	1.06563	0.846125	19.7609	19.3731	-0.387768	sp|Q9BUF5|TBB6_HUMAN	sp|Q9BUF5|TBB6_HUMAN
19.9804	19.122	20.647	18.3527	20.6621	20.7722	20.2198	19.7951						2	2	2	3.6	3.6	3.6	95.737	0.0013072	11.998	3360900	9	0.17758	0.225985	0.836799	1.52715	1.00051	0.44717	19.5255	20.3623	0.8368	sp|Q9BUJ2|HNRL1_HUMAN	sp|Q9BUJ2|HNRL1_HUMAN
21.4238	20.9455	20.1678	18.0571	20.6151	19.2019	19.9719	19.5883						1	1	1	1.5	1.5	1.5	65.948	0.0021436	7.0679	0	0	1	1	0	0	1.48726	0.602394	20.1486	19.8443	-0.304266	sp|Q9BV36|MELPH_HUMAN	sp|Q9BV36|MELPH_HUMAN
19.6641	20.5651	19.9165	21.5624	18.8872	20.3248	20.191	18.5092						2	2	2	8.6	8.6	8.6	26.21	0.0015898	15.722	1276500	3	0.178784	0.22671	-0.948977	-1.5222	0.846725	0.915251	20.427	19.4781	-0.948978	sp|Q9BVC6|TM109_HUMAN	sp|Q9BVC6|TM109_HUMAN
23.8153	23.8013	23.7786	20.0191	24.3842	24.5762	24.5832	24.5189						4	4	4	12.8	12.8	12.8	27.277	0	91.575	125220000	29	0.129432	0.170151	1.66207	1.757	1.88969	0.092222	22.8536	24.5156	1.66207	sp|Q9BVK6|TMED9_HUMAN	sp|Q9BVK6|TMED9_HUMAN
21.0138	19.2983	20.9873	19.2803	18.63	18.3903	18.1238	17.5135				+	LFQ intensity expI_LFQ intensity expC	2	2	2	9.7	9.7	9.7	32.662	0	33.666	21825000	27	0.0113015	0.0180627	-1.98051	-3.60478	0.988103	0.480694	20.1449	18.1644	-1.98051	sp|Q9BW60|ELOV1_HUMAN	sp|Q9BW60|ELOV1_HUMAN
21.2164	20.9175	21.5889	19.4668	19.0528	18.6922	20.5803	17.7442						2	2	2	6.6	6.6	6.6	40.313	0	53.434	4885600	8	0.055364	0.082319	-1.78006	-2.37207	0.928599	1.17909	20.7974	19.0173	-1.78006	sp|Q9BWF3|RBM4_HUMAN;sp|Q9BQ04|RBM4B_HUMAN	sp|Q9BWF3|RBM4_HUMAN;sp|Q9BQ04|RBM4B_HUMAN
19.0828	20.7223	20.3769	18.3446	18.7516	20.0271	20.0343	17.5896						1	1	1	17.4	17.4	17.4	10.135	0.0021552	7.1241	787560	5	0.535567	0.545349	-0.530952	-0.656978	1.11096	1.17404	19.6316	19.1007	-0.530952	sp|Q9BWJ5|SF3B5_HUMAN	sp|Q9BWJ5|SF3B5_HUMAN
19.8507	19.7634	20.3693	19.4962	18.8341	19.4861	18.9508	19.0017				+	LFQ intensity expI_LFQ intensity expC	2	2	2	2.3	2.3	2.3	100.67	0.0014327	13.22	1550500	5	0.013645	0.0214362	-0.80174	-3.44928	0.365463	0.287306	19.8699	19.0682	-0.801741	sp|Q9BXP5|SRRT_HUMAN	sp|Q9BXP5|SRRT_HUMAN
20.675	20.9074	21.2147	21.5787	19.8856	20.0494	20.0434	20.3442				+	LFQ intensity expI_LFQ intensity expC	5	5	5	13.7	13.7	13.7	64.989	0	32.777	7469100	27	0.00350191	0.00647541	-1.01333	-4.65049	0.391525	0.191378	21.094	20.0806	-1.01333	sp|Q9BY44|EIF2A_HUMAN	sp|Q9BY44|EIF2A_HUMAN
22.0813	22.3488	22.0291	22.062	19.4166	19.8375	19.9503	17.8894				+	LFQ intensity expI_LFQ intensity expC	3	3	3	10.1	10.1	10.1	55.594	0	26.47	9037200	13	0.00101834	0.00230244	-2.85686	-5.93817	0.147257	0.950865	22.1303	19.2734	-2.85686	sp|Q9BZK7|TBL1R_HUMAN;sp|O60907|TBL1X_HUMAN;sp|Q9BQ87|TBL1Y_HUMAN	sp|Q9BZK7|TBL1R_HUMAN;sp|O60907|TBL1X_HUMAN
20.2844	19.1991	18.6695	21.0092	19.8701	18.9361	19.6748	18.6952						3	3	3	3.3	3.3	3.3	181.79	0	18.091	891880	3	0.438542	0.460877	-0.496539	-0.829555	1.05446	0.566765	19.7906	19.294	-0.496538	sp|Q9C0C2|TB182_HUMAN	sp|Q9C0C2|TB182_HUMAN
19.7315	20.054	19.8419	19.4153	19.0712	21.5876	19.3252	19.5634						3	3	3	33	33	33	12.349	0	26.748	10913000	8	0.838042	0.802398	0.126141	0.213453	0.266311	1.15152	19.7607	19.8868	0.126143	sp|Q9GZT3|SLIRP_HUMAN	sp|Q9GZT3|SLIRP_HUMAN
19.6439	18.1271	19.6808	18.6065	19.3961	19.3825	20.167	17.8319						1	1	1	4.7	4.7	4.7	36.566	0.0031881	6.9928	210250	3	0.782931	0.741632	0.179801	0.288144	0.773306	0.979534	19.0146	19.1944	0.179802	sp|Q9GZT4|SRR_HUMAN	sp|Q9GZT4|SRR_HUMAN
24.0863	23.7598	23.5771	23.4399	26.1361	25.9213	25.8287	25.9721				+	LFQ intensity expI_LFQ intensity expC	6	6	5	44.8	44.8	39.3	22.171	0	126.68	264900000	48	6.4577e-06	0	2.24879	14.6083	0.279607	0.128876	23.7158	25.9646	2.24879	sp|Q9H0U4|RAB1B_HUMAN;sp|Q92928|RAB1C_HUMAN;sp|P62820|RAB1A_HUMAN	sp|Q9H0U4|RAB1B_HUMAN;sp|Q92928|RAB1C_HUMAN
22.2271	19.7528	22.3473	22.724	19.6535	19.6351	19.4477	18.0897				+	LFQ intensity expI_LFQ intensity expC	3	3	3	7.9	7.9	7.9	61.174	0	36.935	9932500	11	0.0164506	0.0254065	-2.55632	-3.29791	1.3566	0.7503	21.7628	19.2065	-2.55632	sp|Q9H223|EHD4_HUMAN	sp|Q9H223|EHD4_HUMAN
19.3343	19.855	20.5809	18.5373	19.9404	19.4876	18.6839	17.5341						1	1	1	2.4	2.4	2.4	123.56	0.0022075	7.4558	1236100	11	0.36627	0.413217	-0.665355	-0.977068	0.861228	1.05507	19.5769	18.9115	-0.665356	sp|Q9H2P0|ADNP_HUMAN	sp|Q9H2P0|ADNP_HUMAN
20.6236	20.1258	20.2587	19.1672	19.6644	19.4968	21.8966	21.7867						2	2	2	7.2	7.2	7.2	37.92	0.0015337	14.733	10886000	10	0.392245	0.425674	0.66729	0.921686	0.621152	1.30798	20.0438	20.7111	0.66729	sp|Q9H2U2|IPYR2_HUMAN	sp|Q9H2U2|IPYR2_HUMAN
19.9164	20.521	20.307	18.5221	18.8984	20.0133	18.7725	18.5738						1	1	1	2.9	2.9	2.9	54.163	0.0023041	8.0574	1079200	1	0.223057	0.276212	-0.752122	-1.35884	0.898601	0.646514	19.8166	19.0645	-0.752123	sp|Q9H3G5|CPVL_HUMAN	sp|Q9H3G5|CPVL_HUMAN
20.1126	19.1437	20.8295	20.1248	19.1129	19.6682	19.99	20.1039						1	1	1	2.7	2.7	2.7	46.089	0.0012563	11.127	1930600	2	0.447834	0.46859	-0.333948	-0.811938	0.692456	0.444033	20.0527	19.7187	-0.333948	sp|Q9H3H5|GPT_HUMAN	sp|Q9H3H5|GPT_HUMAN
20.5159	19.9296	19.5162	20.5772	17.6005	19.2041	19.303	18.9954				+	LFQ intensity expI_LFQ intensity expC	1	1	1	3	3	3	60.593	0.0029615	6.5002	209450	1	0.0277565	0.0439288	-1.35898	-2.88826	0.505223	0.793913	20.1347	18.7758	-1.35898	sp|Q9H3P7|GCP60_HUMAN	sp|Q9H3P7|GCP60_HUMAN
19.5461	19.2177	19.2181	20.5882	19.0211	19.8385	20.103	20.4071						1	1	1	2.8	2.8	2.8	43.955	0.0030211	6.5861	6273500	4	0.665732	0.650509	0.199899	0.454083	0.649155	0.594801	19.6425	19.8424	0.199898	sp|Q9H488|OFUT1_HUMAN	sp|Q9H488|OFUT1_HUMAN
19.1789	19.7922	19.3183	19.4799	20.1973	20.3435	20.4789	18.3394						1	1	1	3.9	3.9	3.9	50.051	0.0024155	9.7219	1495200	1	0.473968	0.489675	0.397449	0.763751	0.263695	1.00682	19.4424	19.8398	0.397449	sp|Q9H490|PIGU_HUMAN	sp|Q9H490|PIGU_HUMAN
24.8185	24.7464	24.8461	24.7245	20.2032	19.3578	20.4285	17.9099				+	LFQ intensity expI_LFQ intensity expC	9	9	9	16.6	16.6	16.6	72.595	0	79.73	45088000	40	8.75953e-05	0.000212121	-5.30899	-9.29772	0.0577368	1.14054	24.7838	19.4749	-5.30899	sp|Q9H4A4|AMPB_HUMAN	sp|Q9H4A4|AMPB_HUMAN
23.0452	23.111	23.0262	23.4046	20.5478	19.0202	20.3575	17.8305				+	LFQ intensity expI_LFQ intensity expC	6	6	6	12.4	12.4	12.4	60.626	0	52.55	21675000	25	0.0011665	0.00241509	-3.70775	-5.78553	0.175682	1.26964	23.1467	19.439	-3.70775	sp|Q9H4M9|EHD1_HUMAN;sp|Q9NZN3|EHD3_HUMAN	sp|Q9H4M9|EHD1_HUMAN
20.2169	19.9711	19.6834	18.0804	23.1575	22.7953	22.452	18.5366						4	4	4	11.1	11.1	11.1	68.76	0	37.905	27158000	13	0.105221	0.141885	2.24739	1.90647	0.963327	2.15185	19.488	21.7353	2.24739	sp|Q9H845|ACAD9_HUMAN	sp|Q9H845|ACAD9_HUMAN
23.1387	20.0054	22.8837	22.8235	23.3764	23.5059	23.442	23.7667						4	4	4	22.1	22.1	22.1	28.319	0	149.28	68186000	32	0.128742	0.169652	1.30991	1.76086	1.47794	0.171008	22.2128	23.5227	1.30991	sp|Q9H8H3|MET7A_HUMAN	sp|Q9H8H3|MET7A_HUMAN
19.006	20.031	18.4446	19.1017	20.3093	20.1937	20.1252	17.3479						2	2	2	4.3	4.3	4.3	51.172	0.0024907	10.836	139290	2	0.674125	0.656388	0.348211	0.441781	0.657454	1.43275	19.1458	19.494	0.348209	sp|Q9H993|ARMT1_HUMAN	sp|Q9H993|ARMT1_HUMAN
23.4311	23.4242	23.5205	23.3806	23.9274	24.2658	24.088	24.176				+	LFQ intensity expI_LFQ intensity expC	6	6	6	23.3	23.3	23.3	35.619	0	98.335	97871000	43	0.000129523	0.000193103	0.675194	8.67431	0.0586889	0.14419	23.4391	24.1143	0.675194	sp|Q9H9B4|SFXN1_HUMAN	sp|Q9H9B4|SFXN1_HUMAN
18.8211	20.1381	19.5156	18.4976	19.5618	19.856	20.6109	18.7422						3	3	3	7.8	7.8	7.8	50.315	0	20.683	6562500	7	0.43064	0.458473	0.449613	0.84475	0.732381	0.772495	19.2431	19.6927	0.449614	sp|Q9H9P8|L2HDH_HUMAN	sp|Q9H9P8|L2HDH_HUMAN
19.197	22.2091	18.7157	17.4999	20.2947	19.1801	22.6055	17.1344						2	2	2	14.8	14.8	14.8	34.905	0.001462	13.578	18873000	11	0.801708	0.759521	0.398235	0.262511	2.00091	2.28075	19.4054	19.8037	0.398233	sp|Q9HC07|TM165_HUMAN	sp|Q9HC07|TM165_HUMAN
20.8425	20.5314	19.1666	18.5786	27.7548	27.7538	27.6523	27.8006				+	LFQ intensity expI_LFQ intensity expC	25	25	25	60.7	60.7	60.7	61.332	0	323.31	992960000	127	6.25506e-06	0	7.96061	14.6881	1.08215	0.0626232	19.7798	27.7404	7.96061	sp|Q9HCC0|MCCB_HUMAN	sp|Q9HCC0|MCCB_HUMAN
20.3185	20.0436	20.7349	19.1597	22.1973	21.8108	21.745	21.8146				+	LFQ intensity expI_LFQ intensity expC	2	2	2	14	14	14	23.598	0	16.772	17348000	13	0.0019395	0.00398246	1.82779	5.23941	0.666581	0.206075	20.0642	21.892	1.82779	sp|Q9HCN8|SDF2L_HUMAN	sp|Q9HCN8|SDF2L_HUMAN
19.5068	20.0036	17.7697	19.2962	20.5704	19.9029	22.0395	19.1132						4	4	4	9.7	9.7	9.7	67.887	0	26.724	15722000	10	0.159101	0.204665	1.26239	1.60735	0.963032	1.24092	19.1441	20.4065	1.26239	sp|Q9HD45|TM9S3_HUMAN	sp|Q9HD45|TM9S3_HUMAN
20.0394	19.5363	18.9109	20.8477	22.2863	22.3887	22.7101	22.3261				+	LFQ intensity expI_LFQ intensity expC	4	4	4	17.5	17.5	17.5	46.48	0	26.768	25855000	18	0.000833185	0.00178894	2.59423	6.16917	0.818614	0.192878	19.8336	22.4278	2.59423	sp|Q9HDC9|APMAP_HUMAN	sp|Q9HDC9|APMAP_HUMAN
23.2604	23.1242	23.4211	23.1771	23.6625	23.3438	23.9458	23.4875						7	7	7	42.2	42.2	42.2	22.977	0	148.36	71657000	34	0.0456566	0.067117	0.364209	2.51399	0.12968	0.259106	23.2457	23.6099	0.364208	sp|Q9NP72|RAB18_HUMAN	sp|Q9NP72|RAB18_HUMAN
20.3738	19.5785	20.1164	18.927	20.1635	19.5572	20.8768	21.8735						1	1	1	8.6	8.6	8.6	14.96	0.002331	8.24	15748000	9	0.192564	0.244272	0.868819	1.46769	0.640332	0.995825	19.7489	20.6178	0.86882	sp|Q9NPJ3|ACO13_HUMAN	sp|Q9NPJ3|ACO13_HUMAN
20.424	19.9561	19.2406	18.2819	19.7275	21.0734	19.5475	19.7893						1	1	1	3.6	3.6	3.6	48.193	0	21.689	906100	1	0.37502	0.417893	0.558753	0.958079	0.932826	0.700239	19.4757	20.0344	0.558754	sp|Q9NQ84|GPC5C_HUMAN	sp|Q9NQ84|GPC5C_HUMAN
21.1046	20.2907	18.274	19.5956	19.4969	21.4916	19.9581	19.056						2	2	2	2.3	2.3	2.3	129.93	0.0014663	13.737	3419400	2	0.825386	0.788533	0.184411	0.230467	1.19892	1.06001	19.8162	20.0006	0.184412	sp|Q9NQC3|RTN4_HUMAN	sp|Q9NQC3|RTN4_HUMAN
20.0785	20.1139	20.4996	19.3106	20.2582	19.0626	19.2339	18.7171						2	2	2	10.5	10.5	10.5	27.131	0.0012887	11.605	630830	2	0.150605	0.195108	-0.682713	-1.64725	0.497976	0.662658	20.0006	19.3179	-0.682713	sp|Q9NR28|DBLOH_HUMAN	sp|Q9NR28|DBLOH_HUMAN
19.1714	20.1566	19.9883	19.525	19.8371	20.0438	18.8871	17.7926						1	1	1	1.9	1.9	1.9	87.343	0.003178	6.9742	1447700	8	0.34907	0.399465	-0.57019	-1.01546	0.447662	1.02993	19.7103	19.1402	-0.570189	sp|Q9NR30|DDX21_HUMAN	sp|Q9NR30|DDX21_HUMAN
18.6818	20.6544	20.2119	17.7614	19.6169	18.213	20.6386	19.7991						1	1	1	4.7	4.7	4.7	40.307	0.002181	7.2624	145660	2	0.784891	0.742837	0.239549	0.285458	1.34319	1.00633	19.3274	19.5669	0.23955	sp|Q9NR45|SIAS_HUMAN	sp|Q9NR45|SIAS_HUMAN
20.3408	20.6897	19.4778	18.0225	20.1055	22.8047	19.7146	17.5663						1	1	1	8.1	8.1	8.1	16.829	0.0031579	6.9049	7470800	1	0.746969	0.712459	0.415044	0.33787	1.1882	2.1504	19.6327	20.0478	0.415045	sp|Q9NRP0|OSTC_HUMAN	sp|Q9NRP0|OSTC_HUMAN
23.0386	19.4744	18.994	19.5756	20.1387	23.7933	24.0201	23.6294						4	4	4	48.6	48.6	48.6	15.521	0	138.02	57578000	18	0.0921164	0.127063	2.62476	2.00242	1.86265	1.84478	20.2706	22.8954	2.62476	sp|Q9NS69|TOM22_HUMAN	sp|Q9NS69|TOM22_HUMAN
22.0023	22.1198	21.8804	21.7516	19.5033	20.5379	19.7474	18.2212				+	LFQ intensity expI_LFQ intensity expC	3	3	3	5.8	5.8	5.8	66.115	0	35.445	6291400	13	0.00245358	0.00538983	-2.4361	-4.99949	0.158401	0.961578	21.9385	19.5024	-2.4361	sp|Q9NSD9|SYFB_HUMAN	sp|Q9NSD9|SYFB_HUMAN
19.9509	20.6138	19.4391	19.1124	22.7397	19.7731	20.6062	18.0575						2	2	2	2.9	2.9	2.9	113.79	0.0014948	13.988	19360000	6	0.633624	0.627069	0.515074	0.501893	0.654824	1.94527	19.7791	20.2941	0.515074	sp|Q9NSE4|SYIM_HUMAN	sp|Q9NSE4|SYIM_HUMAN
21.0996	19.6116	19.4574	17.9734	19.675	20.221	19.2196	20.1139						2	2	2	11.2	11.2	11.2	21.834	0.0013569	12.447	2454600	6	0.702596	0.676961	0.271854	0.40059	1.27782	0.457539	19.5355	19.8074	0.271854	sp|Q9NUP9|LIN7C_HUMAN	sp|Q9NUP9|LIN7C_HUMAN
19.3863	23.2842	20.4432	18.5687	19.2499	23.097	23.2765	18.7649						3	3	2	14.5	14.5	9.7	21.539	0	19.397	39344000	17	0.685148	0.66707	0.676513	0.425737	2.05749	2.42216	20.4206	21.0971	0.676512	sp|Q9NVJ2|ARL8B_HUMAN	sp|Q9NVJ2|ARL8B_HUMAN
19.679	18.7797	19.5956	18.8872	20.0623	20.3085	19.3896	18.7067						1	1	1	4.8	4.8	4.8	32.509	0.0029183	6.3931	1031200	2	0.408543	0.436859	0.381428	0.888366	0.467427	0.720354	19.2354	19.6168	0.381428	sp|Q9NVV0|TM38B_HUMAN	sp|Q9NVV0|TM38B_HUMAN
18.9927	18.9027	19.1795	19.2819	19.1744	20.2462	18.7132	21.7713						1	1	1	15	15	15	17.316	0.0024038	9.316	14847000	7	0.242625	0.297278	0.887065	1.2959	0.172618	1.35811	19.0892	19.9763	0.887066	sp|Q9NX14|NDUBB_HUMAN	sp|Q9NX14|NDUBB_HUMAN
17.9337	19.4427	18.8583	18.9051	19.4862	19.9786	19.2474	19.8889						1	1	1	4.4	4.4	4.4	38.946	0.0031348	6.8546	886880	5	0.0516748	0.0765876	0.865332	2.42267	0.626356	0.343496	18.785	19.6503	0.865332	sp|Q9NX46|ARHL2_HUMAN	sp|Q9NX46|ARHL2_HUMAN
19.5802	21.3011	19.6279	20.8928	20.6761	18.9765	19.2291	18.5464						2	2	2	12.3	12.3	12.3	26.152	0	43.289	8041100	9	0.169939	0.216528	-0.993499	-1.55931	0.878104	0.923435	20.3505	19.357	-0.993498	sp|Q9NX63|MIC19_HUMAN	sp|Q9NX63|MIC19_HUMAN
20.3808	19.0803	21.7235	19.0038	19.4697	20.0707	19.7865	17.4153						3	3	3	4.6	4.6	4.6	82.588	0	21.936	2344300	8	0.365626	0.413132	-0.861587	-0.978479	1.28386	1.20544	20.0471	19.1855	-0.861588	sp|Q9NY33|DPP3_HUMAN	sp|Q9NY33|DPP3_HUMAN
19.9083	20.845	18.657	18.5824	18.8761	18.9086	20.1528	18.3643						1	1	1	4.3	4.3	4.3	35.293	0.0022962	8.0003	1192600	0	0.546815	0.557011	-0.422725	-0.638363	1.08447	0.760252	19.4982	19.0754	-0.422726	sp|Q9NYP7|ELOV5_HUMAN	sp|Q9NYP7|ELOV5_HUMAN
20.4656	19.7694	18.5848	18.3229	23.6535	23.4549	23.5959	23.7074				+	LFQ intensity expI_LFQ intensity expC	9	9	9	6.2	6.2	6.2	177.19	0	68.64	52254000	24	0.000143058	0.000191781	4.31726	8.52184	1.00738	0.108672	19.2857	23.6029	4.31726	sp|Q9NYU2|UGGG1_HUMAN;sp|Q9NYU1|UGGG2_HUMAN	sp|Q9NYU2|UGGG1_HUMAN
20.3828	20.2542	20.4897	19.671	22.7719	19.3416	19.979	18.8072						3	3	3	12.7	12.7	12.7	36.034	0	18.867	10901000	3	0.978344	0.971819	0.0254898	0.0282957	0.365189	1.76428	20.1994	20.2249	0.0254898	sp|Q9NZ01|TECR_HUMAN	sp|Q9NZ01|TECR_HUMAN
21.0199	22.3605	21.5873	21.817	20.5453	19.5361	20.3813	17.9389				+	LFQ intensity expI_LFQ intensity expC	4	4	4	44.4	44.4	44.4	12.199	0	48.142	23333000	17	0.0189312	0.0281869	-2.0958	-3.18602	0.555336	1.19267	21.6962	19.6004	-2.0958	sp|Q9NZ45|CISD1_HUMAN	sp|Q9NZ45|CISD1_HUMAN
21.2887	19.6381	19.8444	19.5344	20.7389	20.2092	19.0535	20.1956						1	1	1	2.8	2.8	2.8	41.544	0.002991	6.5409	3638400	4	0.961695	0.950016	-0.0271297	-0.0500663	0.81841	0.710434	20.0764	20.0493	-0.0271301	sp|Q9NZJ7|MTCH1_HUMAN	sp|Q9NZJ7|MTCH1_HUMAN
19.9874	19.057	18.4251	20.9746	21.174	20.8656	21.2398	21.251						4	4	4	2.6	2.6	2.6	234.71	0	29.783	10817000	16	0.0356086	0.0516796	1.52153	2.69931	1.11269	0.181193	19.611	21.1326	1.52153	sp|Q9NZM1|MYOF_HUMAN	sp|Q9NZM1|MYOF_HUMAN
18.8125	20.5285	20.6268	19.3774	20.4191	23.6614	23.5289	23.7467				+	LFQ intensity expI_LFQ intensity expC	4	4	4	13.3	13.3	13.3	43.159	0	56.379	62889000	23	0.0172989	0.0260759	3.00272	3.25769	0.887468	1.61579	19.8363	22.839	3.00272	sp|Q9P035|HACD3_HUMAN	sp|Q9P035|HACD3_HUMAN
19.431	19.5702	19.8918	19.3062	19.4522	20.1469	19.0504	20.5723						1	1	1	5.4	5.4	5.4	29.952	0	19.624	3797300	2	0.508816	0.521246	0.255665	0.702284	0.252215	0.683017	19.5498	19.8055	0.255665	sp|Q9P0I2|EMC3_HUMAN	sp|Q9P0I2|EMC3_HUMAN
21.9324	20.1154	18.9611	22.0218	20.1936	22.5028	19.0859	19.0815						3	3	3	22.9	22.9	22.9	16.698	0	37.102	21261000	14	0.63866	0.630031	-0.54172	-0.494312	1.48528	1.61183	20.7577	20.2159	-0.541719	sp|Q9P0J0|NDUAD_HUMAN	sp|Q9P0J0|NDUAD_HUMAN
21.4717	20.9998	18.7498	18.6559	19.0988	18.6966	19.2202	17.8378						2	1	1	14.4	9.8	9.8	17.371	0	47.245	27406000	26	0.168041	0.214207	-1.25593	-1.56751	1.47548	0.625128	19.9693	18.7133	-1.25593	sp|Q9P0S3|ORML1_HUMAN;sp|Q53FV1|ORML2_HUMAN	sp|Q9P0S3|ORML1_HUMAN;sp|Q53FV1|ORML2_HUMAN
20.7389	19.8025	19.5287	17.4413	20.1238	19.2491	19.7115	18.6244						1	1	1	30.9	30.9	30.9	6.2484	0.0086207	6.2825	878370	1	0.950759	0.934049	0.0493393	0.06438	1.39113	0.643485	19.3778	19.4272	0.0493393	sp|Q9P0U1|TOM7_HUMAN	sp|Q9P0U1|TOM7_HUMAN
20.0529	20.3597	19.1937	19.9693	19.453	20.2304	19.5507	18.0953						2	2	2	1.8	1.8	1.8	152.47	0.0014006	12.95	1540500	3	0.31422	0.368537	-0.561514	-1.0982	0.49605	0.894234	19.8939	19.3324	-0.561512	sp|Q9P2E9|RRBP1_HUMAN	sp|Q9P2E9|RRBP1_HUMAN
22.2655	21.7802	21.8805	21.8357	19.8994	19.6009	19.7292	18.5196				+	LFQ intensity expI_LFQ intensity expC	4	4	4	3.7	3.7	3.7	134.46	0	42.551	6336800	12	0.000276892	0.000891566	-2.50321	-7.56606	0.220524	0.623867	21.9405	19.4373	-2.50321	sp|Q9P2J5|SYLC_HUMAN	sp|Q9P2J5|SYLC_HUMAN
19.5584	19.2956	19.7389	17.9495	19.9728	19.4591	21.0649	20.2465						1	1	1	0.8	0.8	0.8	95.991	0.002997	6.5483	7354100	3	0.0930517	0.127621	1.05025	1.99513	0.811437	0.670814	19.1356	20.1859	1.05025	sp|Q9P2N6|KANL3_HUMAN	sp|Q9P2N6|KANL3_HUMAN
20.2892	20.0667	19.7177	18.4585	20.3526	19.5462	19.2999	20.4204						1	1	1	2.2	2.2	2.2	50.317	0.0022701	7.7758	5848200	4	0.604399	0.600247	0.271729	0.546555	0.817567	0.565936	19.633	19.9048	0.271729	sp|Q9P2R7|SUCB1_HUMAN	sp|Q9P2R7|SUCB1_HUMAN
20.5937	19.6243	19.4115	21.7425	19.0741	20.9158	19.6683	18.4078						2	2	2	4.4	4.4	4.4	54.489	0.0015748	15.431	19640000	10	0.314703	0.368199	-0.826495	-1.097	1.06545	1.06552	20.343	19.5165	-0.826496	sp|Q9UBM7|DHCR7_HUMAN	sp|Q9UBM7|DHCR7_HUMAN
20.3484	22.8456	22.8814	18.1138	24.8552	24.9101	24.9669	25.1486				+	LFQ intensity expI_LFQ intensity expC	8	8	8	26.8	26.8	26.8	40.513	0	206.43	155350000	44	0.0140533	0.021457	3.92291	3.42523	2.28706	0.127369	21.0473	24.9702	3.92291	sp|Q9UBS4|DJB11_HUMAN	sp|Q9UBS4|DJB11_HUMAN
19.6743	20.7311	18.951	19.32	23.0389	23.0432	23.0538	23.129				+	LFQ intensity expI_LFQ intensity expC	4	4	4	9.4	9.4	9.4	88.754	0	51.795	35965000	22	0.000116193	0.0002	3.39708	8.84362	0.767089	0.0423361	19.6691	23.0662	3.39709	sp|Q9UBV2|SE1L1_HUMAN	sp|Q9UBV2|SE1L1_HUMAN
18.9242	19.8183	18.685	18.381	18.7844	20.7049	21.9573	18.1595						3	3	3	7	7	7	31.282	0	16.984	7719900	4	0.345047	0.394607	0.949438	1.02466	0.618785	1.74681	18.9521	19.9015	0.949438	sp|Q9UBX3|DIC_HUMAN	sp|Q9UBX3|DIC_HUMAN
19.9164	20.2036	19.4131	19.4636	20.2944	20.0382	20.8469	22.8493						1	1	1	27	27	27	7.3084	0.0024067	9.5135	27594000	10	0.107083	0.145121	1.25803	1.89382	0.378127	1.27361	19.7492	21.0072	1.25802	sp|Q9UDW1|QCR9_HUMAN	sp|Q9UDW1|QCR9_HUMAN
19.4289	19.7449	19.2163	19.5637	19.554	20.0437	19.871	20.3299						5	5	5	10.7	10.7	10.7	85.225	0	29.998	4814900	20	0.0576583	0.0851587	0.461182	2.34235	0.222865	0.32464	19.4885	19.9496	0.461182	sp|Q9UHB6|LIMA1_HUMAN	sp|Q9UHB6|LIMA1_HUMAN
23.7695	23.7792	23.8326	23.9251	23.0619	23.044	22.9494	23.0296				+	LFQ intensity expI_LFQ intensity expC	8	8	8	16.2	16.2	16.2	65.401	0	58.995	55766000	53	1.58833e-06	0	-0.805357	-18.5398	0.0712733	0.0496794	23.8266	23.0212	-0.805357	sp|Q9UHD8|SEPT9_HUMAN	sp|Q9UHD8|SEPT9_HUMAN
19.8068	20.276	20.0622	18.1403	19.2607	19.6392	19.0355	19.5459						2	2	2	2.1	2.1	2.1	141.52	0.0013158	12.039	113360	2	0.704727	0.678479	-0.201016	-0.397539	0.973133	0.275222	19.5713	19.3703	-0.201017	sp|Q9UHF7|TRPS1_HUMAN	sp|Q9UHF7|TRPS1_HUMAN
21.9349	20.5086	22.0828	18.8239	22.3252	22.2301	22.7362	22.5043						3	3	3	8.9	8.9	8.9	54.341	0	27.527	31022000	23	0.0804922	0.111329	1.61141	2.09987	1.51853	0.222723	20.8375	22.449	1.61141	sp|Q9UHL4|DPP2_HUMAN	sp|Q9UHL4|DPP2_HUMAN
20.9736	19.4937	20.3957	19.7861	18.9478	20.3622	21.4014	16.9282						2	2	2	5.6	5.6	5.6	34.094	0.0013405	12.347	5385700	3	0.489618	0.504302	-0.752347	-0.73578	0.658601	1.93608	20.1623	19.4099	-0.752348	sp|Q9UHQ9|NB5R1_HUMAN	sp|Q9UHQ9|NB5R1_HUMAN
19.0402	20.2962	19.8211	17.9787	20.2658	19.6234	19.9412	21.3483						1	1	1	8.3	8.3	8.3	17.114	0.0094877	6.2175	10026000	6	0.159801	0.205344	1.0106	1.60416	1.01263	0.749759	19.2841	20.2947	1.0106	sp|Q9UI09|NDUAC_HUMAN	sp|Q9UI09|NDUAC_HUMAN
19.4846	19.4772	20.595	20.5804	19.5083	20.3574	20.7297	18.5542						1	1	1	11.2	11.2	11.2	14.199	0	52	3309800	5	0.685131	0.667674	-0.246936	-0.425761	0.639022	0.968086	20.0343	19.7874	-0.246935	sp|Q9UI30|TR112_HUMAN	sp|Q9UI30|TR112_HUMAN
20.3863	19.6363	18.2724	18.5774	17.8588	19.1001	19.6731	19.1733						1	1	1	14.2	14.2	14.2	12.249	0.0031712	6.9354	0	0	1	1	0	0	0.973704	0.771563	19.2181	18.9513	-0.266788	sp|Q9UII2|ATIF1_HUMAN	sp|Q9UII2|ATIF1_HUMAN
19.7071	20.6782	19.9111	18.8883	19.5415	18.8366	17.8759	18.9906						1	1	1	1.9	1.9	1.9	117.35	0.0022883	7.9563	246100	1	0.0991632	0.1358	-0.985011	-1.94924	0.735601	0.693057	19.7962	18.8112	-0.985012	sp|Q9UIQ6|LCAP_HUMAN	sp|Q9UIQ6|LCAP_HUMAN
21.7749	22.1819	22.1769	22.0037	20.1625	19.2035	19.6488	18.2103				+	LFQ intensity expI_LFQ intensity expC	3	3	3	12.2	12.2	12.2	37.375	0	30.062	6747500	12	0.000679024	0.00140816	-2.72807	-6.4117	0.19181	0.829067	22.0343	19.3063	-2.72807	sp|Q9UJ70|NAGK_HUMAN	sp|Q9UJ70|NAGK_HUMAN
18.8105	19.1539	19.6083	18.2506	23.6751	23.4665	23.4176	23.6569				+	LFQ intensity expI_LFQ intensity expC	9	9	9	15.6	15.6	15.6	74.175	0	133.49	51173000	26	4.29916e-06	0	4.59821	15.6576	0.572548	0.131015	18.9558	23.554	4.59821	sp|Q9UJS0|CMC2_HUMAN;sp|O75746|CMC1_HUMAN	sp|Q9UJS0|CMC2_HUMAN
19.5352	20.7902	19.5895	19.4111	22.7429	22.7557	22.7864	22.4804				+	LFQ intensity expI_LFQ intensity expC	2	2	2	8.7	8.7	8.7	38.534	0.0015552	15.037	28644000	11	0.000128994	0.000194444	2.85985	8.68064	0.643466	0.141796	19.8315	22.6914	2.85985	sp|Q9UJZ1|STML2_HUMAN	sp|Q9UJZ1|STML2_HUMAN
18.7021	18.9112	18.9953	18.2365	19.2653	19.5883	19.8994	17.8767						2	2	2	6.7	6.7	6.7	27.56	0.0013643	12.582	514910	5	0.386034	0.42212	0.446156	0.934664	0.339673	0.892216	18.7113	19.1574	0.446156	sp|Q9UKD2|MRT4_HUMAN	sp|Q9UKD2|MRT4_HUMAN
19.7032	21.1985	16.6824	18.3556	20.16	19.7528	19.9911	20.0528						1	1	1	2.2	2.2	2.2	77.485	0.0031315	6.8455	41059	1	0.338673	0.389104	1.0043	1.03941	1.92473	0.172347	18.9849	19.9892	1.0043	sp|Q9UKF6|CPSF3_HUMAN	sp|Q9UKF6|CPSF3_HUMAN
19.8048	20.3894	19.6377	17.9217	19.8545	20.357	20.5609	20.6034						1	1	1	3	3	3	79.579	0.0048263	6.3245	4118300	4	0.155584	0.201633	0.90553	1.62361	1.06122	0.343586	19.4384	20.3439	0.905529	sp|Q9UKM7|MA1B1_HUMAN	sp|Q9UKM7|MA1B1_HUMAN
20.0498	19.5438	18.9041	18.2378	19.8953	22.8189	19.6955	18.5986						3	3	3	13.7	13.7	13.7	32.463	0	25.815	14040000	6	0.319215	0.37019	1.0682	1.0859	0.785852	1.80364	19.1839	20.2521	1.0682	sp|Q9UKM9|RALY_HUMAN	sp|Q9UKM9|RALY_HUMAN
20.0645	19.1703	19.1669	19.4745	19.8157	19.9901	18.7555	19.9504						1	1	1	6.4	6.4	6.4	15.864	0.003009	6.5669	4381600	7	0.675533	0.657074	0.158879	0.439725	0.422323	0.586377	19.469	19.6279	0.158878	sp|Q9UKR5|ERG28_HUMAN	sp|Q9UKR5|ERG28_HUMAN
19.8814	20.267	19.4709	19.6075	19.9974	19.8081	19.5125	19.5006						1	1	1	19	19	19	27.335	0.0022198	7.4893	2112400	5	0.648887	0.634995	-0.102061	-0.479014	0.351099	0.241485	19.8067	19.7047	-0.10206	sp|Q9UKY7|CDV3_HUMAN	sp|Q9UKY7|CDV3_HUMAN
19.0088	19.2986	20.6648	17.3509	23.4443	23.2747	19.8169	19.2201						3	3	3	16.9	16.9	16.9	24.347	0	28.043	35578000	12	0.121242	0.159856	2.35818	1.80422	1.36067	2.23204	19.0808	21.439	2.35818	sp|Q9UL25|RAB21_HUMAN	sp|Q9UL25|RAB21_HUMAN
19.374	20.8461	18.9338	19.5929	18.5086	19.5949	18.544	17.3679						1	1	1	7.2	7.2	7.2	21.855	0.0021739	7.2207	728870	6	0.10162	0.136915	-1.18288	-1.93159	0.820103	0.909665	19.6867	18.5038	-1.18287	sp|Q9UL26|RB22A_HUMAN	sp|Q9UL26|RB22A_HUMAN
20.4992	18.6049	20.5088	18.9712	18.9836	18.9645	17.5736	16.3562						1	1	1	2.5	2.5	2.5	53.248	0.0023474	8.4563	320320	4	0.0826279	0.113615	-1.67658	-2.08093	1.00192	1.26201	19.646	17.9695	-1.67658	sp|Q9ULV4|COR1C_HUMAN	sp|Q9ULV4|COR1C_HUMAN
19.2244	18.9259	19.1245	18.6534	20.6744	19.6237	19.1665	22.0152						2	2	2	12.2	12.2	12.2	21.175	0.0013387	12.333	13098000	8	0.0749798	0.104426	1.38791	2.15122	0.251765	1.26555	18.982	20.37	1.38791	sp|Q9UM00|TMCO1_HUMAN	sp|Q9UM00|TMCO1_HUMAN
21.0863	21.1741	21.701	21.4831	19.9365	19.5789	22.6293	21.8959						3	3	3	7.9	7.9	7.9	55.18	0	21.908	15883000	16	0.658578	0.644388	-0.351002	-0.464632	0.283372	1.48407	21.3611	21.0101	-0.351002	sp|Q9UMS4|PRP19_HUMAN	sp|Q9UMS4|PRP19_HUMAN
23.2529	22.8832	23.0496	22.9745	20.5099	20.6329	20.4155	17.6983				+	LFQ intensity expI_LFQ intensity expC	6	6	6	15.3	15.3	15.3	64.953	0	38.915	18843000	21	0.00394659	0.00689431	-3.22591	-4.5368	0.157394	1.41337	23.04	19.8141	-3.22591	sp|Q9UNF1|MAGD2_HUMAN;sp|Q9Y5V3|MAGD1_HUMAN;sp|Q12816|TROP_HUMAN	sp|Q9UNF1|MAGD2_HUMAN
17.2343	18.9547	20.2399	19.9938	19.523	20.0214	19.9448	17.8558						1	1	1	2.8	2.8	2.8	47.873	0.001292	11.765	60802	1	0.795226	0.752291	0.230589	0.271336	1.36628	1.011	19.1057	19.3363	0.230589	sp|Q9UNS2|CSN3_HUMAN	sp|Q9UNS2|CSN3_HUMAN
19.641	20.186	18.6801	18.667	19.4578	20.4116	19.0804	21.1895						1	1	1	0.9	0.9	0.9	129.59	0.0086042	6.2783	8679600	5	0.267014	0.319841	0.741289	1.22348	0.749679	0.952037	19.2935	20.0348	0.741289	sp|Q9UNY4|TTF2_HUMAN	sp|Q9UNY4|TTF2_HUMAN
21.3068	21.1823	20.1929	19.6189	19.4653	20.376	19.0398	18.1037						3	3	3	7.8	7.8	7.8	51.156	0	20.875	8616800	12	0.0763586	0.105692	-1.32902	-2.13802	0.80922	0.943808	20.5752	19.2462	-1.32902	sp|Q9Y230|RUVB2_HUMAN	sp|Q9Y230|RUVB2_HUMAN
20.3833	19.4042	19.9628	19.5409	21.1123	19.4447	19.8418	20.753						1	1	1	19.4	19.4	19.4	10.143	0.0014368	13.284	9550800	9	0.337846	0.38961	0.465169	1.04134	0.44289	0.775896	19.8228	20.288	0.465168	sp|Q9Y241|HIG1A_HUMAN	sp|Q9Y241|HIG1A_HUMAN
20.1488	22.389	18.8541	18.5613	19.317	21.1418	18.8362	19.4153						4	4	4	8	8	8	66.726	0	77.853	5931300	7	0.768028	0.727605	-0.310729	-0.308644	1.74279	1.00841	19.9883	19.6776	-0.310728	sp|Q9Y262|EIF3L_HUMAN	sp|Q9Y262|EIF3L_HUMAN
22.7627	22.7564	22.7356	22.5879	22.6667	22.6068	22.8514	22.6304						5	5	5	29.7	29.7	29.7	30.658	0	40.557	43180000	25	0.763422	0.723466	-0.0218101	-0.315009	0.0826308	0.111116	22.7106	22.6888	-0.0218086	sp|Q9Y277|VDAC3_HUMAN	sp|Q9Y277|VDAC3_HUMAN
19.958	21.4814	19.3968	19.1915	20.1789	20.3472	17.8194	18.2379						1	1	1	3.7	3.7	3.7	43.222	0.0022247	7.5186	2187600	7	0.340617	0.390016	-0.861085	-1.03489	1.03498	1.3031	20.0069	19.1458	-0.861086	sp|Q9Y282|ERGI3_HUMAN	sp|Q9Y282|ERGI3_HUMAN
22.2759	22.4142	22.1952	22.4714	18.6701	19.5224	19.79	18.5695				+	LFQ intensity expI_LFQ intensity expC	3	3	3	6.3	6.3	6.3	57.563	0	24.377	9355800	18	4.93832e-05	0.000245614	-3.20114	-10.2832	0.126282	0.609657	22.3391	19.138	-3.20115	sp|Q9Y285|SYFA_HUMAN	sp|Q9Y285|SYFA_HUMAN
21.2226	20.9986	19.4816	20.4988	19.5911	20.4318	21.0389	20.9704						2	2	2	16.5	16.5	16.5	20.652	0.0013587	12.522	4258000	4	0.936728	0.918255	-0.0423384	-0.0827689	0.774114	0.668865	20.5504	20.5081	-0.0423374	sp|Q9Y2B0|CNPY2_HUMAN	sp|Q9Y2B0|CNPY2_HUMAN
20.89	21.0421	19.1146	18.6215	19.442	20.3948	18.333	18.7994						2	2	2	13.3	13.3	13.3	25.497	0.0014045	12.955	3705500	2	0.408639	0.436359	-0.67474	-0.888174	1.22944	0.892766	19.917	19.2423	-0.674742	sp|Q9Y2Q3|GSTK1_HUMAN	sp|Q9Y2Q3|GSTK1_HUMAN
19.8144	20.4376	18.8977	19.7552	21.9033	21.837	22.274	19.8053						2	2	2	18.9	18.9	18.9	11.731	0.0013423	12.357	16614000	10	0.0358484	0.0517355	1.72871	2.69427	0.632722	1.11642	19.7262	21.4549	1.72871	sp|Q9Y2R0|COA3_HUMAN	sp|Q9Y2R0|COA3_HUMAN
18.5426	18.5427	21.3266	19.5605	19.047	19.683	20.1407	18.6682						2	2	2	10.7	10.7	10.7	28.134	0.0015361	14.795	1431500	6	0.887406	0.858811	-0.108388	-0.147716	1.31313	0.655197	19.4931	19.3847	-0.108387	sp|Q9Y2R9|RT07_HUMAN	sp|Q9Y2R9|RT07_HUMAN
20.0597	19.1157	18.7846	17.788	19.7302	19.4832	19.3619	18.8423						2	2	2	5	5	5	49.901	0.0013298	12.23	1312300	2	0.439822	0.459906	0.41738	0.827111	0.937315	0.374197	18.937	19.3544	0.417379	sp|Q9Y305|ACOT9_HUMAN	sp|Q9Y305|ACOT9_HUMAN
19.7356	18.8591	17.7242	18.9044	20.9994	20.1872	20.5774	20.081				+	LFQ intensity expI_LFQ intensity expC	1	1	1	4.1	4.1	4.1	35.23	0.002448	10.448	5157400	9	0.0116833	0.018488	1.65542	3.57714	0.826054	0.417477	18.8058	20.4612	1.65542	sp|Q9Y315|DEOC_HUMAN	sp|Q9Y315|DEOC_HUMAN
19.3252	20.3543	18.6943	18.2645	20.1097	20.2963	17.9801	17.0802						1	1	1	8.4	8.4	8.4	34.037	0.0021954	7.365	2282300	4	0.759561	0.72	-0.293008	-0.320356	0.907831	1.5881	19.1596	18.8666	-0.293007	sp|Q9Y320|TMX2_HUMAN	sp|Q9Y320|TMX2_HUMAN
19.3643	20.6313	20.9125	18.7463	20.3209	19.4856	20.6829	17.9747						1	1	1	3.8	3.8	3.8	46.513	0	20.771	708380	4	0.719998	0.68925	-0.297556	-0.375795	1.02913	1.20362	19.9136	19.616	-0.297556	sp|Q9Y383|LC7L2_HUMAN	sp|Q9Y383|LC7L2_HUMAN
19.8232	20.5425	20.2776	18.0515	19.2853	20.3835	18.9504	18.491						1	1	1	8.1	8.1	8.1	33.249	0.002193	7.3621	1250100	5	0.587013	0.592134	-0.396167	-0.573705	1.12149	0.806008	19.6737	19.2775	-0.396166	sp|Q9Y399|RT02_HUMAN	sp|Q9Y399|RT02_HUMAN
20.2381	19.8678	18.9854	19.2619	19.4889	20.7529	18.8518	19.0904						1	1	1	4.4	4.4	4.4	26.005	0.0013514	12.42	10717000	13	0.936581	0.91898	-0.0423007	-0.0829616	0.568773	0.846416	19.5883	19.546	-0.0423012	sp|Q9Y3A6|TMED5_HUMAN	sp|Q9Y3A6|TMED5_HUMAN
19.4885	20.2707	19.6696	18.668	22.1337	22.3599	20.6366	19.5246						2	2	2	9.8	9.8	9.8	25.171	0.0015385	14.798	16746000	10	0.0698582	0.0987549	1.63952	2.20253	0.661526	1.33371	19.5242	21.1637	1.63952	sp|Q9Y3B3|TMED7_HUMAN	sp|Q9Y3B3|TMED7_HUMAN
20.153	21.0206	18.3091	19.808	18.9257	20.3398	20.262	19.7989						1	1	1	6.2	6.2	6.2	20.683	0.0022779	7.8436	360190	1	0.989498	0.987124	0.00894451	0.0137197	1.13067	0.649397	19.8227	19.8316	0.00894356	sp|Q9Y3B7|RM11_HUMAN	sp|Q9Y3B7|RM11_HUMAN
19.3536	18.5835	19.036	18.8299	20.0974	19.5021	20.2361	17.5483						1	1	1	9.4	9.4	9.4	15.425	0.0015649	15.168	5755600	6	0.560215	0.569632	0.395238	0.616497	0.326127	1.24004	18.9507	19.346	0.395237	sp|Q9Y3E0|GOT1B_HUMAN	sp|Q9Y3E0|GOT1B_HUMAN
22.1227	21.8933	19.547	19.7571	19.8324	17.6596	19.4616	19.3133						3	3	3	12.3	12.3	12.3	38.438	0	72.368	4684200	8	0.0793845	0.110505	-1.76336	-2.10989	1.36613	0.963148	20.8301	19.0667	-1.76336	sp|Q9Y3F4|STRAP_HUMAN	sp|Q9Y3F4|STRAP_HUMAN
22.677	22.4388	20.1064	22.9143	19.5901	21.2684	18.5684	18.0617						5	5	5	12.3	12.3	12.3	55.21	0	34.916	17678000	24	0.0323814	0.0504457	-2.66196	-2.77096	1.29972	1.41501	22.0341	19.3721	-2.66196	sp|Q9Y3I0|RTCB_HUMAN	sp|Q9Y3I0|RTCB_HUMAN
19.0841	18.664	19.7166	19.4275	19.4138	20.4434	20.7455	18.7338						1	1	1	5.5	5.5	5.5	24.777	0.0029821	6.5267	705280	3	0.281863	0.333333	0.611083	1.18216	0.453572	0.92903	19.223	19.8341	0.611084	sp|Q9Y3Q3|TMED3_HUMAN	sp|Q9Y3Q3|TMED3_HUMAN
23.2689	23.2248	23.2856	20.0851	19.8345	19.4746	19.7421	19.0805				+	LFQ intensity expI_LFQ intensity expC	3	3	3	30.5	30.5	30.5	12.254	0	19.099	18163000	18	0.011175	0.0177465	-2.93315	-3.61416	1.58756	0.338005	22.4661	19.5329	-2.93315	sp|Q9Y3U8|RL36_HUMAN	sp|Q9Y3U8|RL36_HUMAN
19.5629	19.8443	19.9337	18.8644	25.2386	25.0683	25.2267	25.2819				+	LFQ intensity expI_LFQ intensity expC	20	20	20	25.2	25.2	25.2	111.33	0	212.68	169250000	73	4.52726e-07	0	5.65255	22.9132	0.48446	0.0934368	19.5513	25.2039	5.65255	sp|Q9Y4L1|HYOU1_HUMAN;sp|Q9BXT5|TEX15_HUMAN	sp|Q9Y4L1|HYOU1_HUMAN
19.9351	20.7367	20.4306	20.4803	19.4683	19.2999	19.6897	17.9136				+	LFQ intensity expI_LFQ intensity expC	3	3	3	8.7	8.7	8.7	49.797	0	43.601	10311000	12	0.0241004	0.0371758	-1.30279	-2.99703	0.335077	0.802221	20.3957	19.0929	-1.30279	sp|Q9Y4P3|TBL2_HUMAN	sp|Q9Y4P3|TBL2_HUMAN
20.5028	19.018	19.0951	19.7618	19.7802	20.3901	18.2239	17.0267						1	1	1	0.6	0.6	0.6	316.91	0.0094607	6.1947	557450	7	0.410645	0.438298	-0.739207	-0.884143	0.691551	1.52244	19.5944	18.8552	-0.739208	sp|Q9Y520|PRC2C_HUMAN	sp|Q9Y520|PRC2C_HUMAN
19.9718	18.7249	18.6073	21.7693	20.0666	19.7462	19.5852	19.3716						1	1	1	14.7	14.7	14.7	10.5	0.0023283	8.2228	1402500	2	0.922635	0.903155	-0.0758929	-0.101271	1.46993	0.292844	19.7683	19.6924	-0.0758934	sp|Q9Y5L4|TIM13_HUMAN	sp|Q9Y5L4|TIM13_HUMAN
22.4314	22.5634	22.3589	22.4211	23.3873	23.4852	23.4216	23.5725				+	LFQ intensity expI_LFQ intensity expC	7	7	7	28.4	28.4	28.4	29.702	0	113.01	59294000	36	2.40849e-06	0	1.02297	17.2774	0.0860094	0.0813942	22.4437	23.4667	1.02297	sp|Q9Y5M8|SRPRB_HUMAN	sp|Q9Y5M8|SRPRB_HUMAN
20.1258	19.9595	18.837	18.4184	20.3321	20.1483	19.2579	18.2025						2	2	2	6.7	6.7	6.7	39.834	0.0024814	10.763	731220	2	0.823206	0.786532	0.15002	0.233406	0.837372	0.975339	19.3352	19.4852	0.150019	sp|Q9Y5P6|GMPPB_HUMAN	sp|Q9Y5P6|GMPPB_HUMAN
20.6699	19.6401	20.5609	19.0715	19.613	20.1242	18.3585	19.1723						1	1	1	10.9	10.9	10.9	19.889	0.0013793	12.82	1129400	3	0.257833	0.309303	-0.668583	-1.25003	0.764651	0.748049	19.9856	19.317	-0.668583	sp|Q9Y5S9|RBM8A_HUMAN	sp|Q9Y5S9|RBM8A_HUMAN
21.8579	19.6499	19.2703	19.2777	20.9543	19.6724	18.3499	20.7772						1	1	1	2.7	2.7	2.7	40.422	0.0031185	6.7981	870260	3	0.933211	0.91475	-0.0754972	-0.0873824	1.242	1.20138	20.014	19.9385	-0.0754967	sp|Q9Y617|SERC_HUMAN	sp|Q9Y617|SERC_HUMAN
18.9757	20.7701	19.8418	18.5948	19.7396	19.8862	19.7627	19.6164						1	1	1	3.9	3.9	3.9	29.395	0	18.499	3472100	6	0.687915	0.669899	0.205615	0.421729	0.968816	0.110552	19.5456	19.7512	0.205616	sp|Q9Y676|RT18B_HUMAN	sp|Q9Y676|RT18B_HUMAN
21.7205	22.1477	22.1619	21.8939	22.1392	22.1997	21.9686	22.121						7	7	6	9.3	9.3	7.9	97.717	0	59.21	25791000	41	0.323468	0.374303	0.126097	1.07554	0.21288	0.0983028	21.981	22.1071	0.126097	sp|Q9Y678|COPG1_HUMAN	sp|Q9Y678|COPG1_HUMAN
19.471	20.0117	19.6275	18.2734	20.3478	21.337	20.5061	21.5009				+	LFQ intensity expI_LFQ intensity expC	2	2	2	5.9	5.9	5.9	50.195	0	16.808	9896800	7	0.0158941	0.0244951	1.57705	3.32556	0.750238	0.580247	19.3459	20.923	1.57705	sp|Q9Y697|NFS1_HUMAN	sp|Q9Y697|NFS1_HUMAN
24.5166	24.6712	24.5679	24.3768	25.5467	25.2979	25.2781	25.3306				+	LFQ intensity expI_LFQ intensity expC	7	7	7	28.1	28.1	28.1	33.331	0	68.102	222060000	70	7.65478e-05	0.000217054	0.830175	9.52159	0.122466	0.124135	24.5331	25.3633	0.830173	sp|Q9Y6C9|MTCH2_HUMAN	sp|Q9Y6C9|MTCH2_HUMAN
19.644	19.8448	19.9139	18.603	20.4078	19.8148	19.4926	18.6068						1	1	1	1.2	1.2	1.2	208.76	0.003006	6.5658	385660	1	0.875578	0.8458	0.0790744	0.163388	0.609761	0.751724	19.5014	19.5805	0.0790749	sp|Q9Y6D6|BIG1_HUMAN	sp|Q9Y6D6|BIG1_HUMAN
20.2899	18.5294	18.5685	18.9915	19.9961	21.1218	18.4276	18.3487						2	2	2	9.4	9.4	9.4	24.264	0.0013459	12.367	6802100	6	0.646333	0.633819	0.378755	0.482822	0.823723	1.33529	19.0948	19.4736	0.378754	sp|Q9Y6I8|PXMP4_HUMAN	sp|Q9Y6I8|PXMP4_HUMAN
19.1562	19.1623	20.8851	17.9017	19.9688	19.7512	18.9413	17.822						1	1	1	7.8	7.8	7.8	21.831	0.0015823	15.658	756090	0	0.848975	0.815217	-0.155499	-0.198813	1.22546	0.972203	19.2763	19.1208	-0.155499	sp|Q9Y6M9|NDUB9_HUMAN	sp|Q9Y6M9|NDUB9_HUMAN
20.3047	20.2221	18.6514	17.9048	24.933	24.7878	24.9439	24.8037				+	LFQ intensity expI_LFQ intensity expC	10	10	10	24.9	24.9	24.9	49.96	0	142.79	126130000	39	8.18241e-05	0.000215385	5.59634	9.41031	1.18652	0.0827517	19.2708	24.8671	5.59634	sp|Q9Y6N5|SQRD_HUMAN	sp|Q9Y6N5|SQRD_HUMAN
20.5693	18.357	19.3115	19.2149	20.0432	21.9099	19.654	18.5497						2	2	2	6.6	6.6	6.6	48.108	0.0015949	15.8	8417400	6	0.44885	0.468055	0.676033	0.810028	0.911371	1.39839	19.3632	20.0392	0.676033	sp|Q9Y6Q5|AP1M2_HUMAN	sp|Q9Y6Q5|AP1M2_HUMAN

## Sheet: S1B T47D_LFQ_E7_Peptides
Supplementary Table S1B. Mass spectrometry peptide level data for identification of potential AGR2 interacting partners in T47D cells using label-free quantitation. Legend: expI=cells with DSP treatment, expC=cells without DSP treatment.
Sequence	N-term cleavage window	C-term cleavage window	Amino acid before	First amino acid	Second amino acid	Second last amino acid	Last amino acid	Amino acid after	A Count	R Count	N Count	D Count	C Count	Q Count	E Count	G Count	H Count	I Count	L Count	K Count	M Count	F Count	P Count	S Count	T Count	W Count	Y Count	V Count	U Count	O Count	Length	Missed cleavages	Mass	Proteins	Leading razor protein	Start position	End position	Unique (Groups)	Unique (Proteins)	Charges	PEP	Score	Experiment expC1	Experiment expC2	Experiment expC3	Experiment expC4	Experiment expI1	Experiment expI2	Experiment expI3
AAAAAAAAAAGAAGGR	________________	AAGAAGGRGSGPGRRR	M	A	A	G	R	G	12	1	0	0	0	0	0	3	0	0	0	0	0	0	0	0	0	0	0	0	0	0	16	0	1197.62	sp|Q86U42|PABP2_HUMAN	sp|Q86U42|PABP2_HUMAN	2	17	yes	yes	2	6.8879e-06	137.95					1	1
AAAAAAAAAPAAAATAPTTAATTAATAAQ	KNKTKKTKAAAAAAAA	TTAATAAQ________	K	A	A	A	Q	-	20	0	0	0	0	1	0	0	0	0	0	0	0	0	2	0	6	0	0	0	0	0	29	0	2367.2	sp|P37108|SRP14_HUMAN	sp|P37108|SRP14_HUMAN	108	136	yes	yes	3	0.036687	34.13	1	1	1
AAAAAAGAASGLPGPVAQGLK	________________	GPVAQGLKEALVDTLT	M	A	A	L	K	E	9	0	0	0	0	1	0	4	0	0	2	1	0	0	2	1	0	0	0	1	0	0	21	0	1747.96	sp|Q96P70|IPO9_HUMAN	sp|Q96P70|IPO9_HUMAN	2	22	yes	yes	2	0.00067597	108.72			1
AAAAAATAAAAASIR	________________	AAAAASIRERQTVALK	M	A	A	I	R	E	11	1	0	0	0	0	0	0	0	1	0	0	0	0	0	1	1	0	0	0	0	0	15	0	1256.68	sp|Q8WVM8|SCFD1_HUMAN	sp|Q8WVM8|SCFD1_HUMAN	2	16	yes	yes	2	3.539e-08	145.23		1				1	1
AAAAAMAEQESAR	________________	MAEQESARNGGRNRGG	M	A	A	A	R	N	7	1	0	0	0	1	2	0	0	0	0	0	1	0	0	1	0	0	0	0	0	0	13	0	1275.59	sp|Q7L5D6|GET4_HUMAN	sp|Q7L5D6|GET4_HUMAN	2	14	yes	yes	2	7.7035e-11	175.33	2	2	2	2	1	1	1
AAAAVGAGHGAGGPGAASSSGGAR	________________	ASSSGGAREGARVAAL	M	A	A	A	R	E	9	1	0	0	0	0	0	8	1	0	0	0	0	0	1	3	0	0	0	1	0	0	24	0	1863.89	sp|Q96K37|S35E1_HUMAN	sp|Q96K37|S35E1_HUMAN	2	25	yes	yes	2;3	9.1926e-19	192.78	2	2	2	2	2	2	2
AAAEVAGQFVIK	PELNKVARAAAEVAGQ	VAGQFVIKLTHDVELN	R	A	A	I	K	L	4	0	0	0	0	1	1	1	0	1	0	1	0	1	0	0	0	0	0	2	0	0	12	0	1202.67	sp|P02786|TFR1_HUMAN	sp|P02786|TFR1_HUMAN	589	600	yes	yes	2	1.1986e-05	152.54	1	1	1	1	1		1
AAAGAAATHLEVAR	________________	ATHLEVARGKRAALFF	M	A	A	A	R	G	7	1	0	0	0	0	1	1	1	0	1	0	0	0	0	0	1	0	0	1	0	0	14	0	1307.69	sp|Q96S52|PIGS_HUMAN	sp|Q96S52|PIGS_HUMAN	2	15	yes	yes	3	0.02023	60.301				1
AAAGEFADDPCSSVK	RKQGDLMKAAAGEFAD	DDPCSSVKRGNMVRAA	K	A	A	V	K	R	4	0	0	2	1	0	1	1	0	0	0	1	0	1	1	2	0	0	0	1	0	0	15	0	1523.66	sp|P35221|CTNA1_HUMAN	sp|P35221|CTNA1_HUMAN	106	120	yes	yes	2	1.2127e-07	158.42				1	1	1	1
AAAGEFADDPCSSVKR	RKQGDLMKAAAGEFAD	DPCSSVKRGNMVRAAR	K	A	A	K	R	G	4	1	0	2	1	0	1	1	0	0	0	1	0	1	1	2	0	0	0	1	0	0	16	1	1679.76	sp|P35221|CTNA1_HUMAN	sp|P35221|CTNA1_HUMAN	106	121	yes	yes	3	0.0055993	75.483					1
AAAIGITQVVISR	NEIGHSRRAAAIGITQ	ITQVVISRITMSAPGM	R	A	A	S	R	I	3	1	0	0	0	1	0	1	0	3	0	0	0	0	0	1	1	0	0	2	0	0	13	0	1297.77	sp|Q96NB2|SFXN2_HUMAN	sp|Q96NB2|SFXN2_HUMAN	220	232	yes	yes	2	0.00092739	109.72	1				1
AAASGSVLQR	________________	ASGSVLQRCIVSPAGR	M	A	A	Q	R	C	3	1	0	0	0	1	0	1	0	0	1	0	0	0	0	2	0	0	0	1	0	0	10	0	958.52	sp|Q5VWZ2|LYPL1_HUMAN	sp|Q5VWZ2|LYPL1_HUMAN	2	11	yes	yes	2	4.3081e-10	196.99	1		1	1
AAAVAAAGAGEPQSPDELLPK	________________	SPDELLPKGDAEKPEE	M	A	A	P	K	G	7	0	0	1	0	1	2	2	0	0	2	1	0	0	3	1	0	0	0	1	0	0	21	0	1962.01	sp|Q9NS69|TOM22_HUMAN	sp|Q9NS69|TOM22_HUMAN	2	22	yes	yes	3	3.4744e-07	139.49	1					1	1
AADAEAEVASLNR	KLELAEKKAADAEAEV	AEVASLNRRIQLVEEE	K	A	A	N	R	R	5	1	1	1	0	0	2	0	0	0	1	0	0	0	0	1	0	0	0	1	0	0	13	0	1315.64	sp|P06753|TPM3_HUMAN	sp|P06753|TPM3_HUMAN	79	91	yes	yes	2	0.0011827	112.85	1				1	1
AADFQLHTHVNDGTEFGGSIYQK	NNFALGYKAADFQLHT	FGGSIYQKVNEKIETS	K	A	A	Q	K	V	2	0	1	2	0	2	1	3	2	1	1	1	0	2	0	1	2	0	1	1	0	0	23	0	2534.18	sp|Q9Y277|VDAC3_HUMAN	sp|Q9Y277|VDAC3_HUMAN	175	197	yes	yes	3	2.1283e-06	133.98
AADTQVSETLKR	________________	QVSETLKRFAGKVTTA	M	A	A	K	R	F	2	1	0	1	0	1	1	0	0	0	1	1	0	0	0	1	2	0	0	1	0	0	12	1	1317.69	sp|Q92616|GCN1_HUMAN	sp|Q92616|GCN1_HUMAN	2	13	yes	yes	2	5.7431e-08	167.11	1	1	1	1
AAECNIVVTQPR	DDFIQNDRAAECNIVV	NIVVTQPRRISAVSVA	R	A	A	P	R	R	2	1	1	0	1	1	1	0	0	1	0	0	0	0	1	0	1	0	0	2	0	0	12	0	1356.68	sp|Q08211|DHX9_HUMAN	sp|Q08211|DHX9_HUMAN	435	446	yes	yes	2	3.5463e-07	166.69			1		1	1	1
AAFDDAIAELDTLSEESYK	DRACRLAKAAFDDAIA	TLSEESYKDSTLIMQL	K	A	A	Y	K	D	4	0	0	3	0	0	3	0	0	1	2	1	0	1	0	2	1	0	1	0	0	0	19	0	2086.96	sp|P62258|1433E_HUMAN	sp|P62258|1433E_HUMAN	197	215	yes	yes	2;3	3.1536e-61	339.61		1	1		1	2	2
AAFGLSEAGFNTACVTK	GAGGAGLRAAFGLSEA	FNTACVTKLFPTRSHT	R	A	A	T	K	L	4	0	1	0	1	0	1	2	0	0	1	1	0	2	0	1	2	0	0	1	0	0	17	0	1742.83	sp|P31040|SDHA_HUMAN	sp|P31040|SDHA_HUMAN	76	92	yes	yes	2	1.1851e-36	247.73					1		1
AAGASDVVLYK	SKEQGNVKAAGASDVV	ASDVVLYKIDVPANRY	K	A	A	Y	K	I	3	0	0	1	0	0	0	1	0	0	1	1	0	0	0	1	0	0	1	2	0	0	11	0	1092.58	sp|Q9NSD9|SYFB_HUMAN	sp|Q9NSD9|SYFB_HUMAN	54	64	yes	yes	2	0.00049959	117.01	1	1	1	1
AAGSGELGVTMK	TDFKVDTKAAGSGELG	GELGVTMKGPKGLEEL	K	A	A	M	K	G	2	0	0	0	0	0	1	3	0	0	1	1	1	0	0	1	1	0	0	1	0	0	12	0	1119.56	sp|O75369|FLNB_HUMAN	sp|O75369|FLNB_HUMAN	481	492	yes	yes	2	5.5237e-05	141.91		1	1
AAGTAAALAFLSQESR	________________	AFLSQESRTRAGGVGG	M	A	A	S	R	T	6	1	0	0	0	1	1	1	0	0	2	0	0	1	0	2	1	0	0	0	0	0	16	0	1562.81	sp|O75607|NPM3_HUMAN	sp|O75607|NPM3_HUMAN	2	17	yes	yes	2	2.0146e-34	245.15	1	1	1	1
AAGTLYTYPENWR	________________	YTYPENWRAFKALIAA	M	A	A	W	R	A	2	1	1	0	0	0	1	1	0	0	1	0	0	0	1	0	2	1	2	0	0	0	13	0	1540.73	sp|P26641|EF1G_HUMAN	sp|P26641|EF1G_HUMAN	2	14	yes	yes	2	4.9699e-22	218.49	1	1	1	1
AAGVEAAAEVAATEIK	________________	EVAATEIKMEEESGAP	M	A	A	I	K	M	7	0	0	0	0	0	3	1	0	1	0	1	0	0	0	0	1	0	0	2	0	0	16	0	1499.78	sp|P52272|HNRPM_HUMAN	sp|P52272|HNRPM_HUMAN	2	17	yes	yes	2	1.498e-34	247.29	1	1	1	1	1		1
AAGVNVEPFWPGLFAK	DKINALIKAAGVNVEP	FWPGLFAKALANVNIG	K	A	A	A	K	A	3	0	1	0	0	0	1	2	0	0	1	1	0	2	2	0	0	1	0	2	0	0	16	0	1701.89	sp|P05386|RLA1_HUMAN	sp|P05386|RLA1_HUMAN	34	49	yes	yes	2	7.4389e-06	143.42		2	1	1
AAIYGGVEGGGTR	________________	GVEGGGTRSEVLLVSE	M	A	A	T	R	S	2	1	0	0	0	0	1	5	0	1	0	0	0	0	0	0	1	0	1	1	0	0	13	0	1206.6	sp|Q9UJ70|NAGK_HUMAN	sp|Q9UJ70|NAGK_HUMAN	2	14	yes	yes	2	0.0006846	107.55			1	1
AALAHSEEVTASQVAATK	QLLEEQHRAALAHSEE	ASQVAATKTLPNGRDA	R	A	A	T	K	T	6	0	0	0	0	1	2	0	1	0	1	1	0	0	0	2	2	0	0	2	0	0	18	0	1782.91	sp|Q15149|PLEC_HUMAN	sp|Q15149|PLEC_HUMAN	2744	2761	yes	yes	3	0.0097076	126.07					1	1	1
AALEALGSCLNNK	ASENFCSRAALEALGS	LGSCLNNKYSEGYPGK	R	A	A	N	K	Y	3	0	2	0	1	0	1	1	0	0	3	1	0	0	0	1	0	0	0	0	0	0	13	0	1359.68	sp|P34897|GLYM_HUMAN	sp|P34897|GLYM_HUMAN	83	95	yes	yes	2	5.9348e-17	212.28	1	1		1		1	1
AALEDTLAETEAR	LQSQLSMKAALEDTLA	TLAETEARFGAQLAHI	K	A	A	A	R	F	4	1	0	1	0	0	3	0	0	0	2	0	0	0	0	0	2	0	0	0	0	0	13	0	1388.68	CON__P08727;sp|P08727|K1C19_HUMAN	CON__P08727	318	330	yes	no	2	1.7848e-48	284.62	1	1	1	1	1	1	1
AALGEPVRLER	________________	GEPVRLERDICRAIEL	M	A	A	E	R	D	2	2	0	0	0	0	2	1	0	0	2	0	0	0	1	0	0	0	0	1	0	0	11	1	1209.68	sp|Q9NUP9|LIN7C_HUMAN	sp|Q9NUP9|LIN7C_HUMAN	2	12	yes	yes	2	0.0051943	60.828							1
AALPSHVVTMLDNFPTNLHPMSQLSAAVTALNSESNFAR	LSKEWAKRAALPSHVV	NSESNFARAYAQGISR	R	A	A	A	R	A	6	1	4	1	0	1	1	0	2	0	5	0	2	2	3	5	3	0	0	3	0	0	39	0	4151.06	sp|O75390|CISY_HUMAN	sp|O75390|CISY_HUMAN	145	183	yes	yes	4	3.8461e-05	67.064					3	3	1
AALQEELQLCK	EEGCLSERAALQEELQ	QEELQLCKGLVQALQT	R	A	A	C	K	G	2	0	0	0	1	2	2	0	0	0	3	1	0	0	0	0	0	0	0	0	0	0	11	0	1301.66	sp|P49327|FAS_HUMAN	sp|P49327|FAS_HUMAN	1132	1142	yes	yes	2	0.00018283	130.41	1			1			1
AALSASEGEEVPQDK	TPEQKQKKAALSASEG	GEEVPQDKAPSHVPFL	K	A	A	D	K	A	3	0	0	1	0	1	3	1	0	0	1	1	0	0	1	2	0	0	0	1	0	0	15	0	1529.72	sp|O95831|AIFM1_HUMAN	sp|O95831|AIFM1_HUMAN	113	127	yes	yes	2	0.00016104	126.34							1
AALSEEELEKK	LPPVSPLKAALSEEEL	SEEELEKKSKAIIEEY	K	A	A	K	K	S	2	0	0	0	0	0	4	0	0	0	2	2	0	0	0	1	0	0	0	0	0	0	11	1	1245.65	sp|Q04637|IF4G1_HUMAN	sp|Q04637|IF4G1_HUMAN	1235	1245	yes	yes	3	0.0067327	75.652				1
AALTGLLHR	LMPHDLARAALTGLLH	ALTGLLHRTSVPKEVV	R	A	A	H	R	T	2	1	0	0	0	0	0	1	1	0	3	0	0	0	0	0	1	0	0	0	0	0	9	0	950.566	sp|P55084|ECHB_HUMAN	sp|P55084|ECHB_HUMAN	82	90	yes	yes	2	0.00081566	119.41					1
AALVDLEPGTMDSVR	SSQKYVPRAALVDLEP	PGTMDSVRSGPFGQLF	R	A	A	V	R	S	2	1	0	2	0	0	1	1	0	0	2	0	1	0	1	1	1	0	0	2	0	0	15	0	1572.78	sp|Q9BUF5|TBB6_HUMAN	sp|Q9BUF5|TBB6_HUMAN	63	77	yes	yes	2	0.003787	88.134	1
AANNGALPPDLSYIVR	YPNSEAARAANNGALP	PDLSYIVRARHGGEDY	R	A	A	V	R	A	3	1	2	1	0	0	0	1	0	1	2	0	0	0	2	1	0	0	1	1	0	0	16	0	1669.88	sp|P08574|CY1_HUMAN	sp|P08574|CY1_HUMAN	187	202	yes	yes	2	0.0058313	87.216		1	1	1
AANSLEAFIFETQDK	LEKQEREKAANSLEAF	FIFETQDKLYQPEYQE	K	A	A	D	K	L	3	0	1	1	0	1	2	0	0	1	1	1	0	2	0	1	1	0	0	0	0	0	15	0	1682.82	sp|Q9Y4L1|HYOU1_HUMAN	sp|Q9Y4L1|HYOU1_HUMAN	739	753	yes	yes	2	1.3668e-11	211.83
AAPRPAPVAQPPAAAPPSAVGSSAAAPR	ASRAPQMRAAPRPAPV	GSSAAAPRQPGLMAQM	R	A	A	P	R	Q	11	2	0	0	0	1	0	1	0	0	0	0	0	0	8	3	0	0	0	2	0	0	28	1	2532.36	sp|Q9Y6H1|CHCH2_HUMAN;sp|Q5T1J5|CHCH9_HUMAN	sp|Q9Y6H1|CHCH2_HUMAN	24	51	yes	no	3	5.3484e-06	86.918
AAQALALLR	________________	AQALALLREVARLEAP	M	A	A	L	R	E	4	1	0	0	0	1	0	0	0	0	3	0	0	0	0	0	0	0	0	0	0	0	9	0	925.571	sp|Q16401|PSMD5_HUMAN	sp|Q16401|PSMD5_HUMAN	2	10	yes	yes	2	0.00018367	163.67	1		1
AAQDLCEEALR	EWVQDNIRAAQDLCEE	DLCEEALRHYEDFPKL	R	A	A	L	R	H	3	1	0	1	1	1	2	0	0	0	2	0	0	0	0	0	0	0	0	0	0	0	11	0	1274.59	sp|O94906|PRP6_HUMAN	sp|O94906|PRP6_HUMAN	693	703	yes	yes	2	0.0017807	96.229	1		1
AAQGEPQVQFK	________________	GEPQVQFKLVLVGDGG	M	A	A	F	K	L	2	0	0	0	0	3	1	1	0	0	0	1	0	1	1	0	0	0	0	1	0	0	11	0	1201.61	sp|P62826|RAN_HUMAN	sp|P62826|RAN_HUMAN	2	12	yes	yes	2	2.536e-05	144.65	1	1	1	1	1	1	1
AAQLCGAGMAAVVDK	VCGVVSRRAAQLCGAG	GMAAVVDKIRENRGLD	R	A	A	D	K	I	5	0	0	1	1	1	0	2	0	0	1	1	1	0	0	0	0	0	0	2	0	0	15	0	1460.71	sp|P19367|HXK1_HUMAN	sp|P19367|HXK1_HUMAN	830	844	yes	yes	2	1.938e-17	202.18	1	2	1	1	2	2	2
AASAAAASAAAASAASGSPGPGEGSAGGEKR	________________	GSAGGEKRSTAPSAAA	M	A	A	K	R	S	13	1	0	0	0	0	2	6	0	0	0	1	0	0	2	6	0	0	0	0	0	0	31	1	2542.2	sp|Q13263|TIF1B_HUMAN	sp|Q13263|TIF1B_HUMAN	2	32	yes	yes	3	4.0903e-19	159.59	1	1	1	1	1	1	1
AASAAGAAGSAGGSSGAAGAAGGGAGAGTRPGDGGTASAGAAGPGAATK	KKKERSNRAASAAGAA	AGPGAATKAVTKDEDE	R	A	A	T	K	A	19	1	0	1	0	0	0	17	0	0	0	1	0	0	2	5	3	0	0	0	0	0	49	1	3668.71	sp|Q9UKY7|CDV3_HUMAN	sp|Q9UKY7|CDV3_HUMAN	28	76	yes	yes	3;4	0.00032413	47.504						1	2
AASDIAMTELPPTHPIR	ENSLVAYKAASDIAMT	LPPTHPIRLGLALNFS	K	A	A	I	R	L	3	1	0	1	0	0	1	0	1	2	1	0	1	0	3	1	2	0	0	0	0	0	17	0	1818.93	sp|P62258|1433E_HUMAN	sp|P62258|1433E_HUMAN	154	170	yes	yes	3	0.0054869	77.633		1	1	1
AATASAGAGGIDGKPR	________________	GGIDGKPRTSPKSVKF	M	A	A	P	R	T	5	1	0	1	0	0	0	4	0	1	0	1	0	0	1	1	1	0	0	0	0	0	16	1	1398.72	sp|Q02978|M2OM_HUMAN	sp|Q02978|M2OM_HUMAN	2	17	yes	yes	2	1.521e-07	142.12	1		1	1	1	1	1
AATGANAEKAESHNDCPVR	________________	SHNDCPVRLLNPNIAK	M	A	A	V	R	L	5	1	2	1	1	0	2	1	1	0	0	1	0	0	1	1	1	0	0	1	0	0	19	1	1996.9	sp|Q16831|UPP1_HUMAN	sp|Q16831|UPP1_HUMAN	2	20	yes	yes	3	0.005535	83.751	1	1	1	1
AATGEEVSAEDLGGADLHCR	LAGPPLVKAATGEEVS	GGADLHCRKSGVSDHW	K	A	A	C	R	K	4	1	0	2	1	0	3	3	1	0	2	0	0	0	0	1	1	0	0	1	0	0	20	0	2056.91	sp|Q9HCC0|MCCB_HUMAN	sp|Q9HCC0|MCCB_HUMAN	249	268	yes	yes	2;3	1.0033e-51	278.36					2	2	2
AATLILEPAGR	________________	LILEPAGRCCWDEPVR	M	A	A	G	R	C	3	1	0	0	0	0	1	1	0	1	2	0	0	0	1	0	1	0	0	0	0	0	11	0	1110.64	sp|Q86TX2|ACOT1_HUMAN	sp|Q86TX2|ACOT1_HUMAN	2	12	yes	yes	2	0.00021959	128.86						1
AATLLAAR	________________	AATLLAARGAGPAPAW	M	A	A	A	R	G	4	1	0	0	0	0	0	0	0	0	2	0	0	0	0	0	1	0	0	0	0	0	8	0	785.476	sp|P28072|PSB6_HUMAN	sp|P28072|PSB6_HUMAN	2	9	yes	yes	1	0.043475	41.502				1
AATMSAVEAATCR	ALEQGGLRAATMSAVE	AVEAATCRAKELSRK_	R	A	A	C	R	A	5	1	0	0	1	0	1	0	0	0	0	0	1	0	0	1	2	0	0	1	0	0	13	0	1337.61	sp|Q53H96|P5CR3_HUMAN	sp|Q53H96|P5CR3_HUMAN	255	267	yes	yes	2	7.0067e-29	234.67	1	1	1	1
AAVAWEAGKPLSIEEIEVAPPK	ANEVIKCKAAVAWEAG	EIEVAPPKAHEVRIKI	K	A	A	P	K	A	5	0	0	0	0	0	4	1	0	2	1	2	0	0	3	1	0	1	0	2	0	0	22	1	2304.24	sp|P11766|ADHX_HUMAN	sp|P11766|ADHX_HUMAN	10	31	yes	yes	3	0.044346	35.43
AAVDAGFVPNDMQVGQTGK	HAAVGASRAAVDAGFV	MQVGQTGKIVAPELYI	R	A	A	G	K	I	3	0	1	2	0	2	0	3	0	0	0	1	1	1	1	0	1	0	0	3	0	0	19	0	1903.91	sp|P13804|ETFA_HUMAN	sp|P13804|ETFA_HUMAN	250	268	yes	yes	2	7.7705e-07	148.18	2	1	1	1	1	2	2
AAVEEGIVLGGGCALLR	TDALNATRAAVEEGIV	GGGCALLRCIPALDSL	R	A	A	L	R	C	3	1	0	0	1	0	2	4	0	1	3	0	0	0	0	0	0	0	0	2	0	0	17	0	1683.9	sp|P10809|CH60_HUMAN	sp|P10809|CH60_HUMAN	430	446	yes	yes	2	3.182e-36	238.01					1	1	1
AAVENLPTFLVELSR	AAQKFLERAAVENLPT	TFLVELSRVLANPGNS	R	A	A	S	R	V	2	1	1	0	0	0	2	0	0	0	3	0	0	1	1	1	1	0	0	2	0	0	15	0	1657.9	sp|Q14974|IMB1_HUMAN	sp|Q14974|IMB1_HUMAN	28	42	yes	yes	2	0.00067832	113.07		1		1	1
AAVGQESPGGLEAGNAK	PINKGRKRAAVGQESP	GLEAGNAKAPKLQDLA	R	A	A	A	K	A	4	0	1	0	0	1	2	4	0	0	1	1	0	0	1	1	0	0	0	1	0	0	17	0	1554.76	sp|Q29RF7|PDS5A_HUMAN	sp|Q29RF7|PDS5A_HUMAN	1299	1315	yes	yes	2	0.0029643	103.11	1
AAVLQQVLER	________________	VLQQVLERTELNKLPK	M	A	A	E	R	T	2	1	0	0	0	2	1	0	0	0	2	0	0	0	0	0	0	0	0	2	0	0	10	0	1125.65	sp|P12270|TPR_HUMAN	sp|P12270|TPR_HUMAN	2	11	yes	yes	2	2.0668e-05	169.09							1
AAVPSGASTGIYEALELR	FTSKGLFRAAVPSGAS	IYEALELRDNDKTRYM	R	A	A	L	R	D	4	1	0	0	0	0	2	2	0	1	2	0	0	0	1	2	1	0	1	1	0	0	18	0	1803.94	sp|P06733|ENOA_HUMAN;sp|P13929|ENOB_HUMAN;sp|P09104|ENOG_HUMAN	sp|P06733|ENOA_HUMAN	33	50	yes	no	2	7.2841e-10	161.21	1	1	1	1
AAYEAELGDAR	SREVSGIKAAYEAELG	EAELGDARKTLDSVAK	K	A	A	A	R	K	4	1	0	1	0	0	2	1	0	0	1	0	0	0	0	0	0	0	1	0	0	0	11	0	1164.54	sp|P02545|LMNA_HUMAN	sp|P02545|LMNA_HUMAN	79	89	yes	yes	2	2.4462e-05	151.83	1	1	1	1	1	1	1
AAYEAELGDARK	SREVSGIKAAYEAELG	AELGDARKTLDSVAKE	K	A	A	R	K	T	4	1	0	1	0	0	2	1	0	0	1	1	0	0	0	0	0	0	1	0	0	0	12	1	1292.64	sp|P02545|LMNA_HUMAN	sp|P02545|LMNA_HUMAN	79	90	yes	yes	3	0.054392	45.257				1
AAYFGIYDTAK	VQGIIIYRAAYFGIYD	FGIYDTAKGMLPDPKN	R	A	A	A	K	G	3	0	0	1	0	0	0	1	0	1	0	1	0	1	0	0	1	0	2	0	0	0	11	0	1218.59	sp|P05141|ADT2_HUMAN	sp|P05141|ADT2_HUMAN	189	199	yes	yes	2	0.00049671	125.82		1	1	1	1	1	1
AAYFGVYDTAK	VQGIIIYRAAYFGVYD	FGVYDTAKGMLPDPKN	R	A	A	A	K	G	3	0	0	1	0	0	0	1	0	0	0	1	0	1	0	0	1	0	2	1	0	0	11	0	1204.58	sp|P12236|ADT3_HUMAN;sp|P12235|ADT1_HUMAN	sp|P12236|ADT3_HUMAN	189	199	no	no	2	0.0009872	108.43			1	1	1	1	1
ACANPAAGSVILLENLR	CVGPEVEKACANPAAG	VILLENLRFHVEEEGK	K	A	C	L	R	F	4	1	2	0	1	0	1	1	0	1	3	0	0	0	1	1	0	0	0	1	0	0	17	0	1767.93	sp|P00558|PGK1_HUMAN	sp|P00558|PGK1_HUMAN	107	123	yes	yes	2	1.4814e-59	276.32	1	1	1	1
ACGLVASNLNLKPGECLR	________________	LKPGECLRVRGEVAPD	M	A	C	L	R	V	2	1	2	0	2	0	1	2	0	0	4	1	0	0	1	1	0	0	0	1	0	0	18	1	1971	sp|P09382|LEG1_HUMAN	sp|P09382|LEG1_HUMAN	2	19	yes	yes	2;3	1.4252e-19	195.87	2	2	2	2	1	2	1
ACLDTAVENMPSLK	LLDSPALKACLDTAVE	VENMPSLKMKVVEVLA	K	A	C	L	K	M	2	0	1	1	1	0	1	0	0	0	2	1	1	0	1	1	1	0	0	1	0	0	14	0	1547.73	sp|P49327|FAS_HUMAN	sp|P49327|FAS_HUMAN	1226	1239	yes	yes	2	6.7794e-49	281.17	2	2	2	1	1	1
ACYLSINPQKDETLETEK	IVKAIKERACYLSINP	DETLETEKAQYYLPDG	R	A	C	E	K	A	1	0	1	1	1	1	3	0	0	1	2	2	0	0	1	1	2	0	1	0	0	0	18	1	2138.02	sp|P61163|ACTZ_HUMAN	sp|P61163|ACTZ_HUMAN	221	238	yes	yes	3	0.0099695	70.117		1		1	1
ADATNVNNWHWTER	PRWIVEERADATNVNN	NNWHWTERDASNWSTD	R	A	D	E	R	D	2	1	3	1	0	0	1	0	1	0	0	0	0	0	0	0	2	2	0	1	0	0	14	0	1712.77	sp|O95433|AHSA1_HUMAN	sp|O95433|AHSA1_HUMAN	17	30	yes	yes	3	0.031072	53.947		1	1
ADAWEEIRR	________________	DAWEEIRRLAADFQRA	M	A	D	R	R	L	2	2	0	1	0	0	2	0	0	1	0	0	0	0	0	0	0	1	0	0	0	0	9	1	1144.56	sp|O94874|UFL1_HUMAN	sp|O94874|UFL1_HUMAN	2	10	yes	yes	2	0.0042195	77.282
ADCASGIFLAAEK	DSCEPEFKADCASGIF	GIFLAAEKYAPSKRWH	K	A	D	E	K	Y	4	0	0	1	1	0	1	1	0	1	1	1	0	1	0	1	0	0	0	0	0	0	13	0	1351.64	sp|O43747|AP1G1_HUMAN	sp|O43747|AP1G1_HUMAN	398	410	yes	yes	2	0.00039885	120.86	1		1	1	1
ADDGRPFPQVIK	FHETLYQKADDGRPFP	RPFPQVIKSKGGVVGI	K	A	D	I	K	S	1	1	0	2	0	1	0	1	0	1	0	1	0	1	2	0	0	0	0	1	0	0	12	1	1341.7	sp|P04075|ALDOA_HUMAN	sp|P04075|ALDOA_HUMAN	88	99	yes	yes	3	0.0052978	95.618			1	1	1	1	1
ADEASELACPTPK	KLQELSSKADEASELA	ELACPTPKEDGLAQQQ	K	A	D	P	K	E	3	0	0	1	1	0	2	0	0	0	1	1	0	0	2	1	1	0	0	0	0	0	13	0	1387.63	sp|P49327|FAS_HUMAN	sp|P49327|FAS_HUMAN	2194	2206	yes	yes	2	3.8548e-22	226.29	1	1	1	1	1	1	1
ADEGISFR	AQDYGVLKADEGISFR	ADEGISFRGLFIIDDK	K	A	D	F	R	G	1	1	0	1	0	0	1	1	0	1	0	0	0	1	0	1	0	0	0	0	0	0	8	0	893.424	sp|Q06830|PRDX1_HUMAN	sp|Q06830|PRDX1_HUMAN	121	128	yes	yes	2	0.0042482	95.741				1
ADFAQACQDAGVR	GYGFLSERADFAQACQ	ACQDAGVRFIGPSPEV	R	A	D	V	R	F	4	1	0	2	1	2	0	1	0	0	0	0	0	1	0	0	0	0	0	1	0	0	13	0	1407.62	sp|P11498|PYC_HUMAN	sp|P11498|PYC_HUMAN	125	137	yes	yes	2	2.7887e-16	205.12	1	1	1	1	1	1	1
ADFQGISPER	IQINPQNKADFQGISP	FQGISPERAFADFLFA	K	A	D	E	R	A	1	1	0	1	0	1	1	1	0	1	0	0	0	1	1	1	0	0	0	0	0	0	10	0	1118.54	sp|P61803|DAD1_HUMAN	sp|P61803|DAD1_HUMAN	83	92	yes	yes	2	0.0004729	117.71	1	1	1	1
ADGKISEQSDAK	QALLGTIRADGKISEQ	ISEQSDAKLKEIVTNF	R	A	D	A	K	L	2	0	0	2	0	1	1	1	0	1	0	2	0	0	0	2	0	0	0	0	0	0	12	1	1247.6	sp|P25705|ATPA_HUMAN	sp|P25705|ATPA_HUMAN	528	539	yes	yes	2	3.9867e-08	187.99					1	2	3
ADGKISEQSDAKLK	QALLGTIRADGKISEQ	EQSDAKLKEIVTNFLA	R	A	D	L	K	E	2	0	0	2	0	1	1	1	0	1	1	3	0	0	0	2	0	0	0	0	0	0	14	2	1488.78	sp|P25705|ATPA_HUMAN	sp|P25705|ATPA_HUMAN	528	541	yes	yes	2	8.8456e-48	285.32					1	1	1
ADGQVAELLLR	________________	QVAELLLRRLEASDGG	M	A	D	L	R	R	2	1	0	1	0	1	1	1	0	0	3	0	0	0	0	0	0	0	0	1	0	0	11	0	1183.66	sp|Q9Y285|SYFA_HUMAN	sp|Q9Y285|SYFA_HUMAN	2	12	yes	yes	2	1.7907e-05	150.09	1		1	1
ADGYEPPVQESV	ETGAKVERADGYEPPV	EPPVQESV________	R	A	D	S	V	-	1	0	0	1	0	1	2	1	0	0	0	0	0	0	2	1	0	0	1	2	0	0	12	0	1289.58	sp|P61247|RS3A_HUMAN	sp|P61247|RS3A_HUMAN	253	264	yes	yes	2	0.0077137	80.916	1	1	1	1
ADHSFSDGVPSDSVEAAK	________________	SDSVEAAKNASNTEKL	M	A	D	A	K	N	3	0	0	3	0	0	1	1	1	0	0	1	0	1	1	4	0	0	0	2	0	0	18	0	1817.81	sp|Q99733|NP1L4_HUMAN	sp|Q99733|NP1L4_HUMAN	2	19	yes	yes	2	1.2364e-27	220.37	1	1	1	1
ADKDYHFKVDNDENEHQLSLR	YLFGCELKADKDYHFK	NEHQLSLRTVSLGAGA	K	A	D	L	R	T	1	1	2	4	0	1	2	0	2	0	2	2	0	1	0	1	0	0	1	1	0	0	21	2	2572.19	sp|P06748|NPM_HUMAN	sp|P06748|NPM_HUMAN	25	45	yes	yes	3;4;5	1.8253e-14	190.79					3	3	3
ADKEAAFDDAVEER	________________	FDDAVEERVINEEYKI	M	A	D	E	R	V	4	1	0	3	0	0	3	0	0	0	0	1	0	1	0	0	0	0	0	1	0	0	14	1	1564.7	sp|Q09028|RBBP4_HUMAN	sp|Q09028|RBBP4_HUMAN	2	15	yes	yes	2	3.0782e-16	203.74	1	1	1	1	1	1	1
ADKMDMSLDDIIK	________________	MSLDDIIKLNRSQRGG	M	A	D	I	K	L	1	0	0	4	0	0	0	0	0	2	1	2	2	0	0	1	0	0	0	0	0	0	13	1	1493.71	sp|Q86V81|THOC4_HUMAN	sp|Q86V81|THOC4_HUMAN	2	14	yes	yes	2	0.0030643	96.334				1	1
ADLEMQIESLTEELAYLKK	LDELTLTKADLEMQIE	EELAYLKKNHEEEMKD	K	A	D	K	K	N	2	0	0	1	0	1	4	0	0	1	4	2	1	0	0	1	1	0	1	0	0	0	19	1	2223.13	sp|P13645|K1C10_HUMAN;CON__P13645	sp|P13645|K1C10_HUMAN	267	285	yes	no	3	0.0077068	96.773					2	2	2
ADLINNLGTIAK	DTGIGMTKADLINNLG	NNLGTIAKSGTKAFME	K	A	D	A	K	S	2	0	2	1	0	0	0	1	0	2	2	1	0	0	0	0	1	0	0	0	0	0	12	0	1241.7	sp|P07900|HS90A_HUMAN;sp|Q14568|HS902_HUMAN;sp|P08238|HS90B_HUMAN;sp|Q58FF8|H90B2_HUMAN	sp|P08238|HS90B_HUMAN	96	107	no	no	2	2.6257e-44	284.47	1	1	1	1	1	1	1
ADLLLSTQPGREEGSPLELER	ASASLPAKADLLLSTQ	GSPLELERLKLEPHEG	K	A	D	E	R	L	1	2	0	1	0	1	4	2	0	0	5	0	0	0	2	2	1	0	0	0	0	0	21	1	2309.19	sp|P08195|4F2_HUMAN	sp|P08195|4F2_HUMAN	593	613	yes	yes	3	0.0023847	83.948
ADLTEYLSTHYK	ENVRKLSRADLTEYLS	EYLSTHYKAPRMVLAA	R	A	D	Y	K	A	1	0	0	1	0	0	1	0	1	0	2	1	0	0	0	1	2	0	2	0	0	0	12	0	1439.69	sp|P31930|QCR1_HUMAN	sp|P31930|QCR1_HUMAN	214	225	yes	yes	2;3	6.689e-25	231.38	1		1	1	2	2
ADMVIEAVFEDLSLK	LDYQGFEKADMVIEAV	VFEDLSLKHRVLKEVE	K	A	D	L	K	H	2	0	0	2	0	0	2	0	0	1	2	1	1	1	0	1	0	0	0	2	0	0	15	0	1678.85	sp|P40939|ECHA_HUMAN	sp|P40939|ECHA_HUMAN	441	455	yes	yes	3	0.0015578	97.45					1	1	1
ADQIETQQLMR	KIRVVLNKADQIETQQ	IETQQLMRVYGALMWS	K	A	D	M	R	V	1	1	0	1	0	3	1	0	0	1	1	0	1	0	0	0	1	0	0	0	0	0	11	0	1331.65	sp|Q9H4M9|EHD1_HUMAN;sp|Q9NZN3|EHD3_HUMAN	sp|Q9H4M9|EHD1_HUMAN	221	231	yes	no	2	4.7216e-16	223.36	2	1	2	1
ADRDESSPYAAMLAAQDVAQR	VTGGMKVKADRDESSP	AAQDVAQRCKELGITA	K	A	D	Q	R	C	6	2	0	3	0	2	1	0	0	0	1	0	1	0	1	2	0	0	1	1	0	0	21	1	2264.05	sp|P62263|RS14_HUMAN	sp|P62263|RS14_HUMAN	64	84	yes	yes	3	0.0091306	107.09	1	1	1	1
ADTLGELDLER	FQAHARYRADTLGELD	LGELDLERAPALGGSF	R	A	D	E	R	A	1	1	0	2	0	0	2	1	0	0	3	0	0	0	0	0	1	0	0	0	0	0	11	0	1230.61	sp|Q86TX2|ACOT1_HUMAN;sp|P49753|ACOT2_HUMAN	sp|Q86TX2|ACOT1_HUMAN	54	64	yes	no	2	1.1805e-10	195.36				1	1	1	1
ADTLTLEER	NIVPVIAKADTLTLEE	DTLTLEERVHFKQRIT	K	A	D	E	R	V	1	1	0	1	0	0	2	0	0	0	2	0	0	0	0	0	2	0	0	0	0	0	9	0	1046.52	sp|Q9UHD8|SEPT9_HUMAN	sp|Q9UHD8|SEPT9_HUMAN	446	454	yes	yes	2	0.00067196	140.14	1	1	1	1
ADTLTPEECQQFK	NIIPLIAKADTLTPEE	PEECQQFKKQIMKEIQ	K	A	D	F	K	K	1	0	0	1	1	2	2	0	0	0	1	1	0	1	1	0	2	0	0	0	0	0	13	0	1565.7	sp|Q16181|SEPT7_HUMAN	sp|Q16181|SEPT7_HUMAN	196	208	yes	yes	2	0.0016048	99.973	1			1
ADVLTTGAGNPVGDKLNVITVGPR	KEQRAAQKADVLTTGA	NVITVGPRGPLLVQDV	K	A	D	P	R	G	2	1	2	2	0	0	0	4	0	1	2	1	0	0	2	0	3	0	0	4	0	0	24	1	2363.28	sp|P04040|CATA_HUMAN	sp|P04040|CATA_HUMAN	24	47	yes	yes	3	0.019448	46.595
AEAEAQAEELSFPR	MVQNGLSRAEAEAQAE	AEELSFPRSVVEFLQG	R	A	E	P	R	S	4	1	0	0	0	1	4	0	0	0	1	0	0	1	1	1	0	0	0	0	0	0	14	0	1546.73	sp|P11498|PYC_HUMAN	sp|P11498|PYC_HUMAN	929	942	yes	yes	2	1.7914e-38	265.53	1	1	1	1	1	1	1
AEAEESPGDPGTASPR	________________	DPGTASPRPLFAGLSD	M	A	E	P	R	P	3	1	0	1	0	0	3	2	0	0	0	0	0	0	3	2	1	0	0	0	0	0	16	0	1569.69	sp|Q96EC8|YIPF6_HUMAN	sp|Q96EC8|YIPF6_HUMAN	2	17	yes	yes	2	0.0035371	88.187				1		1	1
AEAGAGSATEFQFR	VPPGADKKAEAGAGSA	SATEFQFRGGFGRGRG	K	A	E	F	R	G	4	1	0	0	0	1	2	2	0	0	0	0	0	2	0	1	1	0	0	0	0	0	14	0	1440.66	sp|P46783|RS10_HUMAN;sp|Q9NQ39|RS10L_HUMAN	sp|P46783|RS10_HUMAN	140	153	yes	no	2	7.563e-17	208.33	1	1	1	1		1	1
AEAGDNLGALVR	MFHKSLERAEAGDNLG	DNLGALVRGLKREDLR	R	A	E	V	R	G	3	1	1	1	0	0	1	2	0	0	2	0	0	0	0	0	0	0	0	1	0	0	12	0	1184.61	sp|P49411|EFTU_HUMAN	sp|P49411|EFTU_HUMAN	316	327	yes	yes	2	7.1054e-25	238.01	1	1	1	1	1	1	1
AEAGEAGQATAEAECHR	DAGSRDEKAEAGEAGQ	TAEAECHRTRETLPPF	K	A	E	H	R	T	6	1	0	0	1	1	4	2	1	0	0	0	0	0	0	0	1	0	0	0	0	0	17	0	1756.74	sp|O95671|ASML_HUMAN	sp|O95671|ASML_HUMAN	260	276	yes	yes	3	0.0044657	84.753	1	1
AEDGSVIDYELIDQDAR	VALAKGRRAEDGSVID	ELIDQDARDLYDAGVK	R	A	E	A	R	D	2	1	0	4	0	1	2	1	0	2	1	0	0	0	0	1	0	0	1	1	0	0	17	0	1907.87	sp|P07355|ANXA2_HUMAN	sp|P07355|ANXA2_HUMAN	180	196	yes	yes	2	2.1436e-14	188.96	1
AEDNADTLALVFEAPNQEK	NEDIITLRAEDNADTL	FEAPNQEKVSDYEMKL	R	A	E	E	K	V	4	0	2	2	0	1	3	0	0	0	2	1	0	1	1	0	1	0	0	1	0	0	19	0	2073.99	sp|P12004|PCNA_HUMAN	sp|P12004|PCNA_HUMAN	92	110	yes	yes	2	5.6057e-29	224.67	1		1	1
AEEGIAAGGVMDVNTALQEVLK	________________	TALQEVLKTALIHDGL	M	A	E	L	K	T	4	0	1	1	0	1	3	3	0	1	2	1	1	0	0	0	1	0	0	3	0	0	22	0	2214.12	sp|P25398|RS12_HUMAN	sp|P25398|RS12_HUMAN	2	23	yes	yes	2;3	0.00030735	138.46	1		2	2	4	2	1
AEFGPPGPGAGSR	LHLHLDLRAEFGPPGP	PGPGAGSRGLSGTAVL	R	A	E	S	R	G	2	1	0	0	0	0	1	4	0	0	0	0	0	1	3	1	0	0	0	0	0	0	13	0	1198.57	sp|Q9H4A4|AMPB_HUMAN	sp|Q9H4A4|AMPB_HUMAN	45	57	yes	yes	2	0.0069995	81.525	1		1	1
AEFNSSLQQK				A	E	Q	K		1	0	1	0	0	2	1	0	0	0	1	1	0	1	0	2	0	0	0	0	0	0	10	0	1150.56		REV__sp|Q9ULL0|K1210_HUMAN			yes	yes	2	0.035196	66.351		1				1
AEGPEVDVNLPK	KFSVPGFKAEGPEVDV	EVDVNLPKADVDISGP	K	A	E	P	K	A	1	0	1	1	0	0	2	1	0	0	1	1	0	0	2	0	0	0	0	2	0	0	12	0	1266.65	sp|Q09666|AHNK_HUMAN	sp|Q09666|AHNK_HUMAN	764	775	yes	no	2	3.8907e-09	178.54	1	1	1	1		1	1
AEGSDVANAVLDGADCIMLSGETAK	IKKPRPTRAEGSDVAN	MLSGETAKGDYPLEAV	R	A	E	A	K	G	5	0	1	3	1	0	2	3	0	1	2	1	1	0	0	2	1	0	0	2	0	0	25	0	2493.14	sp|P14618|KPYM_HUMAN	sp|P14618|KPYM_HUMAN	343	367	yes	yes	2;3	2.7552e-08	131.64	2	1	1	1			1
AEHDQLLLNYAK	QIELGKCKAEHDQLLL	QLLLNYAKKESDLNGA	K	A	E	A	K	K	2	0	1	1	0	1	1	0	1	0	3	1	0	0	0	0	0	0	1	0	0	0	12	0	1413.73	sp|P20700|LMNB1_HUMAN	sp|P20700|LMNB1_HUMAN	112	123	yes	yes	2	0.014142	73.951				1
AEKDEPGAWEETFK	KPEETQGKAEKDEPGA	GAWEETFKTHSDSKPY	K	A	E	F	K	T	2	0	0	1	0	0	4	1	0	0	0	2	0	1	1	0	1	1	0	0	0	0	14	1	1635.74	sp|Q14697|GANAB_HUMAN	sp|Q14697|GANAB_HUMAN	218	231	yes	yes	2;3	5.2527e-21	225.33					2	2	2
AELNEFLTR	FVADGIFKAELNEFLT	ELNEFLTRELAEDGYS	K	A	E	T	R	E	1	1	1	0	0	0	2	0	0	0	2	0	0	1	0	0	1	0	0	0	0	0	9	0	1091.56	sp|P23396|RS3_HUMAN	sp|P23396|RS3_HUMAN	19	27	yes	yes	2	6.4855e-09	196.79	1	1	1	1	1	1	1
AEMELGLR	LEVKKRMRAEMELGLR	AEMELGLRKQTHNNAV	R	A	E	L	R	K	1	1	0	0	0	0	2	1	0	0	2	0	1	0	0	0	0	0	0	0	0	0	8	0	917.464	sp|P19367|HXK1_HUMAN	sp|P19367|HXK1_HUMAN	493	500	yes	yes	2	0.0025621	104.75					1	1	1
AENQVLAMR	STKQKLEKAENQVLAM	ENQVLAMRKQSEGLTK	K	A	E	M	R	K	2	1	1	0	0	1	1	0	0	0	1	0	1	0	0	0	0	0	0	1	0	0	9	0	1030.52	sp|P51572|BAP31_HUMAN	sp|P51572|BAP31_HUMAN	205	213	yes	yes	2	0.0007405	132.76						1
AENSSLNLIGK	NSQVAFEKAENSSLNL	SSLNLIGKAKTKENRQ	K	A	E	G	K	A	1	0	2	0	0	0	1	1	0	1	2	1	0	0	0	2	0	0	0	0	0	0	11	0	1144.61	sp|P46459|NSF_HUMAN	sp|P46459|NSF_HUMAN	188	198	yes	yes	2	0.0015173	99.788			1
AEQVALSR	________________	AEQVALSRTQVCGILR	M	A	E	S	R	T	2	1	0	0	0	1	1	0	0	0	1	0	0	0	0	1	0	0	0	1	0	0	8	0	872.472	sp|P11413|G6PD_HUMAN	sp|P11413|G6PD_HUMAN	2	9	yes	yes	2	0.0074872	81.95	1
AESEQEAYLRED	TQEEGEERAESEQEAY	QEAYLRED________	R	A	E	E	D	-	2	1	0	1	0	1	4	0	0	0	1	0	0	0	0	1	0	0	1	0	0	0	12	1	1438.62	sp|Q9NR28|DBLOH_HUMAN	sp|Q9NR28|DBLOH_HUMAN	228	239	yes	yes	2	0.014669	119.74							1
AETECQNTEYQQLLDIK	EEQLQQIRAETECQNT	YQQLLDIKIRLENEIQ	R	A	E	I	K	I	1	0	1	1	1	3	3	0	0	1	2	1	0	0	0	0	2	0	1	0	0	0	17	0	2081.96	sp|P13645|K1C10_HUMAN;CON__P13645	sp|P13645|K1C10_HUMAN	423	439	yes	no	2	2.1106e-136	383.15		1	1		1	1	1
AEVEETLKR	________________	EVEETLKRLQSQKGVQ	M	A	E	K	R	L	1	1	0	0	0	0	3	0	0	0	1	1	0	0	0	0	1	0	0	1	0	0	9	1	1073.57	sp|Q9NP97|DLRB1_HUMAN;sp|Q8TF09|DLRB2_HUMAN	sp|Q9NP97|DLRB1_HUMAN	2	10	yes	no	2	0.0012835	94.309			1
AEYLASIFGTEK	________________	ASIFGTEKDKVNCSFY	M	A	E	E	K	D	2	0	0	0	0	0	2	1	0	1	1	1	0	1	0	1	1	0	1	0	0	0	12	0	1327.67	sp|Q8WU68|U2AF4_HUMAN;sp|Q01081|U2AF1_HUMAN;sp|P0DN76|U2AF5_HUMAN	sp|Q8WU68|U2AF4_HUMAN	2	13	yes	no	2	0.0020664	97.597					1	1
AFAVVASALGIPSLLPFLK	YVRNTTARAFAVVASA	PSLLPFLKAVCKSKKS	R	A	F	L	K	A	4	0	0	0	0	0	0	1	0	1	4	1	0	2	2	2	0	0	0	2	0	0	19	0	1913.14	sp|O75533|SF3B1_HUMAN	sp|O75533|SF3B1_HUMAN	631	649	yes	yes	2	0.00035838	124.51					1
AFDLIVDRPVTLVR	NPIVYMMKAFDLIVDR	DRPVTLVREFIERQHA	K	A	F	V	R	E	1	2	0	2	0	0	0	0	0	1	2	0	0	1	1	0	1	0	0	3	0	0	14	1	1612.93	sp|O96000|NDUBA_HUMAN	sp|O96000|NDUBA_HUMAN	30	43	yes	yes	3	0.0065274	125.54					1	1
AFDQGADAIYDHINEGK	VGVMFFERAFDQGADA	YDHINEGKLWKHIKHK	R	A	F	G	K	L	3	0	1	3	0	1	1	2	1	2	0	1	0	1	0	0	0	0	1	0	0	0	17	0	1862.84	sp|Q9UDW1|QCR9_HUMAN	sp|Q9UDW1|QCR9_HUMAN	35	51	yes	yes	2;3	3.0656e-06	146.59	1	1	1	1	1	1	1
AFENDVDALCNLR	TMSGVAHRAFENDVDA	VDALCNLRDFFNYLPL	R	A	F	L	R	D	2	1	2	2	1	0	1	0	0	0	2	0	0	1	0	0	0	0	0	1	0	0	13	0	1535.7	sp|P05166|PCCB_HUMAN	sp|P05166|PCCB_HUMAN	260	272	yes	yes	2	5.4247e-29	238.92					1	1	1
AFEVSENGNLVVSGK	VRLLEASRAFEVSENG	GNLVVSGKVYQWDDPD	R	A	F	G	K	V	1	0	2	0	0	0	2	2	0	0	1	1	0	1	0	2	0	0	0	3	0	0	15	0	1548.78	sp|P49327|FAS_HUMAN	sp|P49327|FAS_HUMAN	943	957	yes	yes	2	0.054344	73.881	1
AFFESHPAPSAER	DKMAGEVKAFFESHPA	HPAPSAERTIQQCCEN	K	A	F	E	R	T	3	1	0	0	0	0	2	0	1	0	0	0	0	2	2	2	0	0	0	0	0	0	13	0	1444.67	sp|P55786|PSA_HUMAN	sp|P55786|PSA_HUMAN	870	882	yes	yes	2;3	0.016575	67.08	2	2	2	2		1
AFGPGLQGGSAGSPAR	PTKPSKVKAFGPGLQG	GSAGSPARFTIDTKGA	K	A	F	A	R	F	3	1	0	0	0	1	0	5	0	0	1	0	0	1	2	2	0	0	0	0	0	0	16	0	1428.71	sp|P21333|FLNA_HUMAN	sp|P21333|FLNA_HUMAN	1072	1087	yes	yes	2	0.020899	56.295		1
AFLADPSAFVAAAPVAAATTAAPAAAAAPAK	FPLAEKVKAFLADPSA	AAAAAPAKVEAKEESE	K	A	F	A	K	V	17	0	0	1	0	0	0	0	0	0	1	1	0	2	4	1	2	0	0	2	0	0	31	0	2751.46	sp|P05388|RLA0_HUMAN	sp|P05388|RLA0_HUMAN	267	297	yes	yes	3	1.328e-09	108.49	1	1	1	1
AFLADPSAFVAAAPVAAATTAAPAAAAAPAKVEAK	FPLAEKVKAFLADPSA	APAKVEAKEESEESDE	K	A	F	A	K	E	18	0	0	1	0	0	1	0	0	0	1	2	0	2	4	1	2	0	0	3	0	0	35	1	3178.7	sp|P05388|RLA0_HUMAN	sp|P05388|RLA0_HUMAN	267	301	yes	yes	3	1.9055e-05	73.919		1
AFLASGPYLTHQQK	________________	PYLTHQQKVLRLYKRA	M	A	F	Q	K	V	2	0	0	0	0	2	0	1	1	0	2	1	0	1	1	1	1	0	1	0	0	0	14	0	1559.81	sp|Q9Y6M9|NDUB9_HUMAN	sp|Q9Y6M9|NDUB9_HUMAN	2	15	yes	yes	2	2.1982e-12	158.08			1
AFLDALQNQAEASSK	TIARSGSKAFLDALQN	NQAEASSKIIGQFGVG	K	A	F	S	K	I	4	0	1	1	0	2	1	0	0	0	2	1	0	1	0	2	0	0	0	0	0	0	15	0	1591.78	sp|Q12931|TRAP1_HUMAN	sp|Q12931|TRAP1_HUMAN	182	196	yes	yes	2	4.5093e-45	272.59	1	1	1	1	1	1	1
AFLTLAEDILR	KANINIEKAFLTLAED	TLAEDILRKTPVKEPN	K	A	F	L	R	K	2	1	0	1	0	0	1	0	0	1	3	0	0	1	0	0	1	0	0	0	0	0	11	0	1260.71	sp|P61026|RAB10_HUMAN	sp|P61026|RAB10_HUMAN	162	172	yes	yes	2	8.3606e-11	200.86					2	2	1
AFMTADLPNELIELLEK	EEVSVTVKAFMTADLP	ELIELLEKIVLDNSVF	K	A	F	E	K	I	2	0	1	1	0	0	3	0	0	1	4	1	1	1	1	0	1	0	0	0	0	0	17	0	1946.01	sp|Q00610|CLH1_HUMAN;sp|P53675|CLH2_HUMAN	sp|Q00610|CLH1_HUMAN	994	1010	yes	no	2	4.692e-14	177.93					1	1
AFPMPGFDEH	QRVEQFARAFPMPGFD	PMPGFDEH________	R	A	F	E	H	-	1	0	0	1	0	0	1	1	1	0	0	0	1	2	2	0	0	0	0	0	0	0	10	0	1146.48	sp|P34897|GLYM_HUMAN	sp|P34897|GLYM_HUMAN	495	504	yes	yes	2	0.0091523	77.741			1
AFQYVETHGEVCPANWTPDSPTIKPSPAASK	EETLRLVKAFQYVETH	KPSPAASKEYFQKVNQ	K	A	F	S	K	E	4	0	1	1	1	1	2	1	1	1	0	2	0	1	5	3	3	1	1	2	0	0	31	1	3384.61	sp|P30048|PRDX3_HUMAN	sp|P30048|PRDX3_HUMAN	218	248	yes	yes	4	0.0027174	67.586						1	1
AFSCISACGPRPGR	CGSYCGGRAFSCISAC	ACGPRPGRCCITAAPY	R	A	F	G	R	C	2	2	0	0	2	0	0	2	0	1	0	0	0	1	2	2	0	0	0	0	0	0	14	1	1534.71	sp|O43790|KRT86_HUMAN;CON__O43790;sp|Q14533|KRT81_HUMAN;CON__Q14533	sp|O43790|KRT86_HUMAN	11	24	yes	no	3	0.004492	78.903	1	1	1
AFSKDLPR	EQTVYYAKAFSKDLPR	AFSKDLPRAVEILADI	K	A	F	P	R	A	1	1	0	1	0	0	0	0	0	0	1	1	0	1	1	1	0	0	0	0	0	0	8	1	932.508	sp|O75439|MPPB_HUMAN	sp|O75439|MPPB_HUMAN	145	152	yes	yes	2	0.010671	87.181					1
AFSPTTVNTGR	ICETIVWKAFSPTTVN	PTTVNTGRGMEFEGAI	K	A	F	G	R	G	1	1	1	0	0	0	0	1	0	0	0	0	0	1	1	1	3	0	0	1	0	0	11	0	1149.58	sp|P61619|S61A1_HUMAN	sp|P61619|S61A1_HUMAN	195	205	yes	yes	2	0.023956	92.239	2	1	1
AFSYYGPLR	AGKGELERAFSYYGPL	FSYYGPLRTVWIARNP	R	A	F	L	R	T	1	1	0	0	0	0	0	1	0	0	1	0	0	1	1	1	0	0	2	0	0	0	9	0	1072.53	sp|Q16629|SRSF7_HUMAN	sp|Q16629|SRSF7_HUMAN	30	38	yes	yes	2	0.004464	93.195
AFTYINLDK	YLSSLHLKAFTYINLD	FTYINLDKAVLGTSNF	K	A	F	D	K	A	1	0	1	1	0	0	0	0	0	1	1	1	0	1	0	0	1	0	1	0	0	0	9	0	1083.56	sp|P02786|TFR1_HUMAN	sp|P02786|TFR1_HUMAN	478	486	yes	yes	2	0.0080206	112.11	1	1	1	1
AFYPEEISSMVLTK	VSYKGETKAFYPEEIS	ISSMVLTKMKEIAEAY	K	A	F	T	K	M	1	0	0	0	0	0	2	0	0	1	1	1	1	1	1	2	1	0	1	1	0	0	14	0	1613.8	sp|P0DMV9|HS71B_HUMAN;sp|P0DMV8|HS71A_HUMAN	sp|P0DMV9|HS71B_HUMAN	113	126	no	no	2	7.8561e-05	132.56		1
AFYVNVLNEEQR	DDNVTQVRAFYVNVLN	NVLNEEQRKRLCENIA	R	A	F	Q	R	K	1	1	2	0	0	1	2	0	0	0	1	0	0	1	0	0	0	0	1	2	0	0	12	0	1480.73	sp|P04040|CATA_HUMAN	sp|P04040|CATA_HUMAN	445	456	yes	yes	2	7.2532e-07	157.97						1
AGAGSAAVSGAGTPVAGPTGR	________________	PVAGPTGRDLFAEGLL	M	A	G	G	R	D	6	1	0	0	0	0	0	6	0	0	0	0	0	0	2	2	2	0	0	2	0	0	21	0	1710.86	sp|O95295|SNAPN_HUMAN	sp|O95295|SNAPN_HUMAN	2	22	yes	yes	2	0.0045332	90.759				1
AGAGSATLSMAYAGAR	GTEVVKAKAGAGSATL	SMAYAGARFVFSLVDA	K	A	G	A	R	F	6	1	0	0	0	0	0	3	0	0	1	0	1	0	0	2	1	0	1	0	0	0	16	0	1453.7	sp|P40926|MDHM_HUMAN	sp|P40926|MDHM_HUMAN	242	257	yes	yes	2	3.8909e-12	179.94					1	1	1
AGAIAPCEVTVPAQNTGLGPEK	NKVPAAARAGAIAPCE	NTGLGPEKTSFFQALG	R	A	G	E	K	T	4	0	1	0	1	1	2	3	0	1	1	1	0	0	3	0	2	0	0	2	0	0	22	0	2179.09	sp|P05388|RLA0_HUMAN;sp|Q8NHW5|RLA0L_HUMAN	sp|P05388|RLA0_HUMAN	113	134	yes	no	2;3	2.0846e-09	177.39	2	2	2	2	2	2	2
AGAISASGPELQGAGHSK	TGSAVDIRAGAISASG	LQGAGHSKLQVTMPGI	R	A	G	S	K	L	4	0	0	0	0	1	1	4	1	1	1	1	0	0	1	3	0	0	0	0	0	0	18	0	1636.82	sp|Q09666|AHNK_HUMAN	sp|Q09666|AHNK_HUMAN	226	243	yes	yes	3	0.0050025	87.99	1	1	1	1	1	1	1
AGALNSNDAFVLK	RAVEVMPKAGALNSND	SNDAFVLKTPSAAYLW	K	A	G	L	K	T	3	0	2	1	0	0	0	1	0	0	2	1	0	1	0	1	0	0	0	1	0	0	13	0	1318.69	CON__Q3SX14;sp|P06396|GELS_HUMAN	CON__Q3SX14	584	596	yes	no	2	0.030177	84.817	1
AGDKDDITEPAVCALR	ALIHAILRAGDKDDIT	EPAVCALRHLTSRHPE	R	A	G	L	R	H	3	1	0	3	1	0	1	1	0	1	1	1	0	0	1	0	1	0	0	1	0	0	16	1	1729.83	sp|P14923|PLAK_HUMAN	sp|P14923|PLAK_HUMAN	445	460	yes	yes	3	0.006121	75.316					1	1	1
AGDNIPEEQPVASTPTTVSDGENKK	QRAKKLSKAGDNIPEE	VSDGENKKDK______	K	A	G	K	K	D	2	0	2	2	0	1	3	2	0	1	0	2	0	0	3	2	3	0	0	2	0	0	25	1	2583.23	sp|Q9Y320|TMX2_HUMAN	sp|Q9Y320|TMX2_HUMAN	270	294	yes	yes	3	0.00043148	67.532					1	1
AGDTVIPLYIPQCGECK	GEGVTKLKAGDTVIPL	IPQCGECKFCLNPKTN	K	A	G	C	K	F	1	0	0	1	2	1	1	2	0	2	1	1	0	0	2	0	1	0	1	1	0	0	17	0	1919.91	sp|P11766|ADHX_HUMAN	sp|P11766|ADHX_HUMAN	85	101	yes	yes	2	8.4147e-10	164.64	1	1	1	1
AGEAPTENPAPPTQQSSAE	SQDGKEAKAGEAPTEN	PTQQSSAE________	K	A	G	A	E	-	4	0	1	0	0	2	3	1	0	0	0	0	0	0	4	2	2	0	0	0	0	0	19	0	1880.84	sp|P16989|YBOX3_HUMAN	sp|P16989|YBOX3_HUMAN	354	372	yes	yes	2	0.019358	65.092		1
AGELTEDEVER	ADIDLTKRAGELTEDE	LTEDEVERVITIMQNP	R	A	G	E	R	V	1	1	0	1	0	0	4	1	0	0	1	0	0	0	0	0	1	0	0	1	0	0	11	0	1246.57	sp|P62269|RS18_HUMAN	sp|P62269|RS18_HUMAN	56	66	yes	yes	2	7.3345e-06	166.66	1	1	1
AGEYIFER	ISFVGSNKAGEYIFER	AGEYIFERGSRHGKRV	K	A	G	E	R	G	1	1	0	0	0	0	2	1	0	1	0	0	0	1	0	0	0	0	1	0	0	0	8	0	983.471	sp|Q02252|MMSA_HUMAN	sp|Q02252|MMSA_HUMAN	265	272	yes	yes	2	0.0015264	111.17	1	1	1	1		1	1
AGFAGDDAPR	DNGSGMCKAGFAGDDA	FAGDDAPRAVFPSIVG	K	A	G	P	R	A	3	1	0	2	0	0	0	2	0	0	0	0	0	1	1	0	0	0	0	0	0	0	10	0	975.441	sp|P60709|ACTB_HUMAN;sp|Q6S8J3|POTEE_HUMAN;sp|A5A3E0|POTEF_HUMAN;sp|P0CG38|POTEI_HUMAN;sp|P0CG39|POTEJ_HUMAN;sp|P63261|ACTG_HUMAN;sp|P68133|ACTS_HUMAN;sp|P68032|ACTC_HUMAN;sp|P63267|ACTH_HUMAN;sp|P62736|ACTA_HUMAN	sp|P63261|ACTG_HUMAN	19	28	no	no	2	0.00078481	112.11	2	1	2	2	1	1	1
AGGADAVQTVTGGLR	RQAGGRERAGGADAVQ	QTVTGGLRSLYLRKVL	R	A	G	L	R	S	3	1	0	1	0	1	0	4	0	0	1	0	0	0	0	0	2	0	0	2	0	0	15	0	1371.71	sp|Q9H223|EHD4_HUMAN	sp|Q9H223|EHD4_HUMAN	15	29	yes	yes	2	1.2854e-17	208.33	1	1	1	1			1
AGGEAGVTLGQPHLSR	________________	LGQPHLSRQDLTTLDV	M	A	G	S	R	Q	2	1	0	0	0	1	1	4	1	0	2	0	0	0	1	1	1	0	0	1	0	0	16	0	1548.8	sp|P41091|IF2G_HUMAN;sp|Q2VIR3|IF2GL_HUMAN	sp|P41091|IF2G_HUMAN	2	17	yes	no	2	7.1538e-18	201.09	1	1	1	1	1	1	1
AGGIETIANEYSDR	SCYVAVARAGGIETIA	IANEYSDRCTPACISF	R	A	G	D	R	C	2	1	1	1	0	0	2	2	0	2	0	0	0	0	0	1	1	0	1	0	0	0	14	0	1494.7	sp|P34932|HSP74_HUMAN	sp|P34932|HSP74_HUMAN	20	33	yes	yes	2	1.1768e-38	268.14	1	1	1	1	1	1	1
AGHDQVVVLLHDVR	KKLLTLFRAGHDQVVV	VVLLHDVRDVSVEEEK	R	A	G	V	R	D	1	1	0	2	0	1	0	1	2	0	2	0	0	0	0	0	0	0	0	4	0	0	14	0	1556.84	sp|Q9BQA9|CQ062_HUMAN	sp|Q9BQA9|CQ062_HUMAN	95	108	yes	yes	3	0.0012462	98.654							1
AGIATHFVDSEK	LKGRDVYRAGIATHFV	THFVDSEKLAMLEEDL	R	A	G	E	K	L	2	0	0	1	0	0	1	1	1	1	0	1	0	1	0	1	1	0	0	1	0	0	12	0	1273.63	sp|Q6NVY1|HIBCH_HUMAN	sp|Q6NVY1|HIBCH_HUMAN	210	221	yes	yes	2;3	0.0007738	104.22					1	1	2
AGIFQSVK	KDFEEMRKAGIFQSVK	AGIFQSVK________	K	A	G	V	K	-	1	0	0	0	0	1	0	1	0	1	0	1	0	1	0	1	0	0	0	1	0	0	8	0	848.476	sp|P09669|COX6C_HUMAN	sp|P09669|COX6C_HUMAN	68	75	yes	yes	2	0.00040051	152.47	1	1	1	1	1	1	1
AGIICQLNAR	QQTLSIAKAGIICQLN	IICQLNARTSVLAAAN	K	A	G	A	R	T	2	1	1	0	1	1	0	1	0	2	1	0	0	0	0	0	0	0	0	0	0	0	10	0	1114.59	sp|P33991|MCM4_HUMAN	sp|P33991|MCM4_HUMAN	601	610	yes	yes	2	0.0001026	155.75	1	1	1	1
AGILTTLNAR	QQTISIAKAGILTTLN	ILTTLNARCSILAAAN	K	A	G	A	R	C	2	1	1	0	0	0	0	1	0	1	2	0	0	0	0	0	2	0	0	0	0	0	10	0	1028.6	sp|P33993|MCM7_HUMAN	sp|P33993|MCM7_HUMAN	472	481	yes	yes	2	0.0018606	97.635			1	1	1
AGIVTSLQAR	QQSISISKAGIVTSLQ	IVTSLQARCTVIAAAN	K	A	G	A	R	C	2	1	0	0	0	1	0	1	0	1	1	0	0	0	0	1	1	0	0	1	0	0	10	0	1014.58	sp|P49736|MCM2_HUMAN	sp|P49736|MCM2_HUMAN	614	623	yes	yes	2	0.033886	66.962		1		1
AGKEESGVSVSNSQPTNESHSIK	ISKGEEPRAGKEESGV	TNESHSIKAILKNISV	R	A	G	I	K	A	1	0	2	0	0	1	3	2	1	1	0	2	0	0	1	6	1	0	0	2	0	0	23	1	2371.13	sp|Q99808|S29A1_HUMAN	sp|Q99808|S29A1_HUMAN	261	283	yes	yes	3	0.00052348	84.689	1	1	1		1		1
AGKFPSLLTHNENMVAK	ILGPGLNKAGKFPSLL	HNENMVAKVDEVKSTI	K	A	G	A	K	V	2	0	2	0	0	0	1	1	1	0	2	2	1	1	1	1	1	0	0	1	0	0	17	1	1855.96	sp|P62906|RL10A_HUMAN	sp|P62906|RL10A_HUMAN	131	147	yes	yes	3;4	0.0035647	89.232	1				1	1
AGKPVICATQMLESMIK	MMIGRCNRAGKPVICA	QMLESMIKKPRPTRAE	R	A	G	I	K	K	2	0	0	0	1	1	1	1	0	2	1	2	2	0	1	1	1	0	0	1	0	0	17	1	1875.96	sp|P14618|KPYM_HUMAN	sp|P14618|KPYM_HUMAN	320	336	yes	yes	3	0.0009941	109.14			1	1			1
AGKVEAQHILASAPTDR	AIAQGLIRAGKVEAQH	LASAPTDRNLCHFQAL	R	A	G	D	R	N	4	1	0	1	0	1	1	1	1	1	1	1	0	0	1	1	1	0	0	1	0	0	17	1	1762.93	sp|Q53H96|P5CR3_HUMAN	sp|Q53H96|P5CR3_HUMAN	30	46	yes	yes	3	0.00022491	120.77	1	1	1	1	1
AGLEVLFASAAPAITCR	________________	AAPAITCRQDALVCFL	M	A	G	C	R	Q	5	1	0	0	1	0	1	1	0	1	2	0	0	1	1	1	1	0	0	1	0	0	17	0	1745.91	sp|Q92530|PSMF1_HUMAN	sp|Q92530|PSMF1_HUMAN	2	18	yes	yes	2	0.0022315	100.22	1		1
AGLGSGLSLSGLVHPELSR	AGKQLRRRAGLGSGLS	LVHPELSRSGELAVRA	R	A	G	S	R	S	1	1	0	0	0	0	1	4	1	0	5	0	0	0	1	4	0	0	0	1	0	0	19	0	1849.01	sp|P49748|ACADV_HUMAN	sp|P49748|ACADV_HUMAN	513	531	yes	yes	3	0.0010705	112.57					1	1	1
AGLQFPVGR	KAKTRSSRAGLQFPVG	GLQFPVGRVHRLLRKG	R	A	G	G	R	V	1	1	0	0	0	1	0	2	0	0	1	0	0	1	1	0	0	0	0	1	0	0	9	0	943.524	sp|Q99878|H2A1J_HUMAN;sp|Q96KK5|H2A1H_HUMAN;sp|Q9BTM1|H2AJ_HUMAN;sp|P0C0S8|H2A1_HUMAN;sp|Q16777|H2A2C_HUMAN;sp|P20671|H2A1D_HUMAN;sp|Q6FI13|H2A2A_HUMAN;sp|Q93077|H2A1C_HUMAN;sp|Q7L7L0|H2A3_HUMAN;sp|P04908|H2A1B_HUMAN;sp|Q71UI9|H2AV_HUMAN;sp|P0C0S5|H2AZ_HUMAN;sp|P16104|H2AX_HUMAN	sp|Q99878|H2A1J_HUMAN	22	30	no	no	2	0.00072277	135.77	1	1	1	1	1	1	1
AGLYGLPR	TDDDRRWKAGLYGLPR	AGLYGLPRRSGKLKDL	K	A	G	P	R	R	1	1	0	0	0	0	0	2	0	0	2	0	0	0	1	0	0	0	1	0	0	0	8	0	845.476	sp|P49327|FAS_HUMAN	sp|P49327|FAS_HUMAN	42	49	yes	yes	2	0.012101	81.381			1	1
AGMSAEQAQGLLEK	SILAAAEKAGMSAEQA	QAQGLLEKIATPKVKN	K	A	G	E	K	I	3	0	0	0	0	2	2	2	0	0	2	1	1	0	0	1	0	0	0	0	0	0	14	0	1431.7	sp|Q9Y2Q3|GSTK1_HUMAN	sp|Q9Y2Q3|GSTK1_HUMAN	145	158	yes	yes	2	0.0033497	110.15
AGNAIHAILLYR	PTHIQAARAGNAIHAI	IHAILLYRRKLDREEI	R	A	G	Y	R	R	3	1	1	0	0	0	0	1	1	2	2	0	0	0	0	0	0	0	1	0	0	0	12	0	1310.75	sp|P50416|CPT1A_HUMAN	sp|P50416|CPT1A_HUMAN	272	283	yes	yes	2;3	0.00056155	141.89					2	2	1
AGNLGGGVVTIER	ERIKVNGKAGNLGGGV	GGVVTIERSKSKITVT	K	A	G	E	R	S	1	1	1	0	0	0	1	4	0	1	1	0	0	0	0	0	1	0	0	2	0	0	13	0	1241.67	sp|P35268|RL22_HUMAN	sp|P35268|RL22_HUMAN	53	65	yes	yes	2	9.2236e-11	179.94	1	1	1	1	1	1	1
AGPESDAQYQFTGIK	________________	QYQFTGIKKYFNSYTL	M	A	G	I	K	K	2	0	0	1	0	2	1	2	0	1	0	1	0	1	1	1	1	0	1	0	0	0	15	0	1610.76	sp|Q96IX5|USMG5_HUMAN	sp|Q96IX5|USMG5_HUMAN	2	16	yes	yes	2	9.2298e-95	336.33	1	1	1	1	1	1	1
AGPESDAQYQFTGIKK	________________	YQFTGIKKYFNSYTLT	M	A	G	K	K	Y	2	0	0	1	0	2	1	2	0	1	0	2	0	1	1	1	1	0	1	0	0	0	16	1	1738.85	sp|Q96IX5|USMG5_HUMAN	sp|Q96IX5|USMG5_HUMAN	2	17	yes	yes	2;3	1.6219e-12	179.59	1	1	1
AGPIWDLR	ELVPLFEKAGPIWDLR	AGPIWDLRLMMDPLSG	K	A	G	L	R	L	1	1	0	1	0	0	0	1	0	1	1	0	0	0	1	0	0	1	0	0	0	0	8	0	926.497	sp|O43390|HNRPR_HUMAN;sp|O60506|HNRPQ_HUMAN	sp|O43390|HNRPR_HUMAN	188	195	no	no	2	0.039212	66.073					1
AGQAVDDFIEK	RRIILLVKAGQAVDDF	AVDDFIEKLVPLLDTG	K	A	G	E	K	L	2	0	0	2	0	1	1	1	0	1	0	1	0	1	0	0	0	0	0	1	0	0	11	0	1191.58	sp|P52209|6PGD_HUMAN	sp|P52209|6PGD_HUMAN	77	87	yes	yes	2	1.4726e-05	157.97	1	1	1	1	1	1	1
AGQTTYSGVIDCFR	TRLQVAARAGQTTYSG	SGVIDCFRKILREEGP	R	A	G	F	R	K	1	1	0	1	1	1	0	2	0	1	0	0	0	1	0	1	2	0	1	1	0	0	14	0	1573.72	sp|Q9UJS0|CMC2_HUMAN;sp|O75746|CMC1_HUMAN	sp|Q9UJS0|CMC2_HUMAN	554	567	yes	no	2	2.9401e-07	160.86					1		1
AGRLPACVVDCGTGYTK	________________	DCGTGYTKLGYAGNTE	M	A	G	T	K	L	2	1	0	1	2	0	0	3	0	0	1	1	0	0	1	0	2	0	1	2	0	0	17	1	1823.87	sp|P61158|ARP3_HUMAN	sp|P61158|ARP3_HUMAN	2	18	yes	yes	2	1.2817e-10	174.24		1	1	1
AGTGLVAGEVVVDALPYFDQGYEAPGVR	________________	GYEAPGVREAAAALVE	M	A	G	V	R	E	4	1	0	2	0	1	2	5	0	0	2	0	0	1	2	0	1	0	2	5	0	0	28	0	2849.42	sp|O75934|SPF27_HUMAN	sp|O75934|SPF27_HUMAN	2	29	yes	yes	3	1.6506e-07	100.62							1
AGTGVDNVDLEAATR	EKLQVVGRAGTGVDNV	VDLEAATRKGILVMNT	R	A	G	T	R	K	3	1	1	2	0	0	1	2	0	0	1	0	0	0	0	0	2	0	0	2	0	0	15	0	1487.72	sp|O43175|SERA_HUMAN	sp|O43175|SERA_HUMAN	76	90	yes	yes	2	6.3017e-25	246.63	1	1	1	1	1	1	1
AGTGVDNVDLEAATRK	EKLQVVGRAGTGVDNV	DLEAATRKGILVMNTP	R	A	G	R	K	G	3	1	1	2	0	0	1	2	0	0	1	1	0	0	0	0	2	0	0	2	0	0	16	1	1615.82	sp|O43175|SERA_HUMAN	sp|O43175|SERA_HUMAN	76	91	yes	yes	3	0.011061	68.171		1	1
AGTLTVEELGATLTSLLAQAQAQAR	QDLLSRYRAGTLTVEE	AQAQAQARAEAEAGSP	R	A	G	A	R	A	6	1	0	0	0	3	2	2	0	0	5	0	0	0	0	1	4	0	0	1	0	0	25	0	2512.35	sp|P58107|EPIPL_HUMAN	sp|P58107|EPIPL_HUMAN	2477	2501	yes	no	3	7.9829e-05	79.467					1	1	1
AGVENGKPTHFTVYTK	AEGPGLSKAGVENGKP	THFTVYTKGAGKAPLN	K	A	G	T	K	G	1	0	1	0	0	0	1	2	1	0	0	2	0	1	1	0	3	0	1	2	0	0	16	1	1747.89	sp|O75369|FLNB_HUMAN	sp|O75369|FLNB_HUMAN	858	873	yes	yes	4	0.056739	26.55					1
AGVNTVTTLVENK	TKRPPVLRAGVNTVTT	VTTLVENKKAQLVVIA	R	A	G	N	K	K	1	0	2	0	0	0	1	1	0	0	1	1	0	0	0	0	3	0	0	3	0	0	13	0	1344.72	sp|P62424|RL7A_HUMAN	sp|P62424|RL7A_HUMAN	138	150	yes	yes	2	9.8359e-38	258.01	1	1	1	1	1	1	1
AGVSSQPVSLADR	PPEVTGYKAGVSSQPV	QPVSLADRLIGVTTDM	K	A	G	D	R	L	2	1	0	1	0	1	0	1	0	0	1	0	0	0	1	3	0	0	0	2	0	0	13	0	1285.66	sp|Q6UXG2|K1324_HUMAN	sp|Q6UXG2|K1324_HUMAN	753	765	yes	yes	2	0.0012599	104.94	1		1		1	1
AHGGYSVFAGVGER	ELINNVAKAHGGYSVF	VFAGVGERTREGNDLY	K	A	H	E	R	T	2	1	0	0	0	0	1	4	1	0	0	0	0	1	0	1	0	0	1	2	0	0	14	0	1405.67	sp|P06576|ATPB_HUMAN	sp|P06576|ATPB_HUMAN	226	239	yes	yes	2;3	0.0002504	122.7	2	1	2	2	2	2	2
AHGLEVEPSALEQGFR	EAYATKARAHGLEVEP	SALEQGFRQAYRAQSH	R	A	H	F	R	Q	2	1	0	0	0	1	3	2	1	0	2	0	0	1	1	1	0	0	0	1	0	0	16	0	1738.86	sp|Q9BSH5|HDHD3_HUMAN	sp|Q9BSH5|HDHD3_HUMAN	35	50	yes	yes	3	0.0029039	91.076
AHGPGLEGGLVGKPAEFTIDTK	PPDPSKVKAHGPGLEG	AEFTIDTKGAGTGGLG	K	A	H	T	K	G	2	0	0	1	0	0	2	5	1	1	2	2	0	1	2	0	2	0	0	1	0	0	22	1	2193.14	sp|O75369|FLNB_HUMAN	sp|O75369|FLNB_HUMAN	1045	1066	yes	yes	3;4	0.0012337	85.046					2	2	1
AHSSMVGVNLPQK	DAFGTAHRAHSSMVGV	VGVNLPQKAGGFLMKK	R	A	H	Q	K	A	1	0	1	0	0	1	0	1	1	0	1	1	1	0	1	2	0	0	0	2	0	0	13	0	1366.7	sp|P00558|PGK1_HUMAN	sp|P00558|PGK1_HUMAN	172	184	yes	yes	2;3	1.27e-17	213.8	3	3	3	3
AIADTGANVVVTGGK	NLMDAQVKAIADTGAN	NVVVTGGKVADMALHY	K	A	I	G	K	V	3	0	1	1	0	0	0	3	0	1	0	1	0	0	0	0	2	0	0	3	0	0	15	0	1371.74	sp|P50990|TCPQ_HUMAN	sp|P50990|TCPQ_HUMAN	282	296	yes	yes	2	1.7379e-24	218.02	1	1	1	1	1	1
AIAELGIYPAVDPLDSTSR	DATTVLSRAIAELGIY	DPLDSTSRIMDPNIVG	R	A	I	S	R	I	3	1	0	2	0	0	1	1	0	2	2	0	0	0	2	2	1	0	1	1	0	0	19	0	1987.03	sp|P06576|ATPB_HUMAN	sp|P06576|ATPB_HUMAN	388	406	yes	yes	2	8.7947e-16	189.99	1	1	1	1	1	2	1
AIAIAAGVPVVPGTDAPITSLHEAHEFSNTYGFPIIFK	MGDKVEARAIAIAAGV	YGFPIIFKAAYGGGGR	R	A	I	F	K	A	6	0	1	1	0	0	2	3	2	5	1	1	0	3	4	2	3	0	1	3	0	0	38	0	3950.06	sp|P11498|PYC_HUMAN	sp|P11498|PYC_HUMAN	157	194	yes	yes	4	0.028177	32.571						1
AIANECQANFISIK	CGKTLLAKAIANECQA	QANFISIKGPELLTMW	K	A	I	I	K	G	3	0	2	0	1	1	1	0	0	3	0	1	0	1	0	1	0	0	0	0	0	0	14	0	1577.79	sp|P55072|TERA_HUMAN	sp|P55072|TERA_HUMAN	530	543	yes	yes	2	4.013e-11	180.24		1
AIDTTQLFSLPK	ALDLSGLRAIDTTQLF	TQLFSLPKDFWEQEVR	R	A	I	P	K	D	1	0	0	1	0	1	0	0	0	1	2	1	0	1	1	1	2	0	0	0	0	0	12	0	1332.73	sp|Q16822|PCKGM_HUMAN	sp|Q16822|PCKGM_HUMAN	589	600	yes	yes	2	0.00035289	142.08						2
AIEAVAISPWK	AAEELDMKAIEAVAIS	AVAISPWKTYQLVYFL	K	A	I	W	K	T	3	0	0	0	0	0	1	0	0	2	0	1	0	0	1	1	0	1	0	1	0	0	11	0	1183.66	sp|Q9H4A4|AMPB_HUMAN	sp|Q9H4A4|AMPB_HUMAN	521	531	yes	yes	2	5.7213e-05	136.63		1	1	1
AIEPQKEEADENYNSVNTR	REIRLQLKAIEPQKEE	NYNSVNTRMRKTQHGV	K	A	I	T	R	M	2	1	3	1	0	1	4	0	0	1	0	1	0	0	1	1	1	0	1	1	0	0	19	1	2206.01	sp|Q12846|STX4_HUMAN	sp|Q12846|STX4_HUMAN	103	121	yes	yes	3	1.6478e-15	179.74						1
AIETTDIISR	IVHSSMTRAIETTDII	ETTDIISRHLPGVCKV	R	A	I	S	R	H	1	1	0	1	0	0	1	0	0	3	0	0	0	0	0	1	2	0	0	0	0	0	10	0	1117.6	sp|Q96HS1|PGAM5_HUMAN	sp|Q96HS1|PGAM5_HUMAN	153	162	yes	yes	2	0.00022112	137.05	1	1	1	1	1	1	1
AIFQTIQNR	VDEYQIFKAIFQTIQN	IFQTIQNRNPVWYQAL	K	A	I	N	R	N	1	1	1	0	0	2	0	0	0	2	0	0	0	1	0	0	1	0	0	0	0	0	9	0	1089.59	sp|O95373|IPO7_HUMAN	sp|O95373|IPO7_HUMAN	964	972	yes	yes	2	0.00075022	131.03	1	1	1	1
AIGAVPLIQGEYMIPCEK	DEVRELQKAIGAVPLI	EYMIPCEKVSTLPAIT	K	A	I	E	K	V	2	0	0	0	1	1	2	2	0	3	1	1	1	0	2	0	0	0	1	1	0	0	18	0	1988.01	sp|P07339|CATD_HUMAN	sp|P07339|CATD_HUMAN	314	331	yes	yes	2	1.0934e-27	223.58	1	1	1	2	2	2	2
AIGGGLSSVGGGSSTIK	GFSSSSGRAIGGGLSS	GGGSSTIKYTTTSSSS	R	A	I	I	K	Y	1	0	0	0	0	0	0	6	0	2	1	1	0	0	0	4	1	0	0	1	0	0	17	0	1446.77	sp|P02538|K2C6A_HUMAN;CON__P02538;sp|P48668|K2C6C_HUMAN;CON__P48668	sp|P02538|K2C6A_HUMAN	534	550	no	no	2	2.2741e-06	143.55	1	1	1	1
AIGVLTSGGDAQGMNAAVR	EHLSGAGKAIGVLTSG	QGMNAAVRAVVRMGIY	K	A	I	V	R	A	4	1	1	1	0	1	0	4	0	1	1	0	1	0	0	1	1	0	0	2	0	0	19	0	1786.9	sp|Q01813|PFKAP_HUMAN;sp|P17858|PFKAL_HUMAN	sp|Q01813|PFKAP_HUMAN	26	44	yes	no	2	1.9282e-07	151.3	2	1	1	1
AIIIFVPVPQLK	IEVGGGRKAIIIFVPV	FVPVPQLKSFQKIQVR	K	A	I	L	K	S	1	0	0	0	0	1	0	0	0	3	1	1	0	1	2	0	0	0	0	2	0	0	12	0	1336.85	sp|P62081|RS7_HUMAN	sp|P62081|RS7_HUMAN	59	70	yes	yes	2	0.00034654	123.92					1	1	1
AIKVEQATKPSFESGR	NGKSLDGKAIKVEQAT	KPSFESGRRGPPPPPR	K	A	I	G	R	R	2	1	0	0	0	1	2	1	0	1	0	2	0	1	1	2	1	0	0	1	0	0	16	2	1746.93	sp|P38159|RBMX_HUMAN	sp|P38159|RBMX_HUMAN	78	93	yes	yes	3	0.045865	82.942
AILPCIK	KPSAIQQRAILPCIKG	RAILPCIKGYDVIAQA	R	A	I	I	K	G	1	0	0	0	1	0	0	0	0	2	1	1	0	0	1	0	0	0	0	0	0	0	7	0	813.478	sp|P60842|IF4A1_HUMAN	sp|P60842|IF4A1_HUMAN	62	68	yes	yes	2	0.013899	84.609	1	1	1	1		1
AILPCQDTPSVK	QCQAIHCRAILPCQDT	CQDTPSVKLTYTAEVS	R	A	I	V	K	L	1	0	0	1	1	1	0	0	0	1	1	1	0	0	2	1	1	0	0	1	0	0	12	0	1327.68	sp|P09960|LKHA4_HUMAN	sp|P09960|LKHA4_HUMAN	143	154	yes	yes	2	0.027897	66.056	1	1	1	1
AILVDLEPGTMDSVR	TGGKYVPRAILVDLEP	PGTMDSVRSGPFGQIF	R	A	I	V	R	S	1	1	0	2	0	0	1	1	0	1	2	0	1	0	1	1	1	0	0	2	0	0	15	0	1614.83	sp|P07437|TBB5_HUMAN;sp|Q13885|TBB2A_HUMAN;sp|Q9BVA1|TBB2B_HUMAN;sp|Q13509|TBB3_HUMAN	sp|P07437|TBB5_HUMAN	63	77	no	no	2	3.6263e-19	214.04	2	2	2	2	1	2	2
AIMAQLPQEQK	LIAGQSARAIMAQLPQ	AQLPQEQKAKIAEQVA	R	A	I	Q	K	A	2	0	0	0	0	3	1	0	0	1	1	1	1	0	1	0	0	0	0	0	0	0	11	0	1255.66	sp|P35221|CTNA1_HUMAN	sp|P35221|CTNA1_HUMAN	671	681	yes	yes	2	0.053516	77.533							1
AINQGGLTSVAVR	YQVEYAFKAINQGGLT	GLTSVAVRGKDCAVIV	K	A	I	V	R	G	2	1	1	0	0	1	0	2	0	1	1	0	0	0	0	1	1	0	0	2	0	0	13	0	1284.71	sp|P60900|PSA6_HUMAN	sp|P60900|PSA6_HUMAN	31	43	yes	yes	2	8.7677e-11	180.66	1	1	1	1
AITGASLADIMAK	RRAVKFQRAITGASLA	SLADIMAKRNQKPEVR	R	A	I	A	K	R	4	0	0	1	0	0	0	1	0	2	1	1	1	0	0	1	1	0	0	0	0	0	13	0	1260.67	sp|P83731|RL24_HUMAN	sp|P83731|RL24_HUMAN	81	93	yes	yes	2	1.1385e-05	147.3	1	1	1				1
AITIAGIPQSIIECVK	MLPNSTERAITIAGIP	QSIIECVKQICVVMLE	R	A	I	V	K	Q	2	0	0	0	1	1	1	1	0	5	0	1	0	0	1	1	1	0	0	1	0	0	16	0	1711.95	sp|Q15366|PCBP2_HUMAN	sp|Q15366|PCBP2_HUMAN	145	160	yes	yes	2	0.0017453	109.72				1	1
AITIAGVPQSVTECVK	MLPNSTERAITIAGVP	QSVTECVKQICLVMLE	R	A	I	V	K	Q	2	0	0	0	1	1	1	1	0	2	0	1	0	0	1	1	2	0	0	3	0	0	16	0	1671.89	sp|Q15365|PCBP1_HUMAN	sp|Q15365|PCBP1_HUMAN	145	160	yes	yes	2	5.0531e-12	166.62	1	1	1	1	1	1	1
AIVAIENPADVSVISSR	EKLLLAARAIVAIENP	DVSVISSRNTGQRAVL	R	A	I	S	R	N	3	1	1	1	0	0	1	0	0	3	0	0	0	0	1	3	0	0	0	3	0	0	17	0	1739.94	sp|P08865|RSSA_HUMAN	sp|P08865|RSSA_HUMAN	64	80	yes	yes	2	4.4054e-05	150.26	1	1	1
AIVHDNKDGTYAVTYIPDKTGR	DQEGKPKRAIVHDNKD	YIPDKTGRYMIGVTYG	R	A	I	G	R	Y	2	1	1	3	0	0	0	2	1	2	0	2	0	0	1	0	3	0	2	2	0	0	22	2	2433.23	sp|O75369|FLNB_HUMAN	sp|O75369|FLNB_HUMAN	1566	1587	yes	yes	4	0.032112	40.779
AKEFTNVYIK	REAELGARAKEFTNVY	EFTNVYIKNFGEDMDD	R	A	K	I	K	N	1	0	1	0	0	0	1	0	0	1	0	2	0	1	0	0	1	0	1	1	0	0	10	1	1211.65	sp|P11940|PABP1_HUMAN;sp|Q13310|PABP4_HUMAN	sp|P11940|PABP1_HUMAN	187	196	yes	no	3	0.00021105	125.68	1	1	1	1
AKFEELNMDLFR	DFSETLTRAKFEELNM	ELNMDLFRSTMKPVQK	R	A	K	F	R	S	1	1	1	1	0	0	2	0	0	0	2	1	1	2	0	0	0	0	0	0	0	0	12	1	1511.74	sp|P11021|GRP78_HUMAN	sp|P11021|GRP78_HUMAN	325	336	yes	yes	2;3	6.9987e-12	218.15					4	3	3
AKPAMPQDSVPSPR	DEVAPAKKAKPAMPQD	QDSVPSPRSLQGKSTT	K	A	K	P	R	S	2	1	0	1	0	1	0	0	0	0	0	1	1	0	4	2	0	0	0	1	0	0	14	1	1479.75	sp|P53396|ACLY_HUMAN	sp|P53396|ACLY_HUMAN	470	483	yes	yes	3	0.0082403	72.891			1	1
AKPYEGSILEADCDILIPAASEK	GSILGFPKAKPYEGSI	LIPAASEKQLTKSNAP	K	A	K	E	K	Q	4	0	0	2	1	0	3	1	0	3	2	2	0	0	2	2	0	0	1	0	0	0	23	1	2489.24	sp|P00367|DHE3_HUMAN	sp|P00367|DHE3_HUMAN	364	386	yes	yes	3	1.6898e-05	121.35					1	1	1
AKSIEMKFLTGYEVK	DRDRETVRAKSIEMKF	FLTGYEVKVMEDAHLD	R	A	K	V	K	V	1	0	0	0	0	0	2	1	0	1	1	3	1	1	0	1	1	0	1	1	0	0	15	2	1742.93	sp|Q8NI60|COQ8A_HUMAN	sp|Q8NI60|COQ8A_HUMAN	539	553	yes	yes	2	0.0097917	83.869			1
ALAAAGYDVEK	VSLAALKKALAAAGYD	AAGYDVEKNNSRIKLG	K	A	L	E	K	N	4	0	0	1	0	0	1	1	0	0	1	1	0	0	0	0	0	0	1	1	0	0	11	0	1106.56	sp|P10412|H14_HUMAN;sp|Q02539|H11_HUMAN;sp|P22492|H1T_HUMAN;sp|P16402|H13_HUMAN;sp|P16403|H12_HUMAN	sp|P10412|H14_HUMAN	65	75	no	no	2	9.8174e-05	133.99	1	1	1	1	1	1	1
ALAAAGYDVEKNNSR	VSLAALKKALAAAGYD	DVEKNNSRIKLGLKSL	K	A	L	S	R	I	4	1	2	1	0	0	1	1	0	0	1	1	0	0	0	1	0	0	1	1	0	0	15	1	1577.78	sp|P10412|H14_HUMAN;sp|Q02539|H11_HUMAN;sp|P22492|H1T_HUMAN;sp|P16402|H13_HUMAN;sp|P16403|H12_HUMAN	sp|P10412|H14_HUMAN	65	79	no	no	2;3	3.1544e-23	198.97	1	1	1	1	2	2	2
ALAAGGYDVEK	LSLAALKKALAAGGYD	AGGYDVEKNNSRIKLG	K	A	L	E	K	N	3	0	0	1	0	0	1	2	0	0	1	1	0	0	0	0	0	0	1	1	0	0	11	0	1092.55	sp|P16401|H15_HUMAN	sp|P16401|H15_HUMAN	68	78	yes	yes	2	6.4243e-05	135.43	1	1	1	1	1	1	1
ALAAGGYDVEKNNSR	LSLAALKKALAAGGYD	DVEKNNSRIKLGLKSL	K	A	L	S	R	I	3	1	2	1	0	0	1	2	0	0	1	1	0	0	0	1	0	0	1	1	0	0	15	1	1563.76	sp|P16401|H15_HUMAN	sp|P16401|H15_HUMAN	68	82	yes	yes	2;3	0.00026269	122.52	2	2	2	2
ALADDDFLTVTGK	DMFEEALRALADDDFL	DFLTVTGKTVRLL___	R	A	L	G	K	T	2	0	0	3	0	0	0	1	0	0	2	1	0	1	0	0	2	0	0	1	0	0	13	0	1364.68	sp|P33991|MCM4_HUMAN	sp|P33991|MCM4_HUMAN	846	858	yes	yes	2	6.6698e-11	183.99	1	1	1	1
ALAEYVVQQEGAK	PNTYIYTKALAEYVVQ	VVQQEGAKLNVAIVRP	K	A	L	A	K	L	3	0	0	0	0	2	2	1	0	0	1	1	0	0	0	0	0	0	1	2	0	0	13	0	1404.72	sp|Q8WVX9|FACR1_HUMAN	sp|Q8WVX9|FACR1_HUMAN	209	221	yes	yes	2	8.7292e-05	140.63					1
ALASLMTYK	DVSVDEVKALASLMTY	LASLMTYKCAVVDVPF	K	A	L	Y	K	C	2	0	0	0	0	0	0	0	0	0	2	1	1	0	0	1	1	0	1	0	0	0	9	0	996.531	sp|P00367|DHE3_HUMAN;sp|P49448|DHE4_HUMAN	sp|P00367|DHE3_HUMAN	163	171	yes	no	2	0.00011046	143.11	1	2	1	1	2	2	1
ALAVSDLNR	RGKTLHIKALAVSDLN	LAVSDLNRAGQRQVFF	K	A	L	N	R	A	2	1	1	1	0	0	0	0	0	0	2	0	0	0	0	1	0	0	0	1	0	0	9	0	957.524	sp|P11498|PYC_HUMAN	sp|P11498|PYC_HUMAN	1062	1070	yes	yes	2	0.0020731	103.74	1	1	1	1	1	1	1
ALDFIASK	HKINNVNKALDFIASK	ALDFIASKGVKLVSIG	K	A	L	S	K	G	2	0	0	1	0	0	0	0	0	1	1	1	0	1	0	1	0	0	0	0	0	0	8	0	863.475	sp|O43707|ACTN4_HUMAN;sp|Q08043|ACTN3_HUMAN;sp|P12814|ACTN1_HUMAN	sp|O43707|ACTN4_HUMAN	115	122	no	no	2	0.0030696	101.6	1	1	1	1		1	1
ALDLFSDNAPPPELLEIINEDIAK	TRSDIVSRALDLFSDN	IINEDIAKRTCEEHQL	R	A	L	A	K	R	3	0	2	3	0	0	3	0	0	3	4	1	0	1	3	1	0	0	0	0	0	0	24	0	2636.36	sp|Q15084|PDIA6_HUMAN	sp|Q15084|PDIA6_HUMAN	265	288	yes	yes	3	8.5909e-06	120.25						1
ALDLFSDNAPPPELLEIINEDIAKR	TRSDIVSRALDLFSDN	INEDIAKRTCEEHQLC	R	A	L	K	R	T	3	1	2	3	0	0	3	0	0	3	4	1	0	1	3	1	0	0	0	0	0	0	25	1	2792.46	sp|Q15084|PDIA6_HUMAN	sp|Q15084|PDIA6_HUMAN	265	289	yes	yes	3	5.5526e-08	126.55					1	1	1
ALDTMNFDVIK	QQPADAERALDTMNFD	TMNFDVIKGKPVRIMW	R	A	L	I	K	G	1	0	1	2	0	0	0	0	0	1	1	1	1	1	0	0	1	0	0	1	0	0	11	0	1265.63	sp|P11940|PABP1_HUMAN;sp|Q13310|PABP4_HUMAN	sp|P11940|PABP1_HUMAN	68	78	yes	no	2	3.4586e-06	169.76	1	1	1	1		1
ALDVSASDDEIAR	AESFFQTKALDVSASD	ASDDEIARLKKPDQAI	K	A	L	A	R	L	3	1	0	3	0	0	1	0	0	1	1	0	0	0	0	2	0	0	0	1	0	0	13	0	1360.65	sp|P13798|ACPH_HUMAN	sp|P13798|ACPH_HUMAN	181	193	yes	yes	2	0.0076469	96.229		1			1
ALEAANADLEVK	ASYLDKVRALEAANAD	ANADLEVKIRDWHLKQ	R	A	L	V	K	I	4	0	1	1	0	0	2	0	0	0	2	1	0	0	0	0	0	0	0	1	0	0	12	0	1242.65	CON__P08730-1	CON__P08730-1	116	127	yes	yes	2	5.5337e-05	141.89		1
ALEAANGELEVK	ASYLDKVRALEAANGE	ANGELEVKIRDWYQKQ	R	A	L	V	K	I	3	0	1	0	0	0	3	1	0	0	2	1	0	0	0	0	0	0	0	1	0	0	12	0	1242.65	CON__P08727;sp|P08727|K1C19_HUMAN	CON__P08727	100	111	yes	no	2	1.3152e-12	195.51	1		1	1			1
ALEEANADLEVK	ASYLDKVRALEEANAD	ANADLEVKIRDWYQRQ	R	A	L	V	K	I	3	0	1	1	0	0	3	0	0	0	2	1	0	0	0	0	0	0	0	1	0	0	12	0	1300.65	sp|P02533|K1C14_HUMAN;CON__P02533;CON__Q6IFX2;sp|P19012|K1C15_HUMAN;CON__P19012;sp|P08779|K1C16_HUMAN;CON__P08779	sp|P08779|K1C16_HUMAN	137	148	no	no	2	3.3771e-09	180.66		1		1	1	1	1
ALEESNYELEGK	ASYLDKVRALEESNYE	SNYELEGKIKEWYEKH	R	A	L	G	K	I	1	0	1	0	0	0	4	1	0	0	2	1	0	0	0	1	0	0	1	0	0	0	12	0	1380.64	sp|P13645|K1C10_HUMAN;CON__P13645;CON__P02535-1	sp|P13645|K1C10_HUMAN	166	177	yes	no	2	8.5321e-25	234.9	1	1	1	1	1	1	1
ALEIIPR	LLIGAYAKALEIIPRQ	KALEIIPRQLCDNAGF	K	A	L	P	R	Q	1	1	0	0	0	0	1	0	0	2	1	0	0	0	1	0	0	0	0	0	0	0	7	0	810.496	sp|Q99832|TCPH_HUMAN	sp|Q99832|TCPH_HUMAN	441	447	yes	yes	2	0.00079186	114.19	1	1	1	1			1
ALELDSNLYR	QACVLMIKALELDSNL	ELDSNLYRIGQSKVFF	K	A	L	Y	R	I	1	1	1	1	0	0	1	0	0	0	3	0	0	0	0	1	0	0	1	0	0	0	10	0	1192.61	sp|P35579|MYH9_HUMAN	sp|P35579|MYH9_HUMAN	746	755	yes	yes	2	0.00014702	148.69	1	1	1	1
ALELTGLK	ESAEDLEKALELTGLK	ALELTGLKVFGNEIKL	K	A	L	L	K	V	1	0	0	0	0	0	1	1	0	0	3	1	0	0	0	0	1	0	0	0	0	0	8	0	843.507	sp|P19338|NUCL_HUMAN	sp|P19338|NUCL_HUMAN	363	370	yes	yes	2	0.0078567	89.142	1		1	1	1	1
ALEQFATVVEAK	RSGELAVRALEQFATV	FATVVEAKLIKHKKGI	R	A	L	A	K	L	3	0	0	0	0	1	2	0	0	0	1	1	0	1	0	0	1	0	0	2	0	0	12	0	1304.7	sp|P49748|ACADV_HUMAN	sp|P49748|ACADV_HUMAN	539	550	yes	yes	2	2.324e-34	270.36		1		1	1	1	1
ALGEYLER	DLLGKIQKALGEYLER	ALGEYLERERSSFPRF	K	A	L	E	R	E	1	1	0	0	0	0	2	1	0	0	2	0	0	0	0	0	0	0	1	0	0	0	8	0	949.487	sp|Q14204|DYHC1_HUMAN	sp|Q14204|DYHC1_HUMAN	1614	1621	yes	yes	2	0.025743	93.162	1			1
ALGQNPTNAEVLK	SQCGDVMRALGQNPTN	PTNAEVLKVLGNPKSD	R	A	L	L	K	V	2	0	2	0	0	1	1	1	0	0	2	1	0	0	1	0	1	0	0	1	0	0	13	0	1353.73	sp|P60660|MYL6_HUMAN;sp|P14649|MYL6B_HUMAN	sp|P60660|MYL6_HUMAN	38	50	yes	no	2	5.3168e-16	196.88	1	1	1	1			1
ALGVLAQLIWSR	TVLFGVSRALGVLAQL	LAQLIWSRALGFPLER	R	A	L	S	R	A	2	1	0	0	0	1	0	1	0	1	3	0	0	0	0	1	0	1	0	1	0	0	12	0	1325.78	sp|O75390|CISY_HUMAN	sp|O75390|CISY_HUMAN	429	440	yes	yes	2	0.00134	120.09					1	1	1
ALIAAQYSGAQVR	PENWRAFKALIAAQYS	QYSGAQVRVLSAPPHF	K	A	L	V	R	V	4	1	0	0	0	2	0	1	0	1	1	0	0	0	0	1	0	0	1	1	0	0	13	0	1346.73	sp|P26641|EF1G_HUMAN	sp|P26641|EF1G_HUMAN	18	30	yes	yes	2	9.6053e-08	172.61	1	1	1	1	1	1	1
ALIEILATR	EGAGTDEKALIEILAT	LIEILATRTNAEIRAI	K	A	L	T	R	T	2	1	0	0	0	0	1	0	0	2	2	0	0	0	0	0	1	0	0	0	0	0	9	0	998.612	sp|P08133|ANXA6_HUMAN	sp|P08133|ANXA6_HUMAN	457	465	yes	yes	2	0.00069568	138.1	1		1
ALIEMEKQQQDQVDR	YEYAMRWKALIEMEKQ	QQQDQVDRNIKEAREK	K	A	L	D	R	N	1	1	0	2	0	4	2	0	0	1	1	1	1	0	0	0	0	0	0	1	0	0	15	1	1829.89	sp|Q15233|NONO_HUMAN	sp|Q15233|NONO_HUMAN	273	287	yes	yes	3	0.015259	101.75		1	1	1
ALIESYQNLTR	EEIPSGKRALIESYQN	ESYQNLTRVADYCENN	R	A	L	T	R	V	1	1	1	0	0	1	1	0	0	1	2	0	0	0	0	1	1	0	1	0	0	0	11	0	1306.69	sp|Q8IZP0|ABI1_HUMAN	sp|Q8IZP0|ABI1_HUMAN	18	28	yes	yes	2	0.00035543	123.11		1
ALKLLKTEL	LLLDNMKKALKLLKTE	LKLLKTEL________	K	A	L	E	L	-	1	0	0	0	0	0	1	0	0	0	4	2	0	0	0	0	1	0	0	0	0	0	9	2	1027.66	sp|O95994|AGR2_HUMAN	sp|O95994|AGR2_HUMAN	167	175	yes	yes	2	0.01181	123.98						1	1
ALLDSLQLGPDSLTVHLIHEVTK	RPGLSPYRALLDSLQL	HLIHEVTKVLLVLELQ	R	A	L	T	K	V	1	0	0	2	0	1	1	1	2	1	6	1	0	0	1	2	2	0	0	2	0	0	23	0	2498.37	sp|Q14697|GANAB_HUMAN	sp|Q14697|GANAB_HUMAN	62	84	yes	yes	3;4	0.00052999	85.518					2	2	2
ALLFIPR	VEGQLEFRALLFIPRR	RALLFIPRRAPFDLFE	R	A	L	P	R	R	1	1	0	0	0	0	0	0	0	1	2	0	0	1	1	0	0	0	0	0	0	0	7	0	828.522	sp|P08238|HS90B_HUMAN	sp|P08238|HS90B_HUMAN	331	337	yes	yes	2	0.00384	99.511	1	1	1	1
ALLFVPR	VEGQLEFRALLFVPRR	RALLFVPRRAPFDLFE	R	A	L	P	R	R	1	1	0	0	0	0	0	0	0	0	2	0	0	1	1	0	0	0	0	1	0	0	7	0	814.507	sp|P07900|HS90A_HUMAN	sp|P07900|HS90A_HUMAN	339	345	yes	yes	2	0.0042284	97.64	1	1		1	1	1
ALLVVVNALLR	MAAPPQLRALLVVVNA	VVVNALLRKRRYHAAL	R	A	L	L	R	K	2	1	1	0	0	0	0	0	0	0	4	0	0	0	0	0	0	0	0	3	0	0	11	0	1179.77	sp|Q9Y6I8|PXMP4_HUMAN	sp|Q9Y6I8|PXMP4_HUMAN	9	19	yes	yes	2	0.052388	77.318
ALMDEVVK	EAFARGTKALMDEVVK	ALMDEVVKATSRGCIT	K	A	L	V	K	A	1	0	0	1	0	0	1	0	0	0	1	1	1	0	0	0	0	0	0	2	0	0	8	0	903.474	sp|P00558|PGK1_HUMAN	sp|P00558|PGK1_HUMAN	354	361	yes	yes	2	0.039212	66.073				1
ALMGSPQLVAAVVR	SKKEASRRALMGSPQL	QLVAAVVRTMQNTSDL	R	A	L	V	R	T	3	1	0	0	0	1	0	1	0	0	2	0	1	0	1	1	0	0	0	3	0	0	14	0	1410.8	sp|P14923|PLAK_HUMAN	sp|P14923|PLAK_HUMAN	178	191	yes	yes	2	4.2888e-05	136.81				1		1
ALMLQGVDLLADAVAVTMGPK	VKFGADARALMLQGVD	VAVTMGPKGRTVIIEQ	R	A	L	P	K	G	4	0	0	2	0	1	0	2	0	0	4	1	2	0	1	0	1	0	0	3	0	0	21	0	2112.13	sp|P10809|CH60_HUMAN	sp|P10809|CH60_HUMAN	38	58	yes	yes	3	3.7973e-11	166.28			1	1	2	3	2
ALNFTKHLLMMEKK	SPTASISRALNFTKHL	HLLMMEKKLHTLEDEQ	R	A	L	K	K	L	1	0	1	0	0	0	1	0	1	0	3	3	2	1	0	0	1	0	0	0	0	0	14	2	1702.93	sp|Q86UQ4|ABCAD_HUMAN	sp|Q86UQ4|ABCAD_HUMAN	708	721	yes	yes	4	0.016208	60.08			1		1	1	1
ALPAVQQNNLDEDLIR	LAQAVNARALPAVQQN	NLDEDLIRKLAYVAAG	R	A	L	I	R	K	2	1	2	2	0	2	1	0	0	1	3	0	0	0	1	0	0	0	0	1	0	0	16	0	1807.94	sp|P22314|UBA1_HUMAN	sp|P22314|UBA1_HUMAN	369	384	yes	yes	2	1.1264e-17	201.09	1	1	1	1
ALPILEELLR	SQTAKELKALPILEEL	PILEELLRYYPDHIKG	K	A	L	L	R	Y	1	1	0	0	0	0	2	0	0	1	4	0	0	0	1	0	0	0	0	0	0	0	10	0	1165.71	sp|Q6ZXV5|TMTC3_HUMAN	sp|Q6ZXV5|TMTC3_HUMAN	722	731	yes	yes	2	0.023416	90.601					1
ALPSEELNR	ESEAPGQRALPSEELN	LPSEELNRQLEKLLKE	R	A	L	N	R	Q	1	1	1	0	0	0	2	0	0	0	2	0	0	0	1	1	0	0	0	0	0	0	9	0	1027.53	sp|Q04637|IF4G1_HUMAN	sp|Q04637|IF4G1_HUMAN	1437	1445	yes	yes	2	0.012765	77.282			1	1
ALPSQGLSSSAVLEK	KVDKEYVKALPSQGLS	SSSAVLEKLKEYSSMD	K	A	L	E	K	L	2	0	0	0	0	1	1	1	0	0	3	1	0	0	1	4	0	0	0	1	0	0	15	0	1485.8	sp|O95470|SGPL1_HUMAN	sp|O95470|SGPL1_HUMAN	115	129	yes	yes	2	0.0055526	86.699						1	1
ALQDFMEQIEK				A	L	E	K		1	0	0	1	0	2	2	0	0	1	1	1	1	1	0	0	0	0	0	0	0	0	11	0	1350.65		REV__sp|P80192|M3K9_HUMAN			yes	yes	2	0.0009872	108.43					1	1
ALQFLEEVK	GFEAAKEKALQFLEEV	LQFLEEVKVSREMDRE	K	A	L	V	K	V	1	0	0	0	0	1	2	0	0	0	2	1	0	1	0	0	0	0	0	1	0	0	9	0	1075.59	sp|P40227|TCPZ_HUMAN	sp|P40227|TCPZ_HUMAN	130	138	yes	yes	2	0.00079948	122.28	1	1	1	1
ALQQEQEIEQR	RLKNAFVKALQQEQEI	QEQEIEQRLQQQAALS	K	A	L	Q	R	L	1	1	0	0	0	4	3	0	0	1	1	0	0	0	0	0	0	0	0	0	0	0	11	0	1370.68	sp|Q8WXI9|P66B_HUMAN;sp|Q86YP4|P66A_HUMAN	sp|Q8WXI9|P66B_HUMAN	468	478	yes	no	2	1.6267e-05	156.16				1
ALQSYIQGK	VFTYKGLRALQSYIQG	LQSYIQGKTYPAHAFL	R	A	L	G	K	T	1	0	0	0	0	2	0	1	0	1	1	1	0	0	0	1	0	0	1	0	0	0	9	0	1006.54	sp|Q9Y6I8|PXMP4_HUMAN	sp|Q9Y6I8|PXMP4_HUMAN	90	98	yes	yes	2	0.00082079	118.5	1	1	1	1		1
ALSNMMHFGGYIQK	EDEARKKKALSNMMHF	HFGGYIQKQAQTERKS	K	A	L	Q	K	Q	1	0	1	0	0	1	0	2	1	1	1	1	2	1	0	1	0	0	1	0	0	0	14	0	1595.76	sp|P45379|TNNT2_HUMAN	sp|P45379|TNNT2_HUMAN	187	200	yes	yes	2	0.027894	57.347	1
ALSQLAEVEEK	EDHTALSRALSQLAEV	QLAEVEEKIDQLHQEQ	R	A	L	E	K	I	2	0	0	0	0	1	3	0	0	0	2	1	0	0	0	1	0	0	0	1	0	0	11	0	1215.63	sp|O60749|SNX2_HUMAN;sp|Q13596|SNX1_HUMAN	sp|O60749|SNX2_HUMAN	363	373	yes	no	2	0.043172	82.261						1
ALSTGEKGFGYK	PKTAENFRALSTGEKG	GEKGFGYKGSCFHRII	R	A	L	Y	K	G	1	0	0	0	0	0	1	3	0	0	1	2	0	1	0	1	1	0	1	0	0	0	12	1	1256.64	sp|P62937|PPIA_HUMAN	sp|P62937|PPIA_HUMAN	38	49	yes	yes	2	0.034333	74.533					1
ALTLGALTLPLAR	VQVKDDSRALTLGALT	ALTLPLARLLTAPELI	R	A	L	A	R	L	3	1	0	0	0	0	0	1	0	0	5	0	0	0	1	0	2	0	0	0	0	0	13	0	1308.81	sp|Q9BSJ8|ESYT1_HUMAN	sp|Q9BSJ8|ESYT1_HUMAN	551	563	yes	yes	2	0.00044803	118.28			1	1			1
ALTLPGSSENEYIMK	ILLTNLFKALTLPGSS	SENEYIMKAIMRSFSL	K	A	L	M	K	A	1	0	1	0	0	0	2	1	0	1	2	1	1	0	1	2	1	0	1	0	0	0	15	0	1651.81	sp|P55060|XPO2_HUMAN	sp|P55060|XPO2_HUMAN	560	574	yes	yes	2	6.5498e-12	184.87	1	2	1	1
ALTSEIALLQSR	KSLETEHKALTSEIAL	EIALLQSRLKTEGSDL	K	A	L	S	R	L	2	1	0	0	0	1	1	0	0	1	3	0	0	0	0	2	1	0	0	0	0	0	12	0	1300.74	sp|P04843|RPN1_HUMAN	sp|P04843|RPN1_HUMAN	525	536	yes	yes	2	0.056066	54.471					1
ALTVPELTQQMFDAK	SRGSQQYRALTVPELT	TQQMFDAKNMMAACDP	R	A	L	A	K	N	2	0	0	1	0	2	1	0	0	0	2	1	1	1	1	0	2	0	0	1	0	0	15	0	1690.86	sp|P68371|TBB4B_HUMAN;sp|P04350|TBB4A_HUMAN;sp|Q13509|TBB3_HUMAN	sp|P68371|TBB4B_HUMAN	283	297	no	no	2	1.2028e-17	206.74	2	2	3	2	2	2	1
ALTVPELTQQVFDAK	SRGSQQYRALTVPELT	TQQVFDAKNMMAACDP	R	A	L	A	K	N	2	0	0	1	0	2	1	0	0	0	2	1	0	1	1	0	2	0	0	2	0	0	15	0	1658.89	sp|P07437|TBB5_HUMAN	sp|P07437|TBB5_HUMAN	283	297	yes	yes	2;3	5.142e-34	248.19	2	2	2	1	1	1	1
ALVAYYQK	AIRQSISKALVAYYQK	ALVAYYQKYVDEASKK	K	A	L	Q	K	Y	2	0	0	0	0	1	0	0	0	0	1	1	0	0	0	0	0	0	2	1	0	0	8	0	954.517	sp|P62249|RS16_HUMAN	sp|P62249|RS16_HUMAN	91	98	yes	yes	2	0.0027977	103.29		1	1	1
ALVDGPCTQVR	VDVIDQNRALVDGPCT	DGPCTQVRRQAMPFKC	R	A	L	V	R	R	1	1	0	1	1	1	0	1	0	0	1	0	0	0	1	0	1	0	0	2	0	0	11	0	1214.61	sp|P50914|RL14_HUMAN	sp|P50914|RL14_HUMAN	36	46	yes	yes	2	4.0964e-05	114.51	1	1	1	1	1	1	1
ALVDHENVISCPHLGASTK	TEEPPRDRALVDHENV	PHLGASTKEAQSRCGE	R	A	L	T	K	E	2	0	1	1	1	0	1	1	2	1	2	1	0	0	1	2	1	0	0	2	0	0	19	0	2047.02	sp|O43175|SERA_HUMAN	sp|O43175|SERA_HUMAN	271	289	yes	yes	3;4	1.3685e-10	166.21	1	2	1	1		1
ALVDNEQLR	EQRKQKQKALVDNEQL	LVDNEQLRHELAQLRA	K	A	L	L	R	H	1	1	1	1	0	1	1	0	0	0	2	0	0	0	0	0	0	0	0	1	0	0	9	0	1056.56	sp|O75146|HIP1R_HUMAN	sp|O75146|HIP1R_HUMAN	405	413	yes	yes	2	0.024351	71.692				1
ALVQNDTLLQVK	TYLKYSIKALVQNDTL	NDTLLQVKGTGANGSF	K	A	L	V	K	G	1	0	1	1	0	2	0	0	0	0	3	1	0	0	0	0	1	0	0	2	0	0	12	0	1340.77	sp|Q92522|H1X_HUMAN	sp|Q92522|H1X_HUMAN	95	106	yes	yes	2	4.4497e-05	144.55	1	1	1	1	1	1	1
ALVSGKPAESSAVAATEK	SIIMSSQKALVSGKPA	SAVAATEKKAVTPAPP	K	A	L	E	K	K	5	0	0	0	0	0	2	1	0	0	1	2	0	0	1	3	1	0	0	2	0	0	18	1	1714.91	sp|O95182|NDUA7_HUMAN	sp|O95182|NDUA7_HUMAN	75	92	yes	yes	3	0.0029826	98.572					1	1
ALVSGKPAESSAVAATEKK	SIIMSSQKALVSGKPA	AVAATEKKAVTPAPPI	K	A	L	K	K	A	5	0	0	0	0	0	2	1	0	0	1	3	0	0	1	3	1	0	0	2	0	0	19	2	1843.01	sp|O95182|NDUA7_HUMAN	sp|O95182|NDUA7_HUMAN	75	93	yes	yes	3	0.0037749	134.93	1					1
ALVTLSSGDMR	DISEDGMKALVTLSSG	TLSSGDMRRALNILQS	K	A	L	M	R	R	1	1	0	1	0	0	0	1	0	0	2	0	1	0	0	2	1	0	0	1	0	0	11	0	1148.59	sp|P40937|RFC5_HUMAN	sp|P40937|RFC5_HUMAN	204	214	yes	yes	2	0.0010425	101.46			1	1
ALYETELADAR	GRELTGLKALYETELA	ETELADARRALDDTAR	K	A	L	A	R	R	3	1	0	1	0	0	2	0	0	0	2	0	0	0	0	0	1	0	1	0	0	0	11	0	1250.61	sp|P20700|LMNB1_HUMAN	sp|P20700|LMNB1_HUMAN	80	90	yes	yes	2	1.4197e-09	208.11	1	1	1	1		1
AMAAVPQDVVR	AVVIILPRAMAAVPQD	AVPQDVVRQFMEIEPE	R	A	M	V	R	Q	3	1	0	1	0	1	0	0	0	0	0	0	1	0	1	0	0	0	0	3	0	0	11	0	1155.61	sp|Q969V3|NCLN_HUMAN	sp|Q969V3|NCLN_HUMAN	115	125	yes	yes	2	0.026706	62.823
AMADALLER	LQVLKNARAMADALLE	MADALLERGYSLVSGG	R	A	M	E	R	G	3	1	0	1	0	0	1	0	0	0	2	0	1	0	0	0	0	0	0	0	0	0	9	0	988.501	sp|P34897|GLYM_HUMAN	sp|P34897|GLYM_HUMAN	360	368	yes	yes	2	0.00081145	120.15	1	1	1		1	1
AMDSDWFAENYMGR	GQILANFKAMDSDWFA	FAENYMGRKTKVGLPP	K	A	M	G	R	K	2	1	1	2	0	0	1	1	0	0	0	0	2	1	0	1	0	1	1	0	0	0	14	0	1691.67	sp|P55084|ECHB_HUMAN	sp|P55084|ECHB_HUMAN	392	405	yes	yes	2	1.1427e-22	223.77	1	1	1	1	1	1	1
AMGIMNSFVNDIFER	PDTGISSKAMGIMNSF	FVNDIFERIASEASRL	K	A	M	E	R	I	1	1	2	1	0	0	1	1	0	2	0	0	2	2	0	1	0	0	0	1	0	0	15	0	1742.81	sp|Q99880|H2B1L_HUMAN;sp|Q99879|H2B1M_HUMAN;sp|Q99877|H2B1N_HUMAN;sp|Q93079|H2B1H_HUMAN;sp|Q5QNW6|H2B2F_HUMAN;sp|P62807|H2B1C_HUMAN;sp|P58876|H2B1D_HUMAN;sp|O60814|H2B1K_HUMAN;sp|P57053|H2BFS_HUMAN;sp|Q16778|H2B2E_HUMAN;sp|P33778|H2B1B_HUMAN;sp|P23527|H2B1O_HUMAN;sp|P06899|H2B1J_HUMAN;sp|Q8N257|H2B3B_HUMAN	sp|Q99880|H2B1L_HUMAN	59	73	no	no	2;3	6.7722e-105	323.45	4	4	3	3	6	6	6
AMGVVVATGVNTEIGK	GTNIAAGKAMGVVVAT	GVNTEIGKIRDEMVAT	K	A	M	G	K	I	2	0	1	0	0	0	1	3	0	1	0	1	1	0	0	0	2	0	0	4	0	0	16	0	1544.82	sp|P16615|AT2A2_HUMAN	sp|P16615|AT2A2_HUMAN	219	234	yes	yes	2	1.5743e-45	272.65	1	1	1	1	2	2	1
AMINLHIQK	YVKDHRNKAMINLHIQ	MINLHIQKDNPKIVHA	K	A	M	Q	K	D	1	0	1	0	0	1	0	0	1	2	1	1	1	0	0	0	0	0	0	0	0	0	9	0	1066.6	sp|Q9NZ45|CISD1_HUMAN	sp|Q9NZ45|CISD1_HUMAN	43	51	yes	yes	2	0.0086008	85.265							1
AMKQVAGTMK	VGSAAQTRAMKQVAGT	KQVAGTMKLELAQYRE	R	A	M	M	K	L	2	0	0	0	0	1	0	1	0	0	0	2	2	0	0	0	1	0	0	1	0	0	10	1	1063.55	sp|P25705|ATPA_HUMAN	sp|P25705|ATPA_HUMAN	425	434	yes	yes	2	4.1195e-05	177.3						1	2
AMLALTSTLNK	KKESERDRAMLALTST	ALTSTLNKLIKRLEEK	R	A	M	N	K	L	2	0	1	0	0	0	0	0	0	0	3	1	1	0	0	1	2	0	0	0	0	0	11	0	1161.64	sp|Q13438|OS9_HUMAN	sp|Q13438|OS9_HUMAN	489	499	yes	yes	2	0.043434	59.931
AMLPPNSFQGK	KFFSPLQKAMLPPNSF	PPNSFQGKVAFITGGG	K	A	M	G	K	V	1	0	1	0	0	1	0	1	0	0	1	1	1	1	2	1	0	0	0	0	0	0	11	0	1188.6	sp|Q16698|DECR_HUMAN	sp|Q16698|DECR_HUMAN	50	60	yes	yes	2	0.054378	51.762
AMTDTFTLQAHDQFSPFSSSSGR	LGLILKEKAMTDTFTL	PFSSSSGRRLNISYTR	K	A	M	G	R	R	2	1	0	2	0	2	0	1	1	0	1	0	1	3	1	5	3	0	0	0	0	0	23	0	2517.12	sp|Q96RQ3|MCCA_HUMAN	sp|Q96RQ3|MCCA_HUMAN	521	543	yes	yes	3	1.4295e-05	123.83					1	1	1
AMTGVEQWPYR	HALTEKSKAMTGVEQW	GVEQWPYRAVAQALEV	K	A	M	Y	R	A	1	1	0	0	0	1	1	1	0	0	0	0	1	0	1	0	1	1	1	1	0	0	11	0	1336.62	sp|P49368|TCPG_HUMAN	sp|P49368|TCPG_HUMAN	428	438	yes	yes	2	0.00027975	126.31	1
AMVDPAQTVEQR	TESCDFVRAMVDPAQT	PAQTVEQRLKLFKLAS	R	A	M	Q	R	L	2	1	0	1	0	2	1	0	0	0	0	0	1	0	1	0	1	0	0	2	0	0	12	0	1343.65	sp|P50416|CPT1A_HUMAN	sp|P50416|CPT1A_HUMAN	618	629	yes	yes	2	7.5325e-13	199.68	2	2	2	2	2	2	2
ANHFFTVTDPR	DQSTFIGRANHFFTVT	FFTVTDPRNILLTNEQ	R	A	N	P	R	N	1	1	1	1	0	0	0	0	1	0	0	0	0	2	1	0	2	0	0	1	0	0	11	0	1303.63	sp|Q9H9B4|SFXN1_HUMAN	sp|Q9H9B4|SFXN1_HUMAN	25	35	yes	yes	2;3	0.0016157	99.788					1		2
ANIIFNTSLGAIFGVK	RKTGKRSKANIIFNTS	LGAIFGVKKYADALQE	K	A	N	V	K	K	2	0	2	0	0	0	0	2	0	3	1	1	0	2	0	1	1	0	0	1	0	0	16	0	1663.93	sp|Q9Y6N5|SQRD_HUMAN	sp|Q9Y6N5|SQRD_HUMAN	225	240	yes	yes	2	7.9768e-25	215.34					1	1	1
ANPQVGVAFPHIK	VRYAYDKRANPQVGVA	GVAFPHIKHNYECLVY	R	A	N	I	K	H	2	0	1	0	0	1	0	1	1	1	0	1	0	1	2	0	0	0	0	2	0	0	13	0	1376.76	sp|P13010|XRCC5_HUMAN	sp|P13010|XRCC5_HUMAN	401	413	yes	yes	2	0.0034535	108.57		1
ANSLYIDQEKCMSMRK	LEYDLAVKANSLYIDQ	EKCMSMRKSYPNTLRL	K	A	N	R	K	S	1	1	1	1	1	1	1	0	0	1	1	2	2	0	0	2	0	0	1	0	0	0	16	2	1972.92	sp|Q9BXF9|TEKT3_HUMAN	sp|Q9BXF9|TEKT3_HUMAN	463	478	yes	yes	2	0.039945	68.355							1
ANTFVAELK	VTTLDIVRANTFVAEL	NTFVAELKGLDPARVN	R	A	N	L	K	G	2	0	1	0	0	0	1	0	0	0	1	1	0	1	0	0	1	0	0	1	0	0	9	0	991.534	sp|P40926|MDHM_HUMAN	sp|P40926|MDHM_HUMAN	177	185	yes	yes	2	0.00082625	117.53					1	1	1
ANVAKAGLVDDFEK	AIDWAYYKANVAKAGL	GLVDDFEKKFNALKVP	K	A	N	E	K	K	3	0	1	2	0	0	1	1	0	0	1	2	0	1	0	0	0	0	0	2	0	0	14	1	1475.76	sp|O75947|ATP5H_HUMAN	sp|O75947|ATP5H_HUMAN	59	72	yes	yes	2	5.9568e-06	163.51					1		1
ANVAKAGLVDDFEKK	AIDWAYYKANVAKAGL	LVDDFEKKFNALKVPV	K	A	N	K	K	F	3	0	1	2	0	0	1	1	0	0	1	3	0	1	0	0	0	0	0	2	0	0	15	2	1603.86	sp|O75947|ATP5H_HUMAN	sp|O75947|ATP5H_HUMAN	59	73	yes	yes	3	6.0615e-05	143.76					1	1	1
ANVTVLDTQIR	TLPLTEGKANVTVLDT	TVLDTQIRKLRSRSLS	K	A	N	I	R	K	1	1	1	1	0	1	0	0	0	1	1	0	0	0	0	0	2	0	0	2	0	0	11	0	1228.68	sp|Q9NZM1|MYOF_HUMAN	sp|Q9NZM1|MYOF_HUMAN	713	723	yes	yes	2	0.0033962	92.611	1
ANYDVLESQK	EEIEAQIKANYDVLES	YDVLESQKGIGMNEPL	K	A	N	Q	K	G	1	0	1	1	0	1	1	0	0	0	1	1	0	0	0	1	0	0	1	1	0	0	10	0	1165.56	sp|O00233|PSMD9_HUMAN	sp|O00233|PSMD9_HUMAN	39	48	yes	yes	2	0.010725	88.495		1	1
APALGGSFAGLEPMGLLWALEPEKPLVR	LGELDLERAPALGGSF	EPEKPLVRLVKRDVRT	R	A	P	V	R	L	4	1	0	0	0	0	3	4	0	0	6	1	1	1	4	1	0	1	0	1	0	0	28	1	2918.57	sp|Q86TX2|ACOT1_HUMAN;sp|P49753|ACOT2_HUMAN	sp|Q86TX2|ACOT1_HUMAN	65	92	yes	no	3	1.3457e-10	149.8					1	1
APAMFNIR	KKDWYDVKAPAMFNIR	APAMFNIRNIGKTLVT	K	A	P	I	R	N	2	1	1	0	0	0	0	0	0	1	0	0	1	1	1	0	0	0	0	0	0	0	8	0	918.475	sp|P61247|RS3A_HUMAN	sp|P61247|RS3A_HUMAN	35	42	yes	yes	2	0.00078529	114.02	1	1	1	1	1
APFDLFENK	ALLFIPRRAPFDLFEN	PFDLFENKKKKNNIKL	R	A	P	N	K	K	1	0	1	1	0	0	1	0	0	0	1	1	0	2	1	0	0	0	0	0	0	0	9	0	1079.53	sp|P08238|HS90B_HUMAN;sp|Q58FF7|H90B3_HUMAN	sp|P08238|HS90B_HUMAN	339	347	yes	no	2	0.0044913	93.143	1	1	1	1
APFDLFENR	ALLFVPRRAPFDLFEN	PFDLFENRKKKNNIKL	R	A	P	N	R	K	1	1	1	1	0	0	1	0	0	0	1	0	0	2	1	0	0	0	0	0	0	0	9	0	1107.53	sp|P07900|HS90A_HUMAN	sp|P07900|HS90A_HUMAN	347	355	yes	yes	2	0.0058175	90.601					1
APGFAQMLK	________________	PGFAQMLKEGAKHFSG	K	A	P	L	K	E	2	0	0	0	0	1	0	1	0	0	1	1	1	1	1	0	0	0	0	0	0	0	9	0	961.506	sp|P50990|TCPQ_HUMAN	sp|P50990|TCPQ_HUMAN	8	16	yes	yes	2	0.016403	98.418	1	1		2
APIIAVTR	QVARYRPRAPIIAVTR	APIIAVTRNPQTARQA	R	A	P	T	R	N	2	1	0	0	0	0	0	0	0	2	0	0	0	0	1	0	1	0	0	1	0	0	8	0	839.523	sp|P14618|KPYM_HUMAN	sp|P14618|KPYM_HUMAN	448	455	yes	yes	2	0.0015844	110.81	1	1	1	1
APILIATDVASR	LNEFRSGKAPILIATD	IATDVASRGLDVEDVK	K	A	P	S	R	G	3	1	0	1	0	0	0	0	0	2	1	0	0	0	1	1	1	0	0	1	0	0	12	0	1225.7	sp|Q92841|DDX17_HUMAN;sp|P17844|DDX5_HUMAN	sp|Q92841|DDX17_HUMAN	469	480	no	no	2	0.00085898	110.54	1	1	1	1	1	1	1
APKPDGPGGGPGGSHMGGNYGDDR	RNECNQCKAPKPDGPG	GGNYGDDRRGGRGGYD	K	A	P	D	R	R	1	1	1	3	0	0	0	9	1	0	0	1	1	0	4	1	0	0	1	0	0	0	24	1	2251.97	sp|P35637|FUS_HUMAN	sp|P35637|FUS_HUMAN	449	472	yes	yes	3;4	0.00022185	88.239	1	2	1		1	2	2
APMVNPTLGVHEADLLK	SDLVVKVRAPMVNPTL	VHEADLLKTSGTLISF	R	A	P	L	K	T	2	0	1	1	0	0	1	1	1	0	3	1	1	0	2	0	1	0	0	2	0	0	17	0	1803.96	sp|Q13423|NNTM_HUMAN	sp|Q13423|NNTM_HUMAN	130	146	yes	yes	3	0.0042413	85.473				1	2	2	1
APPNATLEHFYLTSGK	IKEKTRLRAPPNATLE	HFYLTSGKQPKQVEVE	R	A	P	G	K	Q	2	0	1	0	0	0	1	1	1	0	2	1	0	1	2	1	2	0	1	0	0	0	16	0	1744.88	sp|Q96G23|CERS2_HUMAN	sp|Q96G23|CERS2_HUMAN	78	93	yes	yes	3	0.03354	52.112							1
APPQTHLPSGASSGTGSASATHGGGSPPGTR	KVIHLVERAPPQTHLP	GGSPPGTRGPGASVHD	R	A	P	T	R	G	4	1	0	0	0	1	0	7	2	0	1	0	0	0	5	6	4	0	0	0	0	0	31	0	2784.32	sp|P46379|BAG6_HUMAN	sp|P46379|BAG6_HUMAN	88	118	yes	yes	4	2.7394e-05	73.934	1	1	1	1	1	1	1
APPSVFAEVPQAQPVLVFK	________________	AQPVLVFKLTADFRED	M	A	P	F	K	L	3	0	0	0	0	2	1	0	0	0	1	1	0	2	4	1	0	0	0	4	0	0	19	0	2023.11	sp|P17174|AATC_HUMAN	sp|P17174|AATC_HUMAN	2	20	yes	yes	2;3	2.3253e-15	217.19	2	2	2	2
APQLVGQFIAR	ELALDTPRAPQLVGQF	LVGQFIARAVGDGILC	R	A	P	A	R	A	2	1	0	0	0	2	0	1	0	1	1	0	0	1	1	0	0	0	0	1	0	0	11	0	1198.68	sp|Q53EL6|PDCD4_HUMAN	sp|Q53EL6|PDCD4_HUMAN	257	267	yes	yes	2	0.00035315	123.21	1	1	1	1
APSTYGGGLSVSSR	VLAGGSCRAPSTYGGG	GGLSVSSRFSSGGACG	R	A	P	S	R	F	1	1	0	0	0	0	0	3	0	0	1	0	0	0	1	4	1	0	1	1	0	0	14	0	1337.66	sp|P08779|K1C16_HUMAN;CON__P08779	sp|P08779|K1C16_HUMAN	42	55	yes	no	2	4.7084e-11	178.95	1	1	1	1	1	1	1
APSTYGGGLSVSSSR	VLAGGSCRAPSTYGGG	GLSVSSSRFSSGGACG	R	A	P	S	R	F	1	1	0	0	0	0	0	3	0	0	1	0	0	0	1	5	1	0	1	1	0	0	15	0	1424.69	sp|P02533|K1C14_HUMAN;CON__P02533	sp|P02533|K1C14_HUMAN	42	56	yes	no	2	2.5236e-08	171.49	1	1	1	1	1
APSVATVGSICDLNLK	ESITRTSRAPSVATVG	SICDLNLKIPEINSSD	R	A	P	L	K	I	2	0	1	1	1	0	0	1	0	1	2	1	0	0	1	2	1	0	0	2	0	0	16	0	1643.86	sp|O75369|FLNB_HUMAN	sp|O75369|FLNB_HUMAN	2105	2120	yes	yes	2	5.8994e-18	207.34	1
APVPGTPDSLSSGSSR	GVYGALTKAPVPGTPD	SLSSGSSRDVQGTDAS	K	A	P	S	R	D	1	1	0	1	0	0	0	2	0	0	1	0	0	0	3	5	1	0	0	1	0	0	16	0	1513.74	sp|Q9UJZ1|STML2_HUMAN	sp|Q9UJZ1|STML2_HUMAN	322	337	yes	yes	2	0.0077324	80.17		1			1	1	1
APVPTGEVYFADSFDR	SSPKVTYKAPVPTGEV	YFADSFDRGTLSGWIL	K	A	P	D	R	G	2	1	0	2	0	0	1	1	0	0	0	0	0	2	2	1	1	0	1	2	0	0	16	0	1769.83	sp|P27824|CALX_HUMAN	sp|P27824|CALX_HUMAN	62	77	yes	yes	2	5.3863e-08	156.52	1	1	1	1	1	1	1
APVQPQQSPAAAPGGTDEKPSGK	MEEGGRDKAPVQPQQS	TDEKPSGKERRDAGDK	K	A	P	G	K	E	4	0	0	1	0	3	1	3	0	0	0	2	0	0	5	2	1	0	0	1	0	0	23	1	2217.1	sp|Q13200|PSMD2_HUMAN	sp|Q13200|PSMD2_HUMAN	9	31	yes	yes	3	0.0020164	62.999				1
APWIEQEGPEYWDR	ASPREEPRAPWIEQEG	EGPEYWDRNTQICKTN	R	A	P	D	R	N	1	1	0	1	0	1	3	1	0	1	0	0	0	0	2	0	0	2	1	0	0	0	14	0	1774.8	sp|P30462|1B14_HUMAN;sp|P18463|1B37_HUMAN;sp|Q95365|1B38_HUMAN;sp|Q29836|1B67_HUMAN;sp|Q29718|1B82_HUMAN;sp|P30480|1B42_HUMAN;sp|P30475|1B39_HUMAN;sp|P30460|1B08_HUMAN;sp|P01889|1B07_HUMAN;sp|Q31610|1B81_HUMAN;sp|P30486|1B48_HUMAN;sp|Q29940|1B59_HUMAN;sp|Q04826|1B40_HUMAN;sp|P30685|1B35_HUMAN;sp|P30498|1B78_HUMAN;sp|P30495|1B56_HUMAN;sp|P30493|1B55_HUMAN;sp|P30491|1B53_HUMAN;sp|P30490|1B52_HUMAN;…	sp|P30462|1B14_HUMAN	73	86	no	no	2	6.1177e-05	134.18							1
AQAAAPASVPAQAPK	AKAKDQTKAQAAAPAS	SVPAQAPKRTQAPTKA	K	A	Q	P	K	R	7	0	0	0	0	2	0	0	0	0	0	1	0	0	3	1	0	0	0	1	0	0	15	0	1376.74	sp|P47914|RL29_HUMAN	sp|P47914|RL29_HUMAN	135	149	yes	yes	2;3	0.00019227	124.21	1	1	1	1
AQAAAPASVPAQAPKR	AKAKDQTKAQAAAPAS	VPAQAPKRTQAPTKAS	K	A	Q	K	R	T	7	1	0	0	0	2	0	0	0	0	0	1	0	0	3	1	0	0	0	1	0	0	16	1	1532.84	sp|P47914|RL29_HUMAN	sp|P47914|RL29_HUMAN	135	150	yes	yes	2	3.4312e-08	171.49					1	1	1
AQAEAQQPTFDALRDELR	KASLKKLRAQAEAQQP	DALRDELRGAQEVGER	R	A	Q	L	R	G	4	2	0	2	0	3	2	0	0	0	2	0	0	1	1	0	1	0	0	0	0	0	18	1	2058.01	sp|Q15149|PLEC_HUMAN	sp|Q15149|PLEC_HUMAN	1274	1291	yes	yes	3	0.015517	58.83							1
AQAVHPGYGFLSENK	MEAIKKTRAQAVHPGY	YGFLSENKEFARCLAA	R	A	Q	N	K	E	2	0	1	0	0	1	1	2	1	0	1	1	0	1	1	1	0	0	1	1	0	0	15	0	1616.79	sp|P05165|PCCA_HUMAN	sp|P05165|PCCA_HUMAN	136	150	yes	yes	2;3	3.8705e-12	184.87					2	2	2
AQDITLPHLCSVLLAFAR	FAQHVLNRAQDITLPH	SVLLAFARLNFHPDQE	R	A	Q	A	R	L	3	1	0	1	1	1	0	0	1	1	4	0	0	1	1	1	1	0	0	1	0	0	18	0	2024.09	sp|Q969Z0|TBRG4_HUMAN	sp|Q969Z0|TBRG4_HUMAN	361	378	yes	yes	3	0.0087081	73.498					1
AQEIAMQNR	VTVKKQLRAQEIAMQN	QEIAMQNRLPCIYLVD	R	A	Q	N	R	L	2	1	1	0	0	2	1	0	0	1	0	0	1	0	0	0	0	0	0	0	0	0	9	0	1059.51	sp|Q9HCC0|MCCB_HUMAN	sp|Q9HCC0|MCCB_HUMAN	156	164	yes	yes	2	0.036496	66.299					1		1
AQEPESGLSEETQVK	GSKDHNIRAQEPESGL	LSEETQVKCLMDQATD	R	A	Q	V	K	C	1	0	0	0	0	2	4	1	0	0	1	1	0	0	1	2	1	0	0	1	0	0	15	0	1630.77	sp|P78527|PRKDC_HUMAN	sp|P78527|PRKDC_HUMAN	4091	4105	yes	yes	2	0.0019224	103.13					1		1
AQETEAAPSQAPADEPEPESAAAQSQENQDTRPK	ADTKVNTKAQETEAAP	ENQDTRPKVKAKKARK	K	A	Q	P	K	V	8	1	1	2	0	5	6	0	0	0	0	1	0	0	5	3	2	0	0	0	0	0	34	1	3577.6	sp|Q9UNF1|MAGD2_HUMAN	sp|Q9UNF1|MAGD2_HUMAN	138	171	yes	yes	4	0.055151	27.99	1
AQFEGIVTDLIR	HLNMKLTRAQFEGIVT	GIVTDLIRRTIAPCQK	R	A	Q	I	R	R	1	1	0	1	0	1	1	1	0	2	1	0	0	1	0	0	1	0	0	1	0	0	12	0	1360.74	sp|P38646|GRP75_HUMAN	sp|P38646|GRP75_HUMAN	349	360	yes	yes	2	7.8719e-10	191.33					1	1	1
AQHEDQVEQYKK	ADALQELRAQHEDQVE	DQVEQYKKELEKTYSA	R	A	Q	K	K	E	1	0	0	1	0	3	2	0	1	0	0	2	0	0	0	0	0	0	1	1	0	0	12	1	1501.72	sp|P02545|LMNA_HUMAN	sp|P02545|LMNA_HUMAN	250	261	yes	yes	3	0.056893	44.299					1
AQIFANTVDNAR	FKIIEDLRAQIFANTV	ANTVDNARIVLQIDNA	R	A	Q	A	R	I	3	1	2	1	0	1	0	0	0	1	0	0	0	1	0	0	1	0	0	1	0	0	12	0	1318.66	sp|P05783|K1C18_HUMAN	sp|P05783|K1C18_HUMAN	138	149	yes	yes	2	7.6842e-18	217.02	1	1	1	1	1	1	1
AQIHDLVLVGGSTR	LRDAKLDKAQIHDLVL	VLVGGSTRIPKVQKLL	K	A	Q	T	R	I	1	1	0	1	0	1	0	2	1	1	2	0	0	0	0	1	1	0	0	2	0	0	14	0	1464.8	sp|P0DMV9|HS71B_HUMAN;sp|P0DMV8|HS71A_HUMAN	sp|P0DMV9|HS71B_HUMAN	329	342	yes	no	2;3	0.00054289	105.03	1	2	2	1	2	1	2
AQIWDTAGQER	QVDGKTIKAQIWDTAG	WDTAGQERYRAITSAY	K	A	Q	E	R	Y	2	1	0	1	0	2	1	1	0	1	0	0	0	0	0	0	1	1	0	0	0	0	11	0	1273.61	sp|P62491|RB11A_HUMAN;sp|Q15907|RB11B_HUMAN	sp|P62491|RB11A_HUMAN	62	72	yes	no	2	0.00030545	125.23							1
AQLGGPEAAK	IPVTFESRAQLGGPEA	LGGPEAAKSDETAAK_	R	A	Q	A	K	S	3	0	0	0	0	1	1	2	0	0	1	1	0	0	1	0	0	0	0	0	0	0	10	0	940.498	sp|P04792|HSPB1_HUMAN	sp|P04792|HSPB1_HUMAN	189	198	yes	yes	2	0.01102	80.231	2	1	2	2			1
AQLGVQAFADALLIIPK	HKPSVKGRAQLGVQAF	DALLIIPKVLAQNSGF	R	A	Q	P	K	V	4	0	0	1	0	2	0	1	0	2	3	1	0	1	1	0	0	0	0	1	0	0	17	0	1767.03	sp|P40227|TCPZ_HUMAN	sp|P40227|TCPZ_HUMAN	433	449	yes	yes	2	4.5317e-14	182.72						1
AQLLQPTLEINPR	LAKTQEERAQLLQPTL	PTLEINPRHALIKKLN	R	A	Q	P	R	H	1	1	1	0	0	2	1	0	0	1	3	0	0	0	2	0	1	0	0	0	0	0	13	0	1491.84	sp|Q12931|TRAP1_HUMAN	sp|Q12931|TRAP1_HUMAN	635	647	yes	yes	2	7.4809e-06	154.15	1	1	1	1	1	1	1
AQNTWGCGNSLR	PPTDLVWKAQNTWGCG	WGCGNSLRTALINSTG	K	A	Q	L	R	T	1	1	2	0	1	1	0	2	0	0	1	0	0	0	0	1	1	1	0	0	0	0	12	0	1362.61	sp|P02545|LMNA_HUMAN	sp|P02545|LMNA_HUMAN	516	527	yes	yes	2	6.0862e-14	213.35		1	1	1	1	1	1
AQPAQPADEPAEKADEPMEH	LEERPQRKAQPAQPAD	KADEPMEH________	K	A	Q	E	H	-	5	0	0	2	0	2	4	0	1	0	0	1	1	0	4	0	0	0	0	0	0	0	20	1	2159.94	sp|P25786|PSA1_HUMAN	sp|P25786|PSA1_HUMAN	244	263	yes	yes	3	0.022099	51.089					1	1	1
AQQAADKYLYVDK	________________	DKYLYVDKNFINNPLA	M	A	Q	D	K	N	3	0	0	2	0	2	0	0	0	0	1	2	0	0	0	0	0	0	2	1	0	0	13	1	1511.76	sp|P35579|MYH9_HUMAN	sp|P35579|MYH9_HUMAN	2	14	yes	yes	2	0.00050862	130.1	1	1	1	1
AQQEFAAGVFSNPAVR	RTGASFQKAQQEFAAG	VFSNPAVRTAAANAAA	K	A	Q	V	R	T	4	1	1	0	0	2	1	1	0	0	0	0	0	2	1	1	0	0	0	2	0	0	16	0	1690.84	sp|O14828|SCAM3_HUMAN	sp|O14828|SCAM3_HUMAN	314	329	yes	yes	2	3.0309e-12	233.52	1	1	1	1	1	1	1
AQQEFATGVMSNK	TTGASFEKAQQEFATG	ATGVMSNKTVQTAAAN	K	A	Q	N	K	T	2	0	1	0	0	2	1	1	0	0	0	1	1	1	0	1	1	0	0	1	0	0	13	0	1409.66	sp|O15126|SCAM1_HUMAN	sp|O15126|SCAM1_HUMAN	299	311	yes	yes	2	0.028755	86.114	1
AQQEQELAADAFK	EEQLAAAKAQQEQELA	ELAADAFKELDDDMDG	K	A	Q	F	K	E	4	0	0	1	0	3	2	0	0	0	1	1	0	1	0	0	0	0	0	0	0	0	13	0	1447.69	sp|P14314|GLU2B_HUMAN	sp|P14314|GLU2B_HUMAN	207	219	yes	yes	2	7.7741e-11	182.23	1	1		1	1	1	1
AQVADVVVSR	KLYTLQDKAQVADVVV	VADVVVSRWLRVTVAG	K	A	Q	S	R	W	2	1	0	1	0	1	0	0	0	0	0	0	0	0	0	1	0	0	0	4	0	0	10	0	1042.58	sp|P49327|FAS_HUMAN	sp|P49327|FAS_HUMAN	1073	1082	yes	yes	2	0.016774	74.944			1	1
AQVARPGGDTIFGK	________________	GGDTIFGKIIRKEIPA	K	A	Q	G	K	I	2	1	0	1	0	1	0	3	0	1	0	1	0	1	1	0	1	0	0	1	0	0	14	1	1415.75	sp|P49773|HINT1_HUMAN	sp|P49773|HINT1_HUMAN	8	21	yes	yes	3	0.048623	46.069		1		1
AQYDDIVTR	DCIIAEIKAQYDDIVT	QYDDIVTRSRAEAESW	K	A	Q	T	R	S	1	1	0	2	0	1	0	0	0	1	0	0	0	0	0	0	1	0	1	1	0	0	9	0	1079.52	sp|O43790|KRT86_HUMAN;CON__O43790;sp|Q14533|KRT81_HUMAN;CON__Q14533	sp|O43790|KRT86_HUMAN	280	288	yes	no	2	0.026919	70.552			1
AQYEDIAQK	DSIIAEVKAQYEDIAQ	QYEDIAQKSKAEAESL	K	A	Q	Q	K	S	2	0	0	1	0	2	1	0	0	1	0	1	0	0	0	0	0	0	1	0	0	0	9	0	1064.51	sp|P04264|K2C1_HUMAN	sp|P04264|K2C1_HUMAN	356	364	yes	yes	2	0.026323	70.816				1
AQYYLPDGSTIEIGPSR	DETLETEKAQYYLPDG	TIEIGPSRFRAPELLF	K	A	Q	S	R	F	1	1	0	1	0	1	1	2	0	2	1	0	0	0	2	2	1	0	2	0	0	0	17	0	1865.92	sp|P61163|ACTZ_HUMAN	sp|P61163|ACTZ_HUMAN	239	255	yes	yes	2	5.1154e-10	168.67	1	1	1	1
ARFEELCSDLFR	DFYTSITRARFEELCS	ELCSDLFRSTLEPVEK	R	A	R	F	R	S	1	2	0	1	1	0	2	0	0	0	2	0	0	2	0	1	0	0	0	0	0	0	12	1	1541.73	sp|P0DMV9|HS71B_HUMAN;sp|P0DMV8|HS71A_HUMAN;sp|P48741|HSP77_HUMAN	sp|P0DMV9|HS71B_HUMAN	300	311	no	no	3	0.00058774	107.97					1		1
ARFEELNADLFR	DFYTSITRARFEELNA	ELNADLFRGTLDPVEK	R	A	R	F	R	G	2	2	1	1	0	0	2	0	0	0	2	0	0	2	0	0	0	0	0	0	0	0	12	1	1479.75	sp|P11142|HSP7C_HUMAN;sp|P54652|HSP72_HUMAN	sp|P11142|HSP7C_HUMAN	300	311	yes	no	2;3	2.9943e-05	169.21					2	2	2
ARGAAWAGGLLQR	________________	WAGGLLQRAAPCSLLP	R	A	R	Q	R	A	4	2	0	0	0	1	0	3	0	0	2	0	0	0	0	0	0	1	0	0	0	0	13	1	1325.73	sp|O75323|NIPS2_HUMAN	sp|O75323|NIPS2_HUMAN	8	20	yes	yes	3	0.051427	45.257						1
ARGFVPYIGIGTSLMNDYPK	EKKDVVGRARGFVPYI	SLMNDYPKHKYEVLFL	R	A	R	P	K	H	1	1	1	1	0	0	0	3	0	2	1	1	1	1	2	1	1	0	2	1	0	0	20	1	2198.12	sp|P0C7V7|SC11B_HUMAN	sp|P0C7V7|SC11B_HUMAN	129	148	yes	yes	3	0.038152	44.391
ASAELALGENSEVLK	GGLAEFCKASAELALG	GENSEVLKSGRFVTVQ	K	A	S	L	K	S	3	0	1	0	0	0	3	1	0	0	3	1	0	0	0	2	0	0	0	1	0	0	15	0	1529.79	sp|P00505|AATM_HUMAN	sp|P00505|AATM_HUMAN	108	122	yes	yes	2	1.273e-17	231.67	1	1	1	1	1	1	1
ASAELIEEEVAK	VRGLKQQKASAELIEE	LIEEEVAKLLKLKAQL	K	A	S	A	K	L	3	0	0	0	0	0	4	0	0	1	1	1	0	0	0	1	0	0	0	1	0	0	12	0	1287.66	sp|P12081|SYHC_HUMAN	sp|P12081|SYHC_HUMAN	26	37	yes	yes	2	0.00011985	133.91	1	1	1	1
ASALEQFVNSVR	________________	EQFVNSVRQLSAQGQM	M	A	S	V	R	Q	2	1	1	0	0	1	1	0	0	0	1	0	0	1	0	2	0	0	0	2	0	0	12	0	1319.68	sp|Q9UNS2|CSN3_HUMAN	sp|Q9UNS2|CSN3_HUMAN	2	13	yes	yes	2	1.7161e-08	174.4	1
ASASGSGAQVGGPISSGSSASSVTVTR	TCGQPADKASASGSGA	ASSVTVTRSYRSVGGS	K	A	S	T	R	S	4	1	0	0	0	1	0	5	0	1	0	0	0	0	1	9	2	0	0	3	0	0	27	0	2364.15	sp|P02545|LMNA_HUMAN	sp|P02545|LMNA_HUMAN	598	624	yes	yes	3	5.0939e-07	106.5	1	1	1	1	1	1	1
ASASYHISNLLEK	________________	HISNLLEKMTSSDKDF	M	A	S	E	K	M	2	0	1	0	0	0	1	0	1	1	2	1	0	0	0	3	0	0	1	0	0	0	13	0	1431.74	sp|Q86VP6|CAND1_HUMAN	sp|Q86VP6|CAND1_HUMAN	2	14	yes	yes	2	2.7923e-06	154.67	1	1	1	1		1
ASEGPAFFPGR	DKGGYVIKASEGPAFF	GPAFFPGRCAEIFARG	K	A	S	G	R	C	2	1	0	0	0	0	1	2	0	0	0	0	0	2	2	1	0	0	0	0	0	0	11	0	1134.55	sp|Q9NSD9|SYFB_HUMAN	sp|Q9NSD9|SYFB_HUMAN	537	547	yes	yes	2	0.00083767	110.87		1	1	1
ASFENNCEIGCFAK	________________	CEIGCFAKLTNTYCLV	R	A	S	A	K	L	2	0	2	0	2	0	2	1	0	1	0	1	0	2	0	1	0	0	0	0	0	0	14	0	1645.69	sp|P56537|IF6_HUMAN	sp|P56537|IF6_HUMAN	5	18	yes	yes	2	0.00014776	129.74			1
ASFPQGPIGGANR	LSCWLPLRASFPQGPI	GPIGGANRDISILQCH	R	A	S	N	R	D	2	1	1	0	0	1	0	3	0	1	0	0	0	1	2	1	0	0	0	0	0	0	13	0	1270.64	sp|O75608|LYPA1_HUMAN	sp|O75608|LYPA1_HUMAN	150	162	yes	yes	2	0.00020356	131.09	1	1	1	1		1
ASFVTEVLAHSGR	________________	EVLAHSGRLEKEDLGT	M	A	S	G	R	L	2	1	0	0	0	0	1	1	1	0	1	0	0	1	0	2	1	0	0	2	0	0	13	0	1372.71	sp|O43264|ZW10_HUMAN	sp|O43264|ZW10_HUMAN	2	14	yes	yes	2	2.1992e-11	145.91	1				1
ASGADSKGDDLSTAILK	________________	DLSTAILKQKNRPNRL	M	A	S	L	K	Q	3	0	0	3	0	0	0	2	0	1	2	2	0	0	0	3	1	0	0	0	0	0	17	1	1647.83	sp|P55072|TERA_HUMAN	sp|P55072|TERA_HUMAN	2	18	yes	yes	2	5.7445e-27	225.21	1	1	1	1	1	1	1
ASGAQLEAK	LSRLTGSRASGAQLEA	SGAQLEAKVRGLERQV	R	A	S	A	K	V	3	0	0	0	0	1	1	1	0	0	1	1	0	0	0	1	0	0	0	0	0	0	9	0	873.456	sp|Q9BVC6|TM109_HUMAN	sp|Q9BVC6|TM109_HUMAN	207	215	yes	yes	2	0.042964	63.426						1	1
ASGNYATVISHNPETK	GDRGKLARASGNYATV	ISHNPETKKTRVKLPS	R	A	S	T	K	K	2	0	2	0	0	0	1	1	1	1	0	1	0	0	1	2	2	0	1	1	0	0	16	0	1687.82	sp|P62917|RL8_HUMAN	sp|P62917|RL8_HUMAN	129	144	yes	yes	2;3	3.7126e-13	212.1	1	1		1	1
ASGNYATVISHNPETKK	GDRGKLARASGNYATV	SHNPETKKTRVKLPSG	R	A	S	K	K	T	2	0	2	0	0	0	1	1	1	1	0	2	0	0	1	2	2	0	1	1	0	0	17	1	1815.91	sp|P62917|RL8_HUMAN	sp|P62917|RL8_HUMAN	129	145	yes	yes	3;4	0.01382	71.98	1		1		2	2
ASGPPVSELITK	SAGAAKRKASGPPVSE	PVSELITKAVAASKER	K	A	S	T	K	A	1	0	0	0	0	0	1	1	0	1	1	1	0	0	2	2	1	0	0	1	0	0	12	0	1197.66	sp|P10412|H14_HUMAN;sp|P16402|H13_HUMAN;sp|P16403|H12_HUMAN	sp|P10412|H14_HUMAN	35	46	no	no	2	0.043413	57.149			1
ASGTNDKPGGPHYILR	QQPFGGARASGTNDKP	GGPHYILRWTSPQVIK	R	A	S	L	R	W	1	1	1	1	0	0	0	3	1	1	1	1	0	0	2	1	1	0	1	0	0	0	16	1	1681.85	sp|P30038|AL4A1_HUMAN	sp|P30038|AL4A1_HUMAN	525	540	yes	yes	3	0.0041065	82.515	1	1	1	1
ASGVAVSDGVIK	________________	AVSDGVIKVFNDMKVR	M	A	S	I	K	V	2	0	0	1	0	0	0	2	0	1	0	1	0	0	0	2	0	0	0	3	0	0	12	0	1101.6	sp|P23528|COF1_HUMAN	sp|P23528|COF1_HUMAN	2	13	yes	yes	2	0.00013237	130.01	1		1		1	1	1
ASGVQVADEVCR	________________	QVADEVCRIFYDMKVR	M	A	S	C	R	I	2	1	0	1	1	1	1	1	0	0	0	0	0	0	0	1	0	0	0	3	0	0	12	0	1289.6	sp|P60981|DEST_HUMAN	sp|P60981|DEST_HUMAN	2	13	yes	yes	2	6.7987e-06	152.85	1	1	1	1	1		1
ASHPEDPASVVEAR	GAHHLDLRASHPEDPA	PASVVEARKLEATIIG	R	A	S	A	R	K	3	1	0	1	0	0	2	0	1	0	0	0	0	0	2	2	0	0	0	2	0	0	14	0	1463.7	sp|Q9UHL4|DPP2_HUMAN	sp|Q9UHL4|DPP2_HUMAN	449	462	yes	yes	3	0.0020035	117.2					1	1	1
ASIHEAWTDGK	LAEKFRQKASIHEAWT	HEAWTDGKEAMLKHRD	K	A	S	G	K	E	2	0	0	1	0	0	1	1	1	1	0	1	0	0	0	1	1	1	0	0	0	0	11	0	1213.57	sp|O43707|ACTN4_HUMAN;sp|P12814|ACTN1_HUMAN	sp|O43707|ACTN4_HUMAN	422	432	no	no	3	0.00093642	99.343	1	1	1	1
ASITPGTILIILTGR	SQHVRKLRASITPGTI	ILIILTGRHRGKRVVF	R	A	S	G	R	H	1	1	0	0	0	0	0	2	0	4	2	0	0	0	1	1	3	0	0	0	0	0	15	0	1524.92	sp|Q02878|RL6_HUMAN	sp|Q02878|RL6_HUMAN	142	156	yes	yes	2;3	1.2137e-05	165.58	1				2		2
ASLEAAIADAEQR	IEGLKGQRASLEAAIA	AIADAEQRGELAIKDA	R	A	S	Q	R	G	5	1	0	1	0	1	2	0	0	1	1	0	0	0	0	1	0	0	0	0	0	0	13	0	1343.67	sp|P05787|K2C8_HUMAN;CON__P05787;CON__H-INV:HIT000292931	sp|P05787|K2C8_HUMAN	329	341	yes	no	2;3	2.2215e-16	206.97	2	2	2	1	2	1	2
ASLENSLEETK	LQSQLSMKASLENSLE	ENSLEETKGRYCMQLS	K	A	S	T	K	G	1	0	1	0	0	0	3	0	0	0	2	1	0	0	0	2	1	0	0	0	0	0	11	0	1219.59	sp|P02533|K1C14_HUMAN;CON__P02533;sp|P08779|K1C16_HUMAN;CON__P08779;CON__Q9Z2K1;CON__Q3ZAW8	sp|P08779|K1C16_HUMAN	355	365	no	no	2	0.00085797	110.54							1
ASLSLAPVNIFK	________________	LAPVNIFKAGADEERA	M	A	S	F	K	A	2	0	1	0	0	0	0	0	0	1	2	1	0	1	1	2	0	0	0	1	0	0	12	0	1258.73	sp|P78371|TCPB_HUMAN	sp|P78371|TCPB_HUMAN	2	13	yes	yes	2	0.0033359	87.258	1	1	1	1	1		1
ASNTAEVFFDGVR	PEKKMGIKASNTAEVF	EVFFDGVRVPSENVLG	K	A	S	V	R	V	2	1	1	1	0	0	1	1	0	0	0	0	0	2	0	1	1	0	0	2	0	0	13	0	1411.67	sp|P49748|ACADV_HUMAN	sp|P49748|ACADV_HUMAN	304	316	yes	yes	2	2.5333e-60	294.49	1	1			1	1	1
ASNVTNKTDPR	________________	VTNKTDPRSMNSRVFI	M	A	S	P	R	S	1	1	2	1	0	0	0	0	0	0	0	1	0	0	1	1	2	0	0	1	0	0	11	1	1201.61	sp|P07910|HNRPC_HUMAN	sp|P07910|HNRPC_HUMAN	2	12	yes	yes	2	1.066e-06	172.56						1	1
ASPSPTDPVVPAVPIGPPPAGFR	PTTPIPVKASPSPTDP	GPPPAGFRDILLREGP	K	A	S	F	R	D	3	1	0	1	0	0	0	2	0	1	0	0	0	1	8	2	1	0	0	3	0	0	23	0	2225.18	sp|P11498|PYC_HUMAN	sp|P11498|PYC_HUMAN	520	542	yes	yes	3	0.027473	43.696				1
ASSAGSGIR				A	S	I	R		2	1	0	0	0	0	0	2	0	1	0	0	0	0	0	3	0	0	0	0	0	0	9	0	804.409		REV__sp|Q14669|TRIPC_HUMAN			yes	yes	2	0.0048423	92.47			1			2
ASSEGGTAAGAGLDSLHK	RFQNLDKKASSEGGTA	AGLDSLHKNSVSQISV	K	A	S	H	K	N	4	0	0	1	0	0	1	4	1	0	2	1	0	0	0	3	1	0	0	0	0	0	18	0	1627.78	sp|O15143|ARC1B_HUMAN	sp|O15143|ARC1B_HUMAN	309	326	yes	yes	2	0.0020835	110.25			1
ASSVTTFTGEPNTCPR	GPPKGPSRASSVTTFT	GEPNTCPRCSKKVYFA	R	A	S	P	R	C	1	1	1	0	1	0	1	1	0	0	0	0	0	1	2	2	4	0	0	1	0	0	16	0	1723.78	sp|P52943|CRIP2_HUMAN	sp|P52943|CRIP2_HUMAN	113	128	yes	yes	2	8.2945e-09	203.61	1	1	1	1
ASVGECPAPVPVK	________________	CPAPVPVKDKKLLEVK	M	A	S	V	K	D	2	0	0	0	1	0	1	1	0	0	0	1	0	0	3	1	0	0	0	3	0	0	13	0	1309.67	sp|P56134|ATPK_HUMAN	sp|P56134|ATPK_HUMAN	2	14	yes	yes	2	0.00047263	112.36	1	1	1	1	1	1	1
ASVGECPAPVPVKDK	________________	APVPVKDKKLLEVKLG	M	A	S	D	K	K	2	0	0	1	1	0	1	1	0	0	0	2	0	0	3	1	0	0	0	3	0	0	15	1	1552.79	sp|P56134|ATPK_HUMAN	sp|P56134|ATPK_HUMAN	2	16	yes	yes	2	0.003759	105.36					1		1
ASVGECPAPVPVKDKK	________________	PVPVKDKKLLEVKLGE	M	A	S	K	K	L	2	0	0	1	1	0	1	1	0	0	0	3	0	0	3	1	0	0	0	3	0	0	16	2	1680.89	sp|P56134|ATPK_HUMAN	sp|P56134|ATPK_HUMAN	2	17	yes	yes	3	0.00097194	103.83		1			1		1
ASVSQVEADLK	LSSLDNLKASVSQVEA	SQVEADLKMLRTAVDS	K	A	S	L	K	M	2	0	0	1	0	1	1	0	0	0	1	1	0	0	0	2	0	0	0	2	0	0	11	0	1145.59	sp|Q07065|CKAP4_HUMAN	sp|Q07065|CKAP4_HUMAN	541	551	yes	yes	2	0.00048324	130.41					1	1	1
ATAAETSASEPEAESK	________________	SEPEAESKAGPKADGE	M	A	T	S	K	A	5	0	0	0	0	0	4	0	0	0	0	1	0	0	1	3	2	0	0	0	0	0	16	0	1577.71	sp|Q15020|SART3_HUMAN	sp|Q15020|SART3_HUMAN	2	17	yes	yes	2	7.3564e-26	231.17	1	1	1	1	1	1	1
ATAAPAGAPPQPQDLEFTK	LKVAPKVKATAAPAGA	PQDLEFTKLPNGLVIA	K	A	T	T	K	L	5	0	0	1	0	2	1	1	0	0	1	1	0	1	4	0	2	0	0	0	0	0	19	0	1908.96	sp|P22695|QCR2_HUMAN	sp|P22695|QCR2_HUMAN	24	42	yes	yes	2	0.0004926	120.32		1		1
ATAEVLNIGKK	________________	EVLNIGKKLYEGKTKE	M	A	T	K	K	L	2	0	1	0	0	0	1	1	0	1	1	2	0	0	0	0	1	0	0	1	0	0	11	1	1142.67	sp|P22234|PUR6_HUMAN	sp|P22234|PUR6_HUMAN	2	12	yes	yes	2	0.00032355	108.57	1	1	1	1		1
ATAGAYIASQTVK	VIVAADSRATAGAYIA	YIASQTVKKVIEINPY	R	A	T	V	K	K	4	0	0	0	0	1	0	1	0	1	0	1	0	0	0	1	2	0	1	1	0	0	13	0	1279.68	sp|P28074|PSB5_HUMAN	sp|P28074|PSB5_HUMAN	79	91	yes	yes	2	4.0251e-16	201.09	1	1	1	1
ATAGDTHLGGEDFDNR	DDGIFEVKATAGDTHL	GGEDFDNRLVNHFVEE	K	A	T	N	R	L	2	1	1	3	0	0	1	3	1	0	1	0	0	1	0	0	2	0	0	0	0	0	16	0	1674.72	sp|P0DMV9|HS71B_HUMAN;sp|P0DMV8|HS71A_HUMAN;sp|P48741|HSP77_HUMAN	sp|P0DMV9|HS71B_HUMAN	221	236	no	no	2;3	3.3931e-34	243.85	2	2	2	2	2	2	2
ATANSQVMGSANSTLR	AYDIILPRATANSQVM	GSANSTLRAEDMYSAQ	R	A	T	L	R	A	3	1	2	0	0	1	0	1	0	0	1	0	1	0	0	3	2	0	0	1	0	0	16	0	1606.77	sp|Q9NQ84|GPC5C_HUMAN	sp|Q9NQ84|GPC5C_HUMAN	394	409	yes	yes	2	2.0447e-18	211.83
ATAVMPDGQFK	GHPAPNFKATAVMPDG	VMPDGQFKDISLSDYK	K	A	T	F	K	D	2	0	0	1	0	1	0	1	0	0	0	1	1	1	1	0	1	0	0	1	0	0	11	0	1163.56	sp|Q06830|PRDX1_HUMAN	sp|Q06830|PRDX1_HUMAN	17	27	yes	yes	2	0.019938	71.614	1		1	1		1	1
ATDTSQGELVHPK	________________	QGELVHPKALPLIVGA	M	A	T	P	K	A	1	0	0	1	0	1	1	1	1	0	1	1	0	0	1	1	2	0	0	1	0	0	13	0	1381.68	sp|Q5SSJ5|HP1B3_HUMAN	sp|Q5SSJ5|HP1B3_HUMAN	2	14	yes	yes	2	6.0392e-05	139.31	1	1	1	1
ATENDIYNFFSPLNPVR	HMRGLPYRATENDIYN	FSPLNPVRVHIEIGPD	R	A	T	V	R	V	1	1	3	1	0	0	1	0	0	1	1	0	0	2	2	1	1	0	1	1	0	0	17	0	1995.97	sp|P31943|HNRH1_HUMAN;sp|P52597|HNRPF_HUMAN	sp|P31943|HNRH1_HUMAN	300	316	no	no	2	4.8619e-27	217.12	1	1		1	1
ATFIKVPQNQNGK	TLQEVFEKATFIKVPQ	VPQNQNGKSKGYAFIE	K	A	T	G	K	S	1	0	2	0	0	2	0	1	0	1	0	2	0	1	1	0	1	0	0	1	0	0	13	1	1443.78	sp|P19338|NUCL_HUMAN	sp|P19338|NUCL_HUMAN	509	521	yes	yes	3	0.010313	71.176	1	1		1
ATFYGEQVDYYK	TYAALNSKATFYGEQV	GEQVDYYKSYIKTCLD	K	A	T	Y	K	S	1	0	0	1	0	1	1	1	0	0	0	1	0	1	0	0	1	0	3	1	0	0	12	0	1482.67	sp|P46940|IQGA1_HUMAN	sp|P46940|IQGA1_HUMAN	1517	1528	yes	yes	2	0.0011266	106.16	1
ATGGGLSSVGGGSSTIK	GFSSSSGRATGGGLSS	GGGSSTIKYTTTSSSS	R	A	T	I	K	Y	1	0	0	0	0	0	0	6	0	1	1	1	0	0	0	4	2	0	0	1	0	0	17	0	1434.73	CON__P04259;sp|P04259|K2C6B_HUMAN	CON__P04259	534	550	no	no	2	0.00033975	122.66		1	1	1	1		1
ATGPPVSELITK	GAGAAKRKATGPPVSE	PVSELITKAVAASKER	K	A	T	T	K	A	1	0	0	0	0	0	1	1	0	1	1	1	0	0	2	1	2	0	0	1	0	0	12	0	1211.68	sp|P16401|H15_HUMAN	sp|P16401|H15_HUMAN	38	49	yes	yes	2	0.0049045	88.155					1	1	1
ATHGQTCARPMCIPPSYADLGK	________________	PSYADLGKAARDIFNK	M	A	T	G	K	A	3	1	0	1	2	1	0	2	1	1	1	1	1	0	3	1	2	0	1	0	0	0	22	1	2430.12	sp|P45880|VDAC2_HUMAN	sp|P45880|VDAC2_HUMAN	2	23	yes	yes	3	0.0013904	67.928	1			1			1
ATIAGGGVIPHIHK	EELDSLIKATIAGGGV	GVIPHIHKSLIGKKGQ	K	A	T	H	K	S	2	0	0	0	0	0	0	3	2	3	0	1	0	0	1	0	1	0	0	1	0	0	14	0	1369.78	sp|Q71UI9|H2AV_HUMAN;sp|P0C0S5|H2AZ_HUMAN	sp|Q71UI9|H2AV_HUMAN	103	116	yes	no	2;3	0.00015995	128.91	1	1	1	1	1	2	1
ATIAGGGVIPHIHKSLIGK	EELDSLIKATIAGGGV	IHKSLIGKKGQQKTA_	K	A	T	G	K	K	2	0	0	0	0	0	0	4	2	4	1	2	0	0	1	1	1	0	0	1	0	0	19	1	1868.1	sp|Q71UI9|H2AV_HUMAN;sp|P0C0S5|H2AZ_HUMAN	sp|Q71UI9|H2AV_HUMAN	103	121	yes	no	4	0.047799	46.121							1
ATILDLSCNK	KELAALPKATILDLSC	ILDLSCNKLTTLPSDF	K	A	T	N	K	L	1	0	1	1	1	0	0	0	0	1	2	1	0	0	0	1	1	0	0	0	0	0	10	0	1133.58	sp|Q96AG4|LRC59_HUMAN	sp|Q96AG4|LRC59_HUMAN	41	50	yes	yes	2	0.011747	78.939
ATISNDGATILK	LIVDGRGKATISNDGA	NDGATILKLLDVVHPA	K	A	T	L	K	L	2	0	1	1	0	0	0	1	0	2	1	1	0	0	0	1	2	0	0	0	0	0	12	0	1202.65	sp|Q99832|TCPH_HUMAN	sp|Q99832|TCPH_HUMAN	56	67	yes	yes	2	5.7481e-07	161.51	1	1	1	1
ATLKDQLIYNLLK	________________	QLIYNLLKEEQTPQNK	M	A	T	L	K	E	1	0	1	1	0	1	0	0	0	1	4	2	0	0	0	0	1	0	1	0	0	0	13	1	1531.9	sp|P00338|LDHA_HUMAN	sp|P00338|LDHA_HUMAN	2	14	yes	yes	2	1.0074e-22	196.11				1	1
ATNFLAHEK	________________	TNFLAHEKIWFDKFKY	M	A	T	E	K	I	2	0	1	0	0	0	1	0	1	0	1	1	0	1	0	0	1	0	0	0	0	0	9	0	1029.52	sp|P29692|EF1D_HUMAN	sp|P29692|EF1D_HUMAN	2	10	yes	yes	2	2.0517e-06	189.18	1	1	1	1	1
ATPEQYQILK	LVVQCLQRATPEQYQI	PEQYQILKENYGQKEA	R	A	T	L	K	E	1	0	0	0	0	2	1	0	0	1	1	1	0	0	1	0	1	0	1	0	0	0	10	0	1189.63	sp|P14324|FPPS_HUMAN	sp|P14324|FPPS_HUMAN	344	353	yes	yes	2	0.014147	76.17		1
ATQALVLAPTR	QQIELDLKATQALVLA	ALVLAPTRELAQQIQK	K	A	T	T	R	E	3	1	0	0	0	1	0	0	0	0	2	0	0	0	1	0	2	0	0	1	0	0	11	0	1139.67	sp|P60842|IF4A1_HUMAN	sp|P60842|IF4A1_HUMAN	100	110	yes	yes	2	0.0011267	106.16	1			1	1		1
ATQQQHDFTLTQTADGR	WPVAGQIRATQQQHDF	LTQTADGRSSFDWLTG	R	A	T	G	R	S	2	1	0	2	0	4	0	1	1	0	1	0	0	1	0	0	4	0	0	0	0	0	17	0	1916.9	sp|P78527|PRKDC_HUMAN	sp|P78527|PRKDC_HUMAN	2637	2653	yes	yes	3	3.4638e-07	152.34	1	1	1	1	1	1	1
ATSFLLALEPELEAR	LGGGSTSRATSFLLAL	LEPELEARLAHLGVQV	R	A	T	A	R	L	3	1	0	0	0	0	3	0	0	0	4	0	0	1	1	1	1	0	0	0	0	0	15	0	1658.89	sp|P04843|RPN1_HUMAN	sp|P04843|RPN1_HUMAN	66	80	yes	yes	2	1.2213e-07	158.3	1	1	1		1	1	1
ATSLGRPEEEEDELAHR	LPKTSGTRATSLGRPE	EEDELAHRCSSFMAPP	R	A	T	H	R	C	2	2	0	1	0	0	5	1	1	0	2	0	0	0	1	1	1	0	0	0	0	0	17	1	1937.91	sp|P36551|HEM6_HUMAN	sp|P36551|HEM6_HUMAN	110	126	yes	yes	3	0.0052746	78.228						1	1
ATTAALLLEAQAATGFLVDPVR	AMRRGLLRATTAALLL	GFLVDPVRNQRLYVHE	R	A	T	V	R	N	6	1	0	1	0	1	1	1	0	0	4	0	0	1	1	0	3	0	0	2	0	0	22	0	2227.22	sp|Q15149|PLEC_HUMAN	sp|Q15149|PLEC_HUMAN	3519	3540	yes	yes	3	0.035993	40.319
ATTPVIMVGPGTGVAPFIGFIQER	SQFRLPFKATTPVIMV	FIGFIQERAWLRQQGK	K	A	T	E	R	A	2	1	0	0	0	1	1	4	0	3	0	0	1	2	3	0	3	0	0	3	0	0	24	0	2457.31	sp|P16435|NCPR_HUMAN	sp|P16435|NCPR_HUMAN	524	547	yes	yes	3	0.05555	30.311						1
ATVNTFGYIAK	AHKKAIRRATVNTFGY	NTFGYIAKAIGPHDVL	R	A	T	A	K	A	2	0	1	0	0	0	0	1	0	1	0	1	0	1	0	0	2	0	1	1	0	0	11	0	1183.62	sp|O75533|SF3B1_HUMAN	sp|O75533|SF3B1_HUMAN	1076	1086	yes	yes	2	0.0029557	93.598	1	1
ATVTATTKVPEIR	________________	TTKVPEIRDVTRIERI	M	A	T	I	R	D	2	1	0	0	0	0	1	0	0	1	0	1	0	0	1	0	4	0	0	2	0	0	13	1	1385.79	sp|Q9Y230|RUVB2_HUMAN	sp|Q9Y230|RUVB2_HUMAN	2	14	yes	yes	2	0.0018034	111.5		1				1
ATYLEFIQQNEER	________________	FIQQNEERDGVRFSWN	M	A	T	E	R	D	1	1	1	0	0	2	3	0	0	1	1	0	0	1	0	0	1	0	1	0	0	0	13	0	1639.78	sp|Q15437|SC23B_HUMAN	sp|Q15437|SC23B_HUMAN	2	14	yes	yes	2	2.4232e-74	321.23	1	1	1	1
ATYLPQLTTEK	KHGTEEQKATYLPQLT	LPQLTTEKVGSFCLSE	K	A	T	E	K	V	1	0	0	0	0	1	1	0	0	0	2	1	0	0	1	0	3	0	1	0	0	0	11	0	1263.67	sp|P45954|ACDSB_HUMAN	sp|P45954|ACDSB_HUMAN	160	170	yes	yes	2	0.022167	70.412	1					1
AVAFQNPQTHVIENLHAAAYR	QPQLKIDKAVAFQNPQ	NLHAAAYRNALANPLY	K	A	V	Y	R	N	5	1	2	0	0	2	1	0	2	1	1	0	0	1	1	0	1	0	1	2	0	0	21	0	2349.2	sp|P22695|QCR2_HUMAN	sp|P22695|QCR2_HUMAN	163	183	yes	yes	3	2.9162e-05	131.37					1	1	1
AVAGDASESALLK	ENLPILKRAVAGDASE	ASESALLKCIELCCGS	R	A	V	L	K	C	4	0	0	1	0	0	1	1	0	0	2	1	0	0	0	2	0	0	0	1	0	0	13	0	1230.65	sp|P05023|AT1A1_HUMAN	sp|P05023|AT1A1_HUMAN	446	458	yes	yes	2	0.030357	74.962			1				1
AVAIDLPGLGHSK	RLAQAGYRAVAIDLPG	LPGLGHSKEAAAPAPI	R	A	V	S	K	E	2	0	0	1	0	0	0	2	1	1	2	1	0	0	1	1	0	0	0	1	0	0	13	0	1276.71	sp|Q96IU4|ABHEB_HUMAN	sp|Q96IU4|ABHEB_HUMAN	64	76	yes	yes	2;3	0.00065294	113.67	1	1	2	1
AVANQTSATFLR	TGKTLLAKAVANQTSA	QTSATFLRVVGSELIQ	K	A	V	L	R	V	3	1	1	0	0	1	0	0	0	0	1	0	0	1	0	1	2	0	0	1	0	0	12	0	1277.67	sp|P62191|PRS4_HUMAN	sp|P62191|PRS4_HUMAN	238	249	yes	yes	2	0.0013479	115.7	2	1	1	1
AVAVVVDPIQSVK	SFEALSERAVAVVVDP	VDPIQSVKGKVVIDAF	R	A	V	V	K	G	2	0	0	1	0	1	0	0	0	1	0	1	0	0	1	1	0	0	0	5	0	0	13	0	1323.78	sp|O00487|PSDE_HUMAN	sp|O00487|PSDE_HUMAN	140	152	yes	yes	2	0.0012462	105.13	1		1		1	1	1
AVCMLSNTTAIAEAWAR	GDLAKVQRAVCMLSNT	AIAEAWARLDHKFDLM	R	A	V	A	R	L	5	1	1	0	1	0	1	0	0	1	1	0	1	0	0	1	2	1	0	1	0	0	17	0	1863.9	sp|P68363|TBA1B_HUMAN;sp|P68366|TBA4A_HUMAN;sp|Q9NY65|TBA8_HUMAN;sp|Q71U36|TBA1A_HUMAN;sp|Q13748|TBA3C_HUMAN;sp|Q6PEY2|TBA3E_HUMAN	sp|P68363|TBA1B_HUMAN	374	390	no	no	2	5.0149e-48	271.04	1	1	1	1
AVDCLLDSK	VDYFIASKAVDCLLDS	VDCLLDSKWAKAKKGE	K	A	V	S	K	W	1	0	0	2	1	0	0	0	0	0	2	1	0	0	0	1	0	0	0	1	0	0	9	0	1019.5	sp|Q99442|SEC62_HUMAN	sp|Q99442|SEC62_HUMAN	52	60	yes	yes	2	0.021705	93.649					1		1
AVDDGVNTFK	NLMDDIERAVDDGVNT	DDGVNTFKVLTRDKRL	R	A	V	F	K	V	1	0	1	2	0	0	0	1	0	0	0	1	0	1	0	0	1	0	0	2	0	0	10	0	1064.51	sp|P50990|TCPQ_HUMAN	sp|P50990|TCPQ_HUMAN	391	400	yes	yes	2	0.043576	86.882				1
AVDEAADALLK	GALKERRKAVDEAADA	EAADALLKAKEELEKM	K	A	V	L	K	A	4	0	0	2	0	0	1	0	0	0	2	1	0	0	0	0	0	0	0	1	0	0	11	0	1114.59	sp|Q16891|MIC60_HUMAN	sp|Q16891|MIC60_HUMAN	287	297	yes	yes	2	0.0041927	90.827			1
AVDSLVPIGR	EPMQTGIKAVDSLVPI	DSLVPIGRGQRELIIG	K	A	V	G	R	G	1	1	0	1	0	0	0	1	0	1	1	0	0	0	1	1	0	0	0	2	0	0	10	0	1025.59	sp|P25705|ATPA_HUMAN	sp|P25705|ATPA_HUMAN	195	204	yes	yes	2	0.00022055	137.14	1	1	1	1	1	1	1
AVDSQILPK	EQRKIDQKAVDSQILP	VDSQILPKIKAIPQLQ	K	A	V	P	K	I	1	0	0	1	0	1	0	0	0	1	1	1	0	0	1	1	0	0	0	1	0	0	9	0	969.549	sp|Q02878|RL6_HUMAN	sp|Q02878|RL6_HUMAN	252	260	yes	yes	2	0.00083343	116.25	1	1	1	1			1
AVEEEDKMTPEQLAIK	ELAKNYNKAVEEEDKM	TPEQLAIKNVGKQDPK	K	A	V	I	K	N	2	0	0	1	0	1	4	0	0	1	1	2	1	0	1	0	1	0	0	1	0	0	16	1	1829.91	sp|O00487|PSDE_HUMAN	sp|O00487|PSDE_HUMAN	258	273	yes	yes	3	0.0024812	119.88		1		1
AVEEKIEWLESHQDADIEDFK	EDKETMEKAVEEKIEW	DADIEDFKAKKKELEE	K	A	V	F	K	A	2	0	0	3	0	1	5	0	1	2	1	2	0	1	0	1	0	1	0	1	0	0	21	1	2530.19	sp|P11021|GRP78_HUMAN	sp|P11021|GRP78_HUMAN	597	617	yes	yes	3	0.00095142	103.73							1
AVEFLASNESR	RMKRVWDRAVEFLASN	FLASNESRIQTESHRV	R	A	V	S	R	I	2	1	1	0	0	0	2	0	0	0	1	0	0	1	0	2	0	0	0	1	0	0	11	0	1221.6	sp|Q8NC56|LEMD2_HUMAN	sp|Q8NC56|LEMD2_HUMAN	464	474	yes	yes	2	0.0021139	95.483						1
AVENSSTAIGIR	FQVEYAMKAVENSSTA	SSTAIGIRCKDGVVFG	K	A	V	I	R	C	2	1	1	0	0	0	1	1	0	2	0	0	0	0	0	2	1	0	0	1	0	0	12	0	1216.64	sp|P25788|PSA3_HUMAN	sp|P25788|PSA3_HUMAN	30	41	yes	yes	2	3.3771e-09	180.66	1	1	1	1	1	1	1
AVEVQGPSLESGDHGK	ISSSLGGRAVEVQGPS	LESGDHGKIKFPTMKV	R	A	V	G	K	I	1	0	0	1	0	1	2	3	1	0	1	1	0	0	1	2	0	0	0	2	0	0	16	0	1608.77	sp|Q09666|AHNK_HUMAN	sp|Q09666|AHNK_HUMAN	288	303	yes	yes	3	0.010458	90.444					1	1	1
AVEYNALFK	IDVELQQRAVEYNALF	VEYNALFKKYDHMRSA	R	A	V	F	K	K	2	0	1	0	0	0	1	0	0	0	1	1	0	1	0	0	0	0	1	1	0	0	9	0	1053.55	sp|O43747|AP1G1_HUMAN	sp|O43747|AP1G1_HUMAN	563	571	yes	yes	2	0.013574	76.478		1	1
AVFPSIVGR	FAGDDAPRAVFPSIVG	VFPSIVGRPRHQGVMV	R	A	V	G	R	P	1	1	0	0	0	0	0	1	0	1	0	0	0	1	1	1	0	0	0	2	0	0	9	0	944.544	sp|P60709|ACTB_HUMAN;sp|Q6S8J3|POTEE_HUMAN;sp|A5A3E0|POTEF_HUMAN;sp|P0CG38|POTEI_HUMAN;sp|P63261|ACTG_HUMAN;sp|P68133|ACTS_HUMAN;sp|P68032|ACTC_HUMAN;sp|P63267|ACTH_HUMAN;sp|P62736|ACTA_HUMAN	sp|P63261|ACTG_HUMAN	29	37	no	no	2	1.0867e-05	176.41	1	1	1	1	1	1	1
AVFPSIVGRPR	FAGDDAPRAVFPSIVG	PSIVGRPRHQGVMVGM	R	A	V	P	R	H	1	2	0	0	0	0	0	1	0	1	0	0	0	1	2	1	0	0	0	2	0	0	11	1	1197.7	sp|P60709|ACTB_HUMAN;sp|Q6S8J3|POTEE_HUMAN;sp|A5A3E0|POTEF_HUMAN;sp|P0CG38|POTEI_HUMAN;sp|P63261|ACTG_HUMAN;sp|P68133|ACTS_HUMAN;sp|P68032|ACTC_HUMAN;sp|P63267|ACTH_HUMAN;sp|P62736|ACTA_HUMAN	sp|P63261|ACTG_HUMAN	29	39	no	no	2	0.043991	76.17							1
AVFQANQENLPILK	RIAGLCNRAVFQANQE	QENLPILKRAVAGDAS	R	A	V	L	K	R	2	0	2	0	0	2	1	0	0	1	2	1	0	1	1	0	0	0	0	1	0	0	14	0	1583.87	sp|P05023|AT1A1_HUMAN	sp|P05023|AT1A1_HUMAN	431	444	yes	yes	2	0.0055352	99.732						1
AVFVDLEPTVIDEVR	GAGKHVPRAVFVDLEP	PTVIDEVRTGTYRQLF	R	A	V	V	R	T	1	1	0	2	0	0	2	0	0	1	1	0	0	1	1	0	1	0	0	4	0	0	15	0	1700.9	sp|P68363|TBA1B_HUMAN;sp|Q9BQE3|TBA1C_HUMAN;sp|Q71U36|TBA1A_HUMAN	sp|P68363|TBA1B_HUMAN	65	79	no	no	2	2.4436e-17	203.03	1	1	1	2	1	1	1
AVGIWHCGSCMK	GKTKMKRRAVGIWHCG	WHCGSCMKTVAGGAWT	R	A	V	M	K	T	1	0	0	0	2	0	0	2	1	1	0	1	1	0	0	1	0	1	0	1	0	0	12	0	1404.61	sp|P61513|RL37A_HUMAN	sp|P61513|RL37A_HUMAN	51	62	yes	yes	3	0.046108	49.934		1	1
AVITSLLDQIPEMFADTR	LVNVNESRAVITSLLD	PEMFADTRETETVFVP	R	A	V	T	R	E	2	1	0	2	0	1	1	0	0	2	2	0	1	1	1	1	2	0	0	1	0	0	18	0	2019.03	sp|P53992|SC24C_HUMAN	sp|P53992|SC24C_HUMAN	596	613	yes	yes	3	0.052752	51.127						1
AVLCPPPVK	TVFDEAIRAVLCPPPV	VLCPPPVKKRKRKCLL	R	A	V	V	K	K	1	0	0	0	1	0	0	0	0	0	1	1	0	0	3	0	0	0	0	2	0	0	9	0	979.552	sp|P63000|RAC1_HUMAN;sp|P60763|RAC3_HUMAN	sp|P63000|RAC1_HUMAN	175	183	yes	no	2	0.0085515	85.359			1		1		1
AVLEEGTDVVIK	AGPELQNKAVLEEGTD	EGTDVVIKMLQTAKNL	K	A	V	I	K	M	1	0	0	1	0	0	2	1	0	1	1	1	0	0	0	0	1	0	0	3	0	0	12	0	1271.7	sp|Q9NSE4|SYIM_HUMAN	sp|Q9NSE4|SYIM_HUMAN	434	445	yes	yes	2	0.00053907	115.78					1
AVLFCLSEDKK	EEVKKRKKAVLFCLSE	FCLSEDKKNIILEEGK	K	A	V	K	K	N	1	0	0	1	1	0	1	0	0	0	2	2	0	1	0	1	0	0	0	1	0	0	11	1	1308.67	sp|P23528|COF1_HUMAN	sp|P23528|COF1_HUMAN	35	45	yes	yes	2	2.53e-05	160.82	1	1	1	1			1
AVLGTSNFK	FTYINLDKAVLGTSNF	VLGTSNFKVSASPLLY	K	A	V	F	K	V	1	0	1	0	0	0	0	1	0	0	1	1	0	1	0	1	1	0	0	1	0	0	9	0	935.508	sp|P02786|TFR1_HUMAN	sp|P02786|TFR1_HUMAN	487	495	yes	yes	2	0.00076386	128.61	1	1	1	1	1	1	1
AVLLVGLCDSGK	RSRRSSQRAVLLVGLC	VGLCDSGKTLLFVRLL	R	A	V	G	K	T	1	0	0	1	1	0	0	2	0	0	3	1	0	0	0	1	0	0	0	2	0	0	12	0	1230.66	sp|Q9Y5M8|SRPRB_HUMAN	sp|Q9Y5M8|SRPRB_HUMAN	66	77	yes	yes	2	0.0004251	120.45		1			1	1
AVLNPLCQVDYR	LCSRPTCKAVLNPLCQ	PLCQVDYRAKLWACNF	K	A	V	Y	R	A	1	1	1	1	1	1	0	0	0	0	2	0	0	0	1	0	0	0	1	2	0	0	12	0	1446.73	sp|Q15436|SC23A_HUMAN;sp|Q15437|SC23B_HUMAN	sp|Q15437|SC23B_HUMAN	68	79	no	no	2	0.00066792	113.67	1	1	1	1		1	1
AVLSAEQLR	ATTASQAKAVLSAEQL	VLSAEQLRDEEVHAGL	K	A	V	L	R	D	2	1	0	0	0	1	1	0	0	0	2	0	0	0	0	1	0	0	0	1	0	0	9	0	985.556	sp|P50454|SERPH_HUMAN	sp|P50454|SERPH_HUMAN	95	103	yes	yes	2	0.00080743	120.87			1	1	1	1	1
AVLSAEQLRDEEVHAGLGELLR	ATTASQAKAVLSAEQL	AGLGELLRSLSNSTAR	K	A	V	L	R	S	3	2	0	1	0	1	4	2	1	0	5	0	0	0	0	1	0	0	0	2	0	0	22	1	2404.27	sp|P50454|SERPH_HUMAN	sp|P50454|SERPH_HUMAN	95	116	yes	yes	3	6.5471e-12	164.69					1
AVLVDLEPGTMDSVR	TGGKYVPRAVLVDLEP	PGTMDSVRSGPFGQIF	R	A	V	V	R	S	1	1	0	2	0	0	1	1	0	0	2	0	1	0	1	1	1	0	0	3	0	0	15	0	1600.81	sp|P68371|TBB4B_HUMAN;sp|P04350|TBB4A_HUMAN;sp|Q3ZCM7|TBB8_HUMAN	sp|P68371|TBB4B_HUMAN	63	77	yes	no	2;3	1.2304e-33	240.8	3	1	2	2	1	1	1
AVPETRPNHTIYINNLNEK	________________	YINNLNEKIKKDELKK	M	A	V	E	K	I	1	1	4	0	0	0	2	0	1	2	1	1	0	0	2	0	2	0	1	1	0	0	19	1	2222.14	sp|P09012|SNRPA_HUMAN	sp|P09012|SNRPA_HUMAN	2	20	yes	yes	3	0.008514	69.069	1	1			1		1
AVPLALALISVSNPR	YGEPTLRRAVPLALAL	LISVSNPRLNILDTLS	R	A	V	P	R	L	3	1	1	0	0	0	0	0	0	1	3	0	0	0	2	2	0	0	0	2	0	0	15	0	1519.91	sp|Q13200|PSMD2_HUMAN	sp|Q13200|PSMD2_HUMAN	689	703	yes	yes	2	0.004014	116.77	1	1	1	1
AVQGFFTSNNATR	LNHYVLYKAVQGFFTS	FTSNNATRDFLLPFLE	K	A	V	T	R	D	2	1	2	0	0	1	0	1	0	0	0	0	0	2	0	1	2	0	0	1	0	0	13	0	1411.68	sp|O43242|PSMD3_HUMAN	sp|O43242|PSMD3_HUMAN	116	128	yes	yes	2	1.921e-16	207.95	1	1	1	1	1	1	1
AVTEQGAELSNEER	DDMATCMKAVTEQGAE	AELSNEERNLLSVAYK	K	A	V	E	R	N	2	1	1	0	0	1	4	1	0	0	1	0	0	0	0	1	1	0	0	1	0	0	14	0	1531.71	sp|P27348|1433T_HUMAN	sp|P27348|1433T_HUMAN	28	41	yes	yes	2;3	7.8791e-17	208.08	1	1	1	2		1	1
AVTVYDKPASFFK	LADNWHIRAVTVYDKP	DKPASFFKETPLDLQH	R	A	V	F	K	E	2	0	0	1	0	0	0	0	0	0	0	2	0	2	1	1	1	0	1	2	0	0	13	1	1471.77	sp|Q9BT22|ALG1_HUMAN	sp|Q9BT22|ALG1_HUMAN	211	223	yes	yes	3	0.014961	66.326					1	1
AVVGGSHVSTAAVVR	RDFVEALKAVVGGSHV	VSTAAVVREQHGRDES	K	A	V	V	R	E	3	1	0	0	0	0	0	2	1	0	0	0	0	0	0	2	1	0	0	5	0	0	15	0	1408.78	sp|Q86WU2|LDHD_HUMAN	sp|Q86WU2|LDHD_HUMAN	37	51	yes	yes	3	0.0045814	79.744					1
AVVLAANHFGR	MANIAGYKAVVLAANH	LAANHFGRFFTGQITA	K	A	V	G	R	F	3	1	1	0	0	0	0	1	1	0	1	0	0	1	0	0	0	0	0	2	0	0	11	0	1153.64	sp|Q13423|NNTM_HUMAN	sp|Q13423|NNTM_HUMAN	203	213	yes	yes	2	0.00025259	127.46							1
AVVLGEIK				A	V	I	K		1	0	0	0	0	0	1	1	0	1	1	1	0	0	0	0	0	0	0	2	0	0	8	0	827.512		REV__sp|Q8WZ42|TITIN_HUMAN			yes	yes	2	0.0091013	86.866	1			1
AVVVCPKDEDYK	LFAGFQRKAVVVCPKD	CPKDEDYKQRTQKKAE	K	A	V	Y	K	Q	1	0	0	2	1	0	1	0	0	0	0	2	0	0	1	0	0	0	1	3	0	0	12	1	1421.69	sp|Q00839|HNRPU_HUMAN	sp|Q00839|HNRPU_HUMAN	603	614	yes	yes	3	0.042263	50.95			1	1
AVYTQDCPLAAAK	NEMIEAAKAVYTQDCP	DCPLAAAKAIQGLRAV	K	A	V	A	K	A	4	0	0	1	1	1	0	0	0	0	1	1	0	0	1	0	1	0	1	1	0	0	13	0	1406.69	sp|P49588|SYAC_HUMAN	sp|P49588|SYAC_HUMAN	665	677	yes	yes	2	0.00042903	119.27		1	1	1
AWGPGLEGGVVGK	ECGNQKVRAWGPGLEG	LEGGVVGKSADFVVEA	R	A	W	G	K	S	1	0	0	0	0	0	1	5	0	0	1	1	0	0	1	0	0	1	0	2	0	0	13	0	1225.65	sp|P21333|FLNA_HUMAN	sp|P21333|FLNA_HUMAN	581	593	yes	yes	2	0.038618	58.63				1
AYADFYR	RVADQRKKAYADFYRN	KAYADFYRNYDVMKDF	K	A	Y	Y	R	N	2	1	0	1	0	0	0	0	0	0	0	0	0	1	0	0	0	0	2	0	0	0	7	0	904.408	sp|P09669|COX6C_HUMAN	sp|P09669|COX6C_HUMAN	48	54	yes	yes	2	0.0015297	110.63	1		1		1	1	1
AYGGAYDVMSSK	KVTVITRKAYGGAYDV	AYDVMSSKHLCGDTNY	K	A	Y	S	K	H	2	0	0	1	0	0	0	2	0	0	0	1	1	0	0	2	0	0	2	1	0	0	12	0	1247.55	sp|P05166|PCCB_HUMAN	sp|P05166|PCCB_HUMAN	434	445	yes	yes	2	0.0069708	82.831							1
AYHEQLSVAEITNACFEPANQMVK	APVISAEKAYHEQLSV	EPANQMVKCDPRHGKY	K	A	Y	V	K	C	4	0	2	0	1	2	3	0	1	1	1	1	1	1	1	1	1	0	1	2	0	0	24	0	2749.28	sp|P68363|TBA1B_HUMAN;sp|P68366|TBA4A_HUMAN;sp|Q71U36|TBA1A_HUMAN;sp|Q13748|TBA3C_HUMAN;sp|Q6PEY2|TBA3E_HUMAN	sp|P68363|TBA1B_HUMAN	281	304	no	no	3	1.4155e-12	167.35	1	1	1	1	1	1	1
AYILNLVK	DRVLREERAYILNLVK	AYILNLVKQIKKTGCN	R	A	Y	V	K	Q	1	0	1	0	0	0	0	0	0	1	2	1	0	0	0	0	0	0	1	1	0	0	8	0	932.569	sp|P50991|TCPD_HUMAN	sp|P50991|TCPD_HUMAN	281	288	yes	yes	2	0.0038003	97.071		1
AYIQENLELVEK	TAGLPLPKAYIQENLE	ENLELVEKGFSNLKKQ	K	A	Y	E	K	G	1	0	1	0	0	1	3	0	0	1	2	1	0	0	0	0	0	0	1	1	0	0	12	0	1447.76	sp|P11586|C1TC_HUMAN	sp|P11586|C1TC_HUMAN	722	733	yes	yes	2	0.00018326	131.12	1
AYLQQLR	KQEDEVMRAYLQQLRQ	RAYLQQLRQETGLRLC	R	A	Y	L	R	Q	1	1	0	0	0	2	0	0	0	0	2	0	0	0	0	0	0	0	1	0	0	0	7	0	890.497	sp|O15145|ARPC3_HUMAN	sp|O15145|ARPC3_HUMAN	131	137	yes	yes	2	0.00019611	127.66							1
AYNMVDIIHSVVDER	IVPLESTKAYNMVDII	IHSVVDEREFFEIMPN	K	A	Y	E	R	E	1	1	1	2	0	0	1	0	1	2	0	0	1	0	0	1	0	0	1	3	0	0	15	0	1759.86	sp|P05166|PCCB_HUMAN	sp|P05166|PCCB_HUMAN	313	327	yes	yes	3	0.0045978	78.985						1	1
AYPHVFTK	SLSPFEQRAYPHVFTK	AYPHVFTKGIPNVLRR	R	A	Y	T	K	G	1	0	0	0	0	0	0	0	1	0	0	1	0	1	1	0	1	0	1	1	0	0	8	0	961.502	sp|O14949|QCR8_HUMAN	sp|O14949|QCR8_HUMAN	26	33	yes	yes	2	0.027148	71.296		1	1
AYQCVVLLQGK	TEEEFKKRAYQCVVLL	CVVLLQGKNPDITKAW	R	A	Y	G	K	N	1	0	0	0	1	2	0	1	0	0	2	1	0	0	0	0	0	0	1	2	0	0	11	0	1277.68	sp|P54136|SYRC_HUMAN	sp|P54136|SYRC_HUMAN	290	300	yes	yes	2	0.0031771	122.52		1		1
AYSEAHEISKEHMQPTHPIR	TVVESSEKAYSEAHEI	MQPTHPIRLGLALNYS	K	A	Y	I	R	L	2	1	0	0	0	1	3	0	3	2	0	1	1	0	2	2	1	0	1	0	0	0	20	1	2360.13	sp|P61981|1433G_HUMAN	sp|P61981|1433G_HUMAN	153	172	yes	yes	4	0.027215	53.278							1
AYTNFDAER	PSAYGSVKAYTNFDAE	YTNFDAERDALNIETA	K	A	Y	E	R	D	2	1	1	1	0	0	1	0	0	0	0	0	0	1	0	0	1	0	1	0	0	0	9	0	1085.48	sp|P07355|ANXA2_HUMAN;sp|A6NMY6|AXA2L_HUMAN	sp|P07355|ANXA2_HUMAN	29	37	yes	no	2	0.00077957	125.82	1	1	1	1
AYVAVDGIPQGVLER	PLNGVHDRAYVAVDGI	IPQGVLERNNVITLNI	R	A	Y	E	R	N	2	1	0	1	0	1	1	2	0	1	1	0	0	0	1	0	0	0	1	3	0	0	15	0	1585.85	sp|P16278|BGAL_HUMAN	sp|P16278|BGAL_HUMAN	443	457	yes	yes	2	0.0025909	107.39	1					1
AYVDDTPAEQMK	EKLIQEGKAYVDDTPA	DTPAEQMKAEREQRID	K	A	Y	M	K	A	2	0	0	2	0	1	1	0	0	0	0	1	1	0	1	0	1	0	1	1	0	0	12	0	1366.61	sp|P07814|SYEP_HUMAN	sp|P07814|SYEP_HUMAN	289	300	yes	yes	2	3.153e-13	209.73	1	1	1	1
AYVEANQMLGDLIK	SKFKEVKKAYVEANQM	QMLGDLIKVTPSSKIV	K	A	Y	I	K	V	2	0	1	1	0	1	1	1	0	1	2	1	1	0	0	0	0	0	1	1	0	0	14	0	1563.8	sp|P11498|PYC_HUMAN	sp|P11498|PYC_HUMAN	893	906	yes	yes	2	0.038648	70.54
AYVSTLMGVPGR	QNGRMSIKAYVSTLMG	TLMGVPGRTMGVMFTP	K	A	Y	G	R	T	1	1	0	0	0	0	0	2	0	0	1	0	1	0	1	1	1	0	1	2	0	0	12	0	1249.65	sp|O00303|EIF3F_HUMAN	sp|O00303|EIF3F_HUMAN	215	226	yes	yes	2	0.00068921	109.29	1	1	2	1
CAVVDVPFGGAK	LASLMTYKCAVVDVPF	DVPFGGAKAGVKINPK	K	C	A	A	K	A	2	0	0	1	1	0	0	2	0	0	0	1	0	1	1	0	0	0	0	3	0	0	12	0	1218.61	sp|P00367|DHE3_HUMAN;sp|P49448|DHE4_HUMAN	sp|P00367|DHE3_HUMAN	172	183	yes	no	2	0.0017075	114.5	1	1	1	1	1	1	1
CCITAAPYR	ACGPRPGRCCITAAPY	CITAAPYRGISCYRGL	R	C	C	Y	R	G	2	1	0	0	2	0	0	0	0	1	0	0	0	0	1	0	1	0	1	0	0	0	9	0	1110.49	sp|O43790|KRT86_HUMAN;CON__O43790;sp|Q14533|KRT81_HUMAN;CON__Q14533;sp|P78385|KRT83_HUMAN;CON__Q6NT21;CON__P78385	sp|O43790|KRT86_HUMAN	25	33	yes	no	2	0.0030484	95.909	1
CCSGAIIVLTK	GAVEASFKCCSGAIIV	GAIIVLTKSGRSAHQV	K	C	C	T	K	S	1	0	0	0	2	0	0	1	0	2	1	1	0	0	0	1	1	0	0	1	0	0	11	0	1220.63	sp|P14618|KPYM_HUMAN	sp|P14618|KPYM_HUMAN	423	433	yes	yes	2	2.2923e-05	152.54	1	1	1		1	1	1
CDENILWLDYK	LDNAYMEKCDENILWL	NILWLDYKNICKVVEV	K	C	D	Y	K	N	0	0	1	2	1	0	1	0	0	1	2	1	0	0	0	0	0	1	1	0	0	0	11	0	1467.67	sp|P14618|KPYM_HUMAN	sp|P14618|KPYM_HUMAN	152	162	yes	yes	2	3.5673e-31	260.98	1	1	1
CDPVDYSNSPEALR	WLSTYTWRCDPVDYSN	SNSPEALRMVRVAWLF	R	C	D	L	R	M	1	1	1	2	1	0	1	0	0	0	1	0	0	0	2	2	0	0	1	1	0	0	14	0	1621.7	sp|Q9BW60|ELOV1_HUMAN	sp|Q9BW60|ELOV1_HUMAN	93	106	yes	yes	2	8.0243e-05	157.03	1		1
CELPVSYLEPK	ACGLFPQKCELPVSYL	PVSYLEPKLQDTIKAK	K	C	E	P	K	L	0	0	0	0	1	0	2	0	0	0	2	1	0	0	2	1	0	0	1	1	0	0	11	0	1333.66	sp|Q96NB2|SFXN2_HUMAN	sp|Q96NB2|SFXN2_HUMAN	290	300	yes	yes	2	0.001233	104.42					1
CESAPGCGVWQRPVIDNPNYK	APQIANPRCESAPGCG	VIDNPNYKGKWKPPMI	R	C	E	Y	K	G	1	1	2	1	2	1	1	2	0	1	0	1	0	0	3	1	0	1	1	2	0	0	21	1	2446.12	sp|P27824|CALX_HUMAN	sp|P27824|CALX_HUMAN	360	380	yes	yes	3	0.0020358	88.565							1
CFIVGADNVGSK	QLLDDYPKCFIVGADN	GADNVGSKQMQQIRMS	K	C	F	S	K	Q	1	0	1	1	1	0	0	2	0	1	0	1	0	1	0	1	0	0	0	2	0	0	12	0	1265.61	sp|P05388|RLA0_HUMAN;sp|Q8NHW5|RLA0L_HUMAN	sp|P05388|RLA0_HUMAN	27	38	yes	no	2	0.00071829	112.85		1	1	1	1	1	1
CIAVGESDGSIWNPDGIDPK	YLHRFGAKCIAVGESD	NPDGIDPKELEDFKLQ	K	C	I	P	K	E	1	0	1	3	1	0	1	3	0	3	0	1	0	0	2	2	0	1	0	1	0	0	20	0	2128.97	sp|P00367|DHE3_HUMAN;sp|P49448|DHE4_HUMAN	sp|P00367|DHE3_HUMAN	327	346	yes	no	2	1.2157e-32	233.4						1
CIPALDSLTPANEDQK	GGGCALLRCIPALDSL	TPANEDQKIGIEIIKR	R	C	I	Q	K	I	2	0	1	2	1	1	1	0	0	1	2	1	0	0	2	1	1	0	0	0	0	0	16	0	1770.85	sp|P10809|CH60_HUMAN	sp|P10809|CH60_HUMAN	447	462	yes	yes	2	0.00037351	134.68					1	1	1
CLAPMMSEVIR	GPGFYTTRCLAPMMSE	PMMSEVIRILQEGVDP	R	C	L	I	R	I	1	1	0	0	1	0	1	0	0	1	1	0	2	0	1	1	0	0	0	1	0	0	11	0	1305.62	sp|P40939|ECHA_HUMAN	sp|P40939|ECHA_HUMAN	550	560	yes	yes	2	0.028083	57.598							1
CLATGPGIASTVK	TQTGDASKCLATGPGI	PGIASTVKTGEEVGFV	K	C	L	V	K	T	2	0	0	0	1	0	0	2	0	1	1	1	0	0	1	1	2	0	0	1	0	0	13	0	1273.67	sp|O75369|FLNB_HUMAN	sp|O75369|FLNB_HUMAN	1617	1629	yes	yes	2	0.00040314	120.63				1	1
CLYASVLTAQPR	QIIPTARRCLYASVLT	SVLTAQPRLMEPIYLV	R	C	L	P	R	L	2	1	0	0	1	1	0	0	0	0	2	0	0	0	1	1	1	0	1	1	0	0	12	0	1377.71	sp|P13639|EF2_HUMAN	sp|P13639|EF2_HUMAN	728	739	yes	yes	2	0.035667	81.338				1
CMTNTPVVVR	RPAPRVIRCMTNTPVV	TNTPVVVREGATVYAT	R	C	M	V	R	E	0	1	1	0	1	0	0	0	0	0	0	0	1	0	1	0	2	0	0	3	0	0	10	0	1175.58	sp|P32322|P5CR1_HUMAN	sp|P32322|P5CR1_HUMAN	120	129	yes	yes	2	1.6115e-05	172.21					1	1	1
CNNVLYIR	HLGEVLIRCNNVLYIR	CNNVLYIRGVEEEEED	R	C	N	I	R	G	0	1	2	0	1	0	0	0	0	1	1	0	0	0	0	0	0	0	1	1	0	0	8	0	1050.53	sp|P62306|RUXF_HUMAN	sp|P62306|RUXF_HUMAN	66	73	yes	yes	2	0.013076	98.418	1		1
CNVSFLLSEDGSGK	TVKELSPKCNVSFLLS	LSEDGSGKGAALITAV	K	C	N	G	K	G	0	0	1	1	1	0	1	2	0	0	2	1	0	1	0	3	0	0	0	1	0	0	14	0	1511.69	sp|P19367|HXK1_HUMAN	sp|P19367|HXK1_HUMAN	886	899	yes	yes	2	3.7113e-05	143.55					1	1	1
CPEALFQPSFLGMESCGIHETTFNSIMK	TIGNERFRCPEALFQP	TTFNSIMKCDVDIRKD	R	C	P	M	K	C	1	0	1	0	2	1	3	2	1	2	2	1	2	3	2	3	2	0	0	0	0	0	28	0	3230.45	sp|P60709|ACTB_HUMAN;sp|P63261|ACTG_HUMAN	sp|P63261|ACTG_HUMAN	257	284	no	no	3	1.0104e-08	121.38					3	2	2
CPFTGNVSIR	EGTYIDKKCPFTGNVS	FTGNVSIRGRILSGVV	K	C	P	I	R	G	0	1	1	0	1	0	0	1	0	1	0	0	0	1	1	1	1	0	0	1	0	0	10	0	1149.56	sp|P62280|RS11_HUMAN	sp|P62280|RS11_HUMAN	60	69	yes	yes	2	0.0015763	101.46	1	1	1	1
CPGESSHICDFIR	QGVFGLPRCPGESSHI	SHICDFIRKTLNAGAY	R	C	P	I	R	K	0	1	0	1	2	0	1	1	1	2	0	0	0	1	1	2	0	0	0	0	0	0	13	0	1576.68	sp|P50897|PPT1_HUMAN	sp|P50897|PPT1_HUMAN	152	164	yes	yes	3	0.018418	63.602					1
CQSLTEDLEFR	LKVDLENRCQSLTEDL	LTEDLEFRKSMYEEEI	R	C	Q	F	R	K	0	1	0	1	1	1	2	0	0	0	2	0	0	1	0	1	1	0	0	0	0	0	11	0	1396.63	sp|P20700|LMNB1_HUMAN	sp|P20700|LMNB1_HUMAN	198	208	yes	yes	2	3.4519e-16	228.2	1	1	1	1		1	1
CSVNATPQQMPQTEK	LLNGDNMRCSVNATPQ	QQMPQTEKAVEDFLRS	R	C	S	E	K	A	1	0	1	0	1	3	1	0	0	0	0	1	1	0	2	1	2	0	0	1	0	0	15	0	1717.78	sp|Q5JRX3|PREP_HUMAN	sp|Q5JRX3|PREP_HUMAN	780	794	yes	yes	2	0.043306	55.314	1
CTGGEVGATSALAPK	EIKVVYLRCTGGEVGA	ATSALAPKIGPLGLSP	R	C	T	P	K	I	3	0	0	0	1	0	1	3	0	0	1	1	0	0	1	1	2	0	0	1	0	0	15	0	1417.69	sp|P30050|RL12_HUMAN	sp|P30050|RL12_HUMAN	17	31	yes	yes	2	1.8673e-24	216.84	1	1	1	1	1	1	1
CVANNQVETLEK	RLQWFCDRCVANNQVE	NQVETLEKLVELTQKL	R	C	V	E	K	L	1	0	2	0	1	1	2	0	0	0	1	1	0	0	0	0	1	0	0	2	0	0	12	0	1403.67	sp|P42704|LPPRC_HUMAN	sp|P42704|LPPRC_HUMAN	930	941	yes	yes	2	5.9503e-18	220.82	1	1	1	1		1	1
CVYKPMQPGPHVVK	DKGNQVYRCVYKPMQP	QPGPHVVKIFFAGDTI	R	C	V	V	K	I	0	0	0	0	1	1	0	1	1	0	0	2	1	0	3	0	0	0	1	3	0	0	14	1	1638.84	sp|O75369|FLNB_HUMAN	sp|O75369|FLNB_HUMAN	416	429	yes	yes	3;4	0.0043618	87.667				1	2		2
DAADLLSPLALLR	PSIALGFRDAADLLSP	LSPLALLRFSAVARGQ	R	D	A	L	R	F	3	1	0	2	0	0	0	0	0	0	5	0	0	0	1	1	0	0	0	0	0	0	13	0	1366.78	sp|Q14728|MFS10_HUMAN	sp|Q14728|MFS10_HUMAN	241	253	yes	yes	2	8.8136e-05	140.49					1	1	1
DAALATALGDKK	YEAALNSKDAALATAL	ATALGDKKSLEGDLED	K	D	A	K	K	S	4	0	0	2	0	0	0	1	0	0	2	2	0	0	0	0	1	0	0	0	0	0	12	1	1172.64	sp|P20700|LMNB1_HUMAN	sp|P20700|LMNB1_HUMAN	146	157	yes	yes	2	0.00037827	131.09		1	1	1
DAALLCVR	SDLKEMCRDAALLCVR	DAALLCVREYVNSTSE	R	D	A	V	R	E	2	1	0	1	1	0	0	0	0	0	2	0	0	0	0	0	0	0	0	1	0	0	8	0	916.48	sp|Q8NBU5|ATAD1_HUMAN	sp|Q8NBU5|ATAD1_HUMAN	305	312	yes	yes	2	0.0077728	89.296		1
DACVISSDFHER	ITDKGHAKDACVISSD	ISSDFHERDTFYIFNH	K	D	A	E	R	D	1	1	0	2	1	0	1	0	1	1	0	0	0	1	0	2	0	0	0	1	0	0	12	0	1434.62	sp|Q99805|TM9S2_HUMAN	sp|Q99805|TM9S2_HUMAN	192	203	yes	yes	3	0.053796	64.55							1
DADPILISLR	AEEWVSGRDADPILIS	DPILISLREAYVPSKQ	R	D	A	L	R	E	1	1	0	2	0	0	0	0	0	2	2	0	0	0	1	1	0	0	0	0	0	0	10	0	1111.62	sp|Q9BR76|COR1B_HUMAN	sp|Q9BR76|COR1B_HUMAN	384	393	yes	yes	2	0.032249	67.726			1
DAEAWFNEK	QLAEQNRKDAEAWFNE	AEAWFNEKSKELTTEI	K	D	A	E	K	S	2	0	1	1	0	0	2	0	0	0	0	1	0	1	0	0	0	1	0	0	0	0	9	0	1108.48	sp|P13645|K1C10_HUMAN;CON__P13645;sp|Q7Z3Z0|K1C25_HUMAN;CON__Q7Z3Z0;sp|Q7Z3Y8|K1C27_HUMAN;CON__Q7Z3Y8;sp|Q7Z3Y7|K1C28_HUMAN;CON__Q148H6;CON__Q7Z3Y7	sp|P13645|K1C10_HUMAN	335	343	yes	no	2	3.1996e-14	225.4	1	1	1	1	1	1	1
DAEAWFTSR	VMAEQNRKDAEAWFTS	AEAWFTSRTEELNREV	K	D	A	S	R	T	2	1	0	1	0	0	1	0	0	0	0	0	0	1	0	1	1	1	0	0	0	0	9	0	1081.48	CON__P08727;sp|P08727|K1C19_HUMAN	CON__P08727	266	274	yes	no	2	0.00055317	150.36		1	1	1
DAEDAMDAMDGAVLDGR	FVRFHDKRDAEDAMDA	DGAVLDGRELRVQMAR	R	D	A	G	R	E	4	1	0	5	0	0	1	2	0	0	1	0	2	0	0	0	0	0	0	1	0	0	17	0	1750.71	sp|Q01130|SRSF2_HUMAN	sp|Q01130|SRSF2_HUMAN	67	83	yes	yes	2	0.018168	66.393	1			1
DAFDRNPELQNLLLDDFFK	SVFLGKIKDAFDRNPE	LLLDDFFKSAVENCQD	K	D	A	F	K	S	1	1	2	4	0	1	1	0	0	0	4	1	0	3	1	0	0	0	0	0	0	0	19	1	2309.13	sp|P52209|6PGD_HUMAN	sp|P52209|6PGD_HUMAN	378	396	yes	yes	3	0.011681	63.392						1	1
DAFLGSFLYEYSR	CKNYQEAKDAFLGSFL	SFLYEYSRRHPEYAVS	K	D	A	S	R	R	1	1	0	1	0	0	1	1	0	0	2	0	0	2	0	2	0	0	2	0	0	0	13	0	1566.74	CON__P02769	CON__P02769	347	359	yes	yes	2	0.032759	62.166				1
DAFVAIVQSVK	KEMSGDVRDAFVAIVQ	VAIVQSVKNKPLFFAD	R	D	A	V	K	N	2	0	0	1	0	1	0	0	0	1	0	1	0	1	0	1	0	0	0	3	0	0	11	0	1175.65	sp|P08133|ANXA6_HUMAN	sp|P08133|ANXA6_HUMAN	588	598	yes	yes	2	7.5251e-05	143.5		1	1	1
DAGEGLLAVQITDQEGKPK	VDFAIDARDAGEGLLA	TDQEGKPKRAIVHDNK	R	D	A	P	K	R	2	0	0	2	0	2	2	3	0	1	2	2	0	0	1	0	1	0	0	1	0	0	19	1	1968.02	sp|O75369|FLNB_HUMAN	sp|O75369|FLNB_HUMAN	1546	1564	yes	yes	3	0.0090888	72.489					1	1	1
DAGIEPGPDTYLALLNAYAEK	ENILTVMRDAGIEPGP	LLNAYAEKGDIDHVKQ	R	D	A	E	K	G	4	0	1	2	0	0	2	2	0	1	3	1	0	0	2	0	1	0	2	0	0	0	21	0	2220.09	sp|P42704|LPPRC_HUMAN	sp|P42704|LPPRC_HUMAN	260	280	yes	yes	3	0.0028793	89.557						1	1
DAGMQLQGYR	GNHTPIFRDAGMQLQG	GMQLQGYRYYDPKTCG	R	D	A	Y	R	Y	1	1	0	1	0	2	0	2	0	0	1	0	1	0	0	0	0	0	1	0	0	0	10	0	1137.52	sp|P00505|AATM_HUMAN	sp|P00505|AATM_HUMAN	171	180	yes	yes	2	0.0011492	107.21	1	1	1	1
DAGQISGLNVLR	DSQRQATKDAGQISGL	ISGLNVLRVINEPTAA	K	D	A	L	R	V	1	1	1	1	0	1	0	2	0	1	2	0	0	0	0	1	0	0	0	1	0	0	12	0	1241.67	sp|P38646|GRP75_HUMAN	sp|P38646|GRP75_HUMAN	207	218	yes	yes	2	6.8758e-25	238.51	1	1		1		1	1
DAGTIAGLNVLR	DSQRQATKDAGTIAGL	IAGLNVLRIINEPTAA	K	D	A	L	R	I	2	1	1	1	0	0	0	2	0	1	2	0	0	0	0	0	1	0	0	1	0	0	12	0	1198.67	sp|P11142|HSP7C_HUMAN	sp|P11142|HSP7C_HUMAN	160	171	yes	yes	2	4.5167e-25	243.65	1	1		1	1	1	1
DAGTIAGLNVMR	DAQRQATKDAGTIAGL	IAGLNVMRIINEPTAA	K	D	A	M	R	I	2	1	1	1	0	0	0	2	0	1	1	0	1	0	0	0	1	0	0	1	0	0	12	0	1216.62	sp|P11021|GRP78_HUMAN	sp|P11021|GRP78_HUMAN	186	197	yes	yes	2	3.5325e-13	242.12	1	1	1	1	2	1	1
DAGVIAGLNVLR	DSQRQATKDAGVIAGL	IAGLNVLRIINEPTAA	K	D	A	L	R	I	2	1	1	1	0	0	0	2	0	1	2	0	0	0	0	0	0	0	0	2	0	0	12	0	1196.69	sp|P0DMV9|HS71B_HUMAN;sp|P0DMV8|HS71A_HUMAN	sp|P0DMV9|HS71B_HUMAN	160	171	no	no	2	1.7395e-06	155.06	1	1	1		1	1	1
DAGYGGISLAVEGPSK	SDFIVDTRDAGYGGIS	LAVEGPSKVDIQTEDL	R	D	A	S	K	V	2	0	0	1	0	0	1	4	0	1	1	1	0	0	1	2	0	0	1	1	0	0	16	0	1519.75	sp|O75369|FLNB_HUMAN	sp|O75369|FLNB_HUMAN	2029	2044	yes	yes	2	0.0067074	113.52					1
DAICGQLQCQTGR	SYVSCTPRDAICGQLQ	QLQCQTGRTQPLLGSI	R	D	A	G	R	T	1	1	0	1	2	3	0	2	0	1	1	0	0	0	0	0	1	0	0	0	0	0	13	0	1505.67	sp|Q13444|ADA15_HUMAN	sp|Q13444|ADA15_HUMAN	575	587	yes	yes	2	1.1427e-07	172.17							1
DAINQGMDEELER	AALQVTVRDAINQGMD	GMDEELERDEKVFLLG	R	D	A	E	R	D	1	1	1	2	0	1	3	1	0	1	1	0	1	0	0	0	0	0	0	0	0	0	13	0	1518.66	sp|P11177|ODPB_HUMAN	sp|P11177|ODPB_HUMAN	37	49	yes	yes	2	2.6977e-07	166.11				1	1	1	2
DAINQGMDEELERDEK	AALQVTVRDAINQGMD	EELERDEKVFLLGEEV	R	D	A	E	K	V	1	1	1	3	0	1	4	1	0	1	1	1	1	0	0	0	0	0	0	0	0	0	16	1	1890.83	sp|P11177|ODPB_HUMAN	sp|P11177|ODPB_HUMAN	37	52	yes	yes	2;3	1.0113e-16	220.37					3	2	3
DALNIETAIK	YTNFDAERDALNIETA	LNIETAIKTKGVDEVT	R	D	A	I	K	T	2	0	1	1	0	0	1	0	0	2	1	1	0	0	0	0	1	0	0	0	0	0	10	0	1086.59	sp|P07355|ANXA2_HUMAN;sp|A6NMY6|AXA2L_HUMAN	sp|P07355|ANXA2_HUMAN	38	47	yes	no	2	0.0072796	86.882						1	1
DALNQATSQVESK	QQENSILRDALNQATS	ATSQVESKQNAELAKL	R	D	A	S	K	Q	2	0	1	1	0	2	1	0	0	0	1	1	0	0	0	2	1	0	0	1	0	0	13	0	1389.67	sp|Q9P2E9|RRBP1_HUMAN	sp|Q9P2E9|RRBP1_HUMAN	807	819	yes	yes	2	0.0017347	98.105					1
DASLMVTNDGATILK	KILLSSGRDASLMVTN	NDGATILKNIGVDNPA	R	D	A	L	K	N	2	0	1	2	0	0	0	1	0	1	2	1	1	0	0	1	2	0	0	1	0	0	15	0	1547.79	sp|P78371|TCPB_HUMAN	sp|P78371|TCPB_HUMAN	58	72	yes	yes	2	1.298e-33	235.31	1	1	1	1
DASNWSTDKLK	NNWHWTERDASNWSTD	NWSTDKLKTLFLAVQV	R	D	A	L	K	T	1	0	1	2	0	0	0	0	0	0	1	2	0	0	0	2	1	1	0	0	0	0	11	1	1263.61	sp|O95433|AHSA1_HUMAN	sp|O95433|AHSA1_HUMAN	31	41	yes	yes	3	0.0046973	82.029	1	1	1	1		1
DATLTALDR	KGLKTILKDATLTALD	ATLTALDRGQQQVFKG	K	D	A	D	R	G	2	1	0	2	0	0	0	0	0	0	2	0	0	0	0	0	2	0	0	0	0	0	9	0	974.503	sp|P40939|ECHA_HUMAN	sp|P40939|ECHA_HUMAN	391	399	yes	yes	2	0.016804	75.043						1	1
DATNVGDEGGFAPNILENK	VIKEKYGKDATNVGDE	APNILENKEGLELLKT	K	D	A	N	K	E	2	0	3	2	0	0	2	3	0	1	1	1	0	1	1	0	1	0	0	1	0	0	19	0	1959.92	sp|P06733|ENOA_HUMAN	sp|P06733|ENOA_HUMAN	203	221	yes	yes	2	1.2044e-104	344.32	1	1	1	1
DAVEDLESVGK	GGLGKLGKDAVEDLES	EDLESVGKGAVHDVKD	K	D	A	G	K	G	1	0	0	2	0	0	2	1	0	0	1	1	0	0	0	1	0	0	0	2	0	0	11	0	1160.56	sp|P81605|DCD_HUMAN	sp|P81605|DCD_HUMAN	86	96	yes	yes	2	0.0005703	115.23	1	1	1	1	1	1
DAVLLVFANK	MLAEDELRDAVLLVFA	VLLVFANKQDLPNAMN	R	D	A	N	K	Q	2	0	1	1	0	0	0	0	0	0	2	1	0	1	0	0	0	0	0	2	0	0	10	0	1088.62	sp|P84077|ARF1_HUMAN;sp|P61204|ARF3_HUMAN;sp|P84085|ARF5_HUMAN	sp|P84077|ARF1_HUMAN	118	127	no	no	2	1.1358e-06	182.69	1		1	1		1	1
DAVSNTTNQLESK	KQENGILRDAVSNTTN	TTNQLESKQSAELNKL	R	D	A	S	K	Q	1	0	2	1	0	1	1	0	0	0	1	1	0	0	0	2	2	0	0	1	0	0	13	0	1405.67	sp|Q86UP2|KTN1_HUMAN	sp|Q86UP2|KTN1_HUMAN	431	443	yes	yes	2	4.7406e-07	163.51					1		1
DAVTYTEHAK	VFLENVIRDAVTYTEH	VTYTEHAKRKTVTAMD	R	D	A	A	K	R	2	0	0	1	0	0	1	0	1	0	0	1	0	0	0	0	2	0	1	1	0	0	10	0	1133.54	sp|P62805|H4_HUMAN	sp|P62805|H4_HUMAN	69	78	yes	yes	2	9.9487e-05	156.35	2	2	2	1		2	2
DAVTYTEHAKR	VFLENVIRDAVTYTEH	TYTEHAKRKTVTAMDV	R	D	A	K	R	K	2	1	0	1	0	0	1	0	1	0	0	1	0	0	0	0	2	0	1	1	0	0	11	1	1289.64	sp|P62805|H4_HUMAN	sp|P62805|H4_HUMAN	69	79	yes	yes	3	0.02661	57.348						1
DAVVYPILVEFTR	KVKPFVVRDAVVYPIL	PILVEFTREVEEEPGI	R	D	A	T	R	E	1	1	0	1	0	0	1	0	0	1	1	0	0	1	1	0	1	0	1	3	0	0	13	0	1520.82	sp|Q9Y4L1|HYOU1_HUMAN	sp|Q9Y4L1|HYOU1_HUMAN	439	451	yes	yes	2;3	0.00011285	129.82					2	1	1
DDDIAALVVDNGSGMCK	________________	DNGSGMCKAGFAGDDA	M	D	D	C	K	A	2	0	1	4	1	0	0	2	0	1	1	1	1	0	0	1	0	0	0	2	0	0	17	0	1778.78	sp|P60709|ACTB_HUMAN	sp|P60709|ACTB_HUMAN	2	18	yes	yes	2	9.4971e-103	332.56	2	2	2	2	2	2	2
DDGSWEVIEGYR	SLSFPIRRDDGSWEVI	WEVIEGYRAQHSQHRT	R	D	D	Y	R	A	0	1	0	2	0	0	2	2	0	1	0	0	0	0	0	1	0	1	1	1	0	0	12	0	1424.62	sp|P00367|DHE3_HUMAN;sp|P49448|DHE4_HUMAN	sp|P00367|DHE3_HUMAN	125	136	yes	no	2	7.6486e-08	173.24	1	1			1	1	1
DDGVFVQEVTQNSPAAR	HGLTIAQRDDGVFVQE	TQNSPAARTGVVKEGD	R	D	D	A	R	T	2	1	1	2	0	2	1	1	0	0	0	0	0	1	1	1	1	0	0	3	0	0	17	0	1831.87	sp|Q09666|AHNK_HUMAN	sp|Q09666|AHNK_HUMAN	29	45	yes	yes	2	2.4166e-60	290.1
DDIENMVK	QSSGGLSKDDIENMVK	DDIENMVKNAEKYAEE	K	D	D	V	K	N	0	0	1	2	0	0	1	0	0	1	0	1	1	0	0	0	0	0	0	1	0	0	8	0	962.438	sp|P38646|GRP75_HUMAN	sp|P38646|GRP75_HUMAN	556	563	yes	yes	2	0.013992	77.923					1	1	1
DDKHGSYEDAVHSGALND	IKLHPESKDDKHGSYE	VHSGALND________	K	D	D	N	D	-	2	0	1	4	0	0	1	2	2	0	1	1	0	0	0	2	0	0	1	1	0	0	18	1	1928.81	sp|P17987|TCPA_HUMAN	sp|P17987|TCPA_HUMAN	539	556	yes	yes	3	0.00025903	120.32	1	1		1	1	1	1
DDNGKPYVLPSVR	NLGVGAYRDDNGKPYV	PYVLPSVRKAEAQIAA	R	D	D	V	R	K	0	1	1	2	0	0	0	1	0	0	1	1	0	0	2	1	0	0	1	2	0	0	13	1	1458.75	sp|P00505|AATM_HUMAN	sp|P00505|AATM_HUMAN	69	81	yes	yes	3	0.01336	67.997	1	1	1
DDSNLYINVK	AILQVGNRDDSNLYIN	SNLYINVKLKAAEEIG	R	D	D	V	K	L	0	0	2	2	0	0	0	0	0	1	1	1	0	0	0	1	0	0	1	1	0	0	10	0	1179.58	sp|P11586|C1TC_HUMAN	sp|P11586|C1TC_HUMAN	47	56	yes	yes	2	0.0060554	123.21				1
DEGGKAFFK	DCWRKIFRDEGGKAFF	EGGKAFFKGAWSNVLR	R	D	E	F	K	G	1	0	0	1	0	0	1	2	0	0	0	2	0	2	0	0	0	0	0	0	0	0	9	1	997.487	sp|P05141|ADT2_HUMAN;sp|P12236|ADT3_HUMAN	sp|P12236|ADT3_HUMAN	264	272	no	no	2	0.018243	134.48					1	1
DEILPTTPISEQK	HVSIVEPKDEILPTTP	TTPISEQKGGKPEPPA	K	D	E	Q	K	G	0	0	0	1	0	1	2	0	0	2	1	1	0	0	2	1	2	0	0	0	0	0	13	0	1469.76	sp|P23396|RS3_HUMAN	sp|P23396|RS3_HUMAN	215	227	yes	yes	2	1.676e-07	170.89	1	1	1	1	1	1	1
DEKGALFQAHAR	VTLRASLRDEKGALFQ	ALFQAHARYRADTLGE	R	D	E	A	R	Y	3	1	0	1	0	1	1	1	1	0	1	1	0	1	0	0	0	0	0	0	0	0	12	1	1341.68	sp|Q86TX2|ACOT1_HUMAN;sp|P49753|ACOT2_HUMAN	sp|Q86TX2|ACOT1_HUMAN	40	51	yes	no	3	0.0075122	96.067							1
DENQSINHQMAQEDAQR	VSMCQGNRDENQSINH	MAQEDAQRLYQAGEGR	R	D	E	Q	R	L	2	1	2	2	0	4	2	0	1	1	0	0	1	0	0	1	0	0	0	0	0	0	17	0	2012.86	sp|P20073|ANXA7_HUMAN	sp|P20073|ANXA7_HUMAN	332	348	yes	yes	3	0.003155	92.8	1	1	1
DENSVELTMAEGPYK	ARLSVSGRDENSVELT	TMAEGPYKIILTARPF	R	D	E	Y	K	I	1	0	1	1	0	0	3	1	0	0	1	1	1	0	1	1	1	0	1	1	0	0	15	0	1681.75	sp|Q14697|GANAB_HUMAN	sp|Q14697|GANAB_HUMAN	134	148	yes	yes	2	1.3426e-80	314.35		1	1	1	1	2	2
DETEFYLGK	KIEGVYARDETEFYLG	ETEFYLGKRCAYVYKA	R	D	E	G	K	R	0	0	0	1	0	0	2	1	0	0	1	1	0	1	0	0	1	0	1	0	0	0	9	0	1100.5	sp|P18077|RL35A_HUMAN	sp|P18077|RL35A_HUMAN	37	45	yes	yes	2	0.00015625	169.06	1	1	1	1
DETEFYLGKR	KIEGVYARDETEFYLG	TEFYLGKRCAYVYKAK	R	D	E	K	R	C	0	1	0	1	0	0	2	1	0	0	1	1	0	1	0	0	1	0	1	0	0	0	10	1	1256.6	sp|P18077|RL35A_HUMAN	sp|P18077|RL35A_HUMAN	37	46	yes	yes	2;3	0.0046859	82.426		1	2	2	1		1
DETNYGIPQR	IIMWKLTRDETNYGIP	TNYGIPQRALRGHSHF	R	D	E	Q	R	A	0	1	1	1	0	1	1	1	0	1	0	0	0	0	1	0	1	0	1	0	0	0	10	0	1191.55	sp|P63244|RACK1_HUMAN	sp|P63244|RACK1_HUMAN	48	57	yes	yes	2	4.4497e-22	218.73	1	1	1	1	1	1	1
DFAVSTVPVSGPSHLR	EIVADTFRDFAVSTVP	VSGPSHLRGLCGMGGP	R	D	F	L	R	G	1	1	0	1	0	0	0	1	1	0	1	0	0	1	2	3	1	0	0	3	0	0	16	0	1667.86	sp|O95865|DDAH2_HUMAN	sp|O95865|DDAH2_HUMAN	158	173	yes	yes	2;3	0.0024616	98.368	1	2	2
DFFNYLPLSSQDPAPVR	VDALCNLRDFFNYLPL	SQDPAPVRECHDPSDR	R	D	F	V	R	E	1	1	1	2	0	1	0	0	0	0	2	0	0	2	3	2	0	0	1	1	0	0	17	0	1964.96	sp|P05166|PCCB_HUMAN	sp|P05166|PCCB_HUMAN	273	289	yes	yes	2	4.8409e-27	217.2					1	1	1
DFLAGGIAAAISK	EQAISFAKDFLAGGIA	GIAAAISKTAVAPIER	K	D	F	S	K	T	4	0	0	1	0	0	0	2	0	2	1	1	0	1	0	1	0	0	0	0	0	0	13	0	1232.68	sp|P12236|ADT3_HUMAN	sp|P12236|ADT3_HUMAN	11	23	yes	yes	2	2.6535e-16	205.56	1		1	1	1
DFLAGGIAAAISKTAVAPIER	EQAISFAKDFLAGGIA	TAVAPIERVKLLLQVQ	K	D	F	E	R	V	6	1	0	1	0	0	1	2	0	3	1	1	0	1	1	1	1	0	0	1	0	0	21	1	2070.15	sp|P12236|ADT3_HUMAN	sp|P12236|ADT3_HUMAN	11	31	yes	yes	3	0.04392	57.798					1	1
DFLAGGVAAAVSK	DHAWSFLKDFLAGGVA	GVAAAVSKTAVAPIER	K	D	F	S	K	T	4	0	0	1	0	0	0	2	0	0	1	1	0	1	0	1	0	0	0	2	0	0	13	0	1204.65	sp|P12235|ADT1_HUMAN	sp|P12235|ADT1_HUMAN	11	23	yes	yes	2	0.00055692	116.03	1		1	2
DFLLKPELLR	SIHSSGFRDFLLKPEL	LLKPELLRAIVDCGFE	R	D	F	L	R	A	0	1	0	1	0	0	1	0	0	0	4	1	0	1	1	0	0	0	0	0	0	0	10	1	1242.73	sp|Q13838|DX39B_HUMAN;sp|O00148|DX39A_HUMAN	sp|Q13838|DX39B_HUMAN	49	58	yes	no	2	0.055655	86.882					1
DFLLPFLEEPMDTEADLQFRPR	FTSNNATRDFLLPFLE	ADLQFRPRTGKAASTP	R	D	F	P	R	T	1	2	0	3	0	1	3	0	0	0	4	0	1	3	3	0	1	0	0	0	0	0	22	1	2678.3	sp|O43242|PSMD3_HUMAN	sp|O43242|PSMD3_HUMAN	129	150	yes	yes	3	0.028033	67.449
DFLLTAR	PRKIEEIKDFLLTARR	KDFLLTARRKDAKSVK	K	D	F	A	R	R	1	1	0	1	0	0	0	0	0	0	2	0	0	1	0	0	1	0	0	0	0	0	7	0	834.46	sp|P63173|RL38_HUMAN	sp|P63173|RL38_HUMAN	10	16	yes	yes	2	0.0028145	104.45	1	1		1
DFMIQGGDFTR	SKFHRVIKDFMIQGGD	IQGGDFTRGDGTGGKS	K	D	F	T	R	G	0	1	0	2	0	1	0	2	0	1	0	0	1	2	0	0	1	0	0	0	0	0	11	0	1285.58	sp|P23284|PPIB_HUMAN	sp|P23284|PPIB_HUMAN	99	109	yes	yes	2	1.7614e-05	155					1	1	1
DFMYVSQDPK	YKPKAYLRDFMYVSQD	MYVSQDPKDQLLLGPT	R	D	F	P	K	D	0	0	0	2	0	1	0	0	0	0	0	1	1	1	1	1	0	0	1	1	0	0	10	0	1228.54	sp|P55084|ECHB_HUMAN	sp|P55084|ECHB_HUMAN	339	348	yes	yes	2	1.314e-06	175.91	2	2	2	2	1	2	2
DFNPTATVK	EMKNGLSRDFNPTATV	FNPTATVKMLPTFVRS	R	D	F	V	K	M	1	0	1	1	0	0	0	0	0	0	0	1	0	1	1	0	2	0	0	1	0	0	9	0	991.497	sp|P19367|HXK1_HUMAN	sp|P19367|HXK1_HUMAN	54	62	yes	yes	2	0.0029836	96.034	1	1	1	1	1	1	1
[truncated: 4,241 more rows]
[truncated: 21 more columns]
