# Supplementary material for: Characterization of the AGR2 Interactome Uncovers New Players of Protein Disulfide Isomerase Network in Cancer Cells
Source: Mol Cell Proteomics. 2021 Dec 18;21(2):100188. doi: 10.1016/j.mcpro.2021.100188 (PMC8816719; doi:10.1016/j.mcpro.2021.100188)
Supplement: Supplemental Data File S2 [file mmc2.xlsx]

## Sheet: S2A H1299_SILAC_E7F4_ProteinGrp
Supplementary Table S2A. Mass spectrometry protein level data for identification and verification of potential AGR2 interacting partners in H1299 cells using SILAC quantitation.
Ratio H/L exp1E701	Ratio H/L exp1E702	Ratio H/L exp1F401	Ratio H/L exp1F402	Ratio H/L exp2E701	Ratio H/L exp2E702	Ratio H/L exp2F401	Ratio H/L exp2F402	Ratio H/L exp3E701	Ratio H/L exp3E702	Ratio H/L exp3F401	Ratio H/L exp3F402	Ratio H/L normalized exp1E701	Ratio H/L normalized exp1E702	Ratio H/L normalized exp1F401	Ratio H/L normalized exp1F402	Ratio H/L normalized exp2E701	Ratio H/L normalized exp2E702	Ratio H/L normalized exp2F401	Ratio H/L normalized exp2F402	Ratio H/L normalized exp3E701	Ratio H/L normalized exp3E702	Ratio H/L normalized exp3F401	Ratio H/L normalized exp3F402	Intensity L exp1E701	Intensity H exp1E701	Intensity L exp1E702	Intensity H exp1E702	Intensity L exp1F401	Intensity H exp1F401	Intensity L exp1F402	Intensity H exp1F402	Intensity L exp2E701	Intensity H exp2E701	Intensity L exp2E702	Intensity H exp2E702	Intensity L exp2F401	Intensity H exp2F401	Intensity L exp2F402	Intensity H exp2F402	Intensity L exp3E701	Intensity H exp3E701	Intensity L exp3E702	Intensity H exp3E702	Intensity L exp3F401	Intensity H exp3F401	Intensity L exp3F402	Intensity H exp3F402	Only identified by site	Reverse
#!{Description}
#!{Type}E	E	E	E	E	E	E	E	E	E	E	E	E	E	E	E	E	E	E	E	E	E	E	E	E	E	E	E	E	E	E	E	E	E	E	E	E	E	E	E	E	E	E	E	E	E	E	E	C	C
#!{C:Grouping}Ratio H/L E7	Ratio H/L E7	Ratio H/L F4	Ratio H/L F4	Ratio H/L E7	Ratio H/L E7	Ratio H/L F4	Ratio H/L F4	Ratio H/L E7	Ratio H/L E7	Ratio H/L F4	Ratio H/L F4	Ratio H/L normalized E7	Ratio H/L normalized E7	Ratio H/L normalized F4	Ratio H/L normalized F4	Ratio H/L normalized E7	Ratio H/L normalized E7	Ratio H/L normalized F4	Ratio H/L normalized F4	Ratio H/L normalized E7	Ratio H/L normalized E7	Ratio H/L normalized F4	Ratio H/L normalized F4	Intensity L E7	Intensity H E7	Intensity L E7	Intensity H E7	Intensity L F4	Intensity H F4	Intensity L F4	Intensity H F4	Intensity L E7	Intensity H E7	Intensity L E7	Intensity H E7	Intensity L F4	Intensity H F4	Intensity L F4	Intensity H F4	Intensity L E7	Intensity H E7	Intensity L E7	Intensity H E7	Intensity L F4	Intensity H F4	Intensity L F4	Intensity H F4
NaN	NaN	NaN	NaN	NaN	NaN	NaN	NaN	NaN	NaN	NaN	NaN	NaN	NaN	NaN	NaN	NaN	NaN	NaN	NaN	NaN	NaN	NaN	NaN	14.421	15.6442	15.2728	14.7298	15.0234	15.869	15.7342	16.2251	17.2558	16.7987	15.3601	15.6066	15.9404	15.4996	16.2849	14.1679	16.928	15.5632	16.8487	15.1368	20.2126	14.5603	21.0307	14.5789
NaN	NaN	NaN	NaN	NaN	NaN	NaN	NaN	NaN	NaN	NaN	NaN	NaN	NaN	NaN	NaN	NaN	NaN	NaN	NaN	NaN	NaN	NaN	NaN	21.8482	14.8719	22.5771	15.9458	13.9396	16.3307	15.7211	14.9494	16.0969	14.4393	17.4574	16.385	14.0138	15.7249	17.5336	15.0608	15.9121	15.8701	15.0819	16.4569	19.6458	15.5086	19.0287	14.6596
NaN	NaN	NaN	NaN	NaN	NaN	NaN	NaN	NaN	NaN	NaN	NaN	NaN	NaN	NaN	NaN	NaN	NaN	NaN	NaN	NaN	NaN	NaN	NaN	21.9716	17.0704	14.969	16.1747	14.8082	16.5909	17.78	14.3969	22.267	14.8516	21.8725	16.4463	15.3424	16.8	22.0859	14.3465	18.0891	16.6664	14.8039	16.428	14.4548	15.6896	14.7071	13.7399
NaN	NaN	NaN	NaN	NaN	NaN	NaN	NaN	NaN	NaN	NaN	NaN	NaN	NaN	NaN	NaN	NaN	NaN	NaN	NaN	NaN	NaN	NaN	NaN	24.6488	15.6453	24.3847	16.0615	14.9	16.8965	18.9057	14.0537	26.4676	17.0823	26.2578	15.7156	24.1272	14.5941	23.6846	14.0953	26.3747	17.4	26.1711	15.58	25.0766	15.5262	24.966	14.382
NaN	NaN	NaN	NaN	NaN	NaN	NaN	NaN	NaN	NaN	NaN	NaN	NaN	NaN	NaN	NaN	NaN	NaN	NaN	NaN	NaN	NaN	NaN	NaN	24.0043	16.178	23.6142	15.1844	18.8625	15.6719	18.094	14.7448	23.7269	16.0535	24.8232	15.1557	22.7852	18.9403	23.0714	18.2331	25.3564	18.3777	24.8735	17.9841	23.0728	13.9395	22.5746	14.9118
NaN	NaN	NaN	NaN	NaN	NaN	NaN	NaN	NaN	NaN	NaN	NaN	NaN	NaN	NaN	NaN	NaN	NaN	NaN	NaN	NaN	NaN	NaN	NaN	21.3635	14.8493	21.1063	14.5266	12.9917	16.701	16.152	14.666	15.1441	15.4785	17.0454	15.0637	21.0345	14.8178	15.5522	16.4738	16.0578	15.3221	16.6768	15.2394	16.9116	13.6326	12.8343	15.1054
NaN	NaN	NaN	NaN	NaN	NaN	NaN	NaN	NaN	NaN	NaN	NaN	NaN	NaN	NaN	NaN	NaN	NaN	NaN	NaN	NaN	NaN	NaN	NaN	19.9795	14.9728	16.4889	16.4864	13.1042	16.1916	17.0172	14.5943	20.5962	17.2884	21.1	15.6744	15.069	15.1157	16.2929	14.3234	18.2979	13.4203	15.8598	16.138	14.4704	14.7989	15.8616	14.3099
NaN	NaN	NaN	NaN	NaN	NaN	NaN	NaN	NaN	NaN	NaN	NaN	NaN	NaN	NaN	NaN	NaN	NaN	NaN	NaN	NaN	NaN	NaN	NaN	16.6635	17.0258	18.2712	16.2683	15.2293	16.7173	16.0463	14.6941	21.7666	16.6991	21.5844	16.5177	22.2976	15.6598	21.2327	16.531	15.6028	15.8534	18.1148	17.1667	16.9362	15.4292	18.2079	14.3041
-0.828614	-0.869359	NaN	NaN	-0.531698	-0.769403	-0.597387	-0.586428	-0.776701	-0.662803	NaN	NaN	-0.632875	-0.667951	NaN	NaN	-0.296084	-0.503425	-0.471709	-0.377988	-0.711464	-0.565866	NaN	NaN	22.7996	22.1139	22.882	22.0348	15.6351	16.2506	14.5806	15.2139	21.7528	21.2462	20.5482	20.054	23.5158	22.9326	23.577	23.0075	24.1953	23.4564	23.4522	22.6849	16.1755	17.0724	14.961	13.888
NaN	NaN	NaN	NaN	NaN	NaN	NaN	NaN	NaN	NaN	NaN	NaN	NaN	NaN	NaN	NaN	NaN	NaN	NaN	NaN	NaN	NaN	NaN	NaN	29.2241	14.2853	29.4529	16.7841	28.8965	15.294	21.9416	14.287	29.4563	15.3667	28.6098	16.5851	29.2615	15.9375	29.1041	14.5855	28.6382	15.5192	26.1578	16.6211	28.7984	14.8081	29.0282	14.2857
NaN	NaN	NaN	NaN	NaN	NaN	NaN	NaN	NaN	NaN	NaN	NaN	NaN	NaN	NaN	NaN	NaN	NaN	NaN	NaN	NaN	NaN	NaN	NaN	20.3376	19.4071	19.9647	18.9353	16.7729	16.5907	19.0475	16.168	16.6315	14.6902	19.2748	18.7875	20.3172	19.7255	16.3963	14.6567	21.3621	20.6053	16.3179	16.5416	15.1356	13.7542	15.4603	13.8825
NaN	NaN	NaN	NaN	NaN	NaN	NaN	NaN	NaN	NaN	NaN	NaN	NaN	NaN	NaN	NaN	NaN	NaN	NaN	NaN	NaN	NaN	NaN	NaN	23.0957	16.0845	22.5357	14.6235	14.4968	16.4219	17.0652	14.8389	24.9551	15.8379	24.8826	16.9024	21.4226	15.3184	21.3168	17.0387	24.3959	16.5895	24.4101	15.6274	23.4983	14.0423	22.2071	15.7099
NaN	NaN	NaN	NaN	NaN	NaN	NaN	-5.08461	NaN	NaN	NaN	NaN	NaN	NaN	NaN	NaN	NaN	NaN	NaN	-4.88987	NaN	NaN	NaN	NaN	29.0428	15.2717	28.8239	16.0874	25.3185	15.0515	25.3075	13.9588	28.4313	16.0421	28.2557	16.1876	27.5873	18.382	28.1139	18.8591	30.9869	16.85	30.7971	16.041	28.1789	14.8362	28.6217	13.8967
NaN	NaN	NaN	NaN	NaN	NaN	NaN	NaN	NaN	NaN	NaN	NaN	NaN	NaN	NaN	NaN	NaN	NaN	NaN	NaN	NaN	NaN	NaN	NaN	24.2669	16.3769	24.8759	15.0745	20.5407	16.8039	20.8304	14.1262	26.1304	16.8796	25.7373	16.0235	23.8258	14.5112	23.3596	14.9837	26.154	15.9197	25.8741	15.7958	24.8733	16.0904	24.9937	14.9681
NaN	NaN	NaN	NaN	NaN	NaN	NaN	NaN	NaN	NaN	NaN	NaN	NaN	NaN	NaN	NaN	NaN	NaN	NaN	NaN	NaN	NaN	NaN	NaN	15.8736	16.2271	15.1921	16.8761	16.3289	17.3785	15.6623	15.8366	17.4893	14.893	15.1629	17.5087	13.4463	15.5092	14.9412	15.3762	15.5599	17.3518	16.199	15.6965	19.6209	15.1463	14.0037	13.8307
NaN	NaN	NaN	NaN	NaN	NaN	NaN	NaN	NaN	NaN	NaN	NaN	NaN	NaN	NaN	NaN	NaN	NaN	NaN	NaN	NaN	NaN	NaN	NaN	21.4114	14.2972	20.1311	16.7569	13.5219	16.3142	15.8776	13.3835	21.0112	14.5052	20.6098	17.5464	16.5433	15.5208	17.0445	15.534	20.9393	16.8504	20.372	15.1742	15.7441	15.756	15.2452	14.1291
NaN	NaN	NaN	NaN	NaN	NaN	NaN	NaN	NaN	NaN	NaN	NaN	NaN	NaN	NaN	NaN	NaN	NaN	NaN	NaN	NaN	NaN	NaN	NaN	14.9946	15.4173	15.1787	14.8444	13.8757	15.418	15.0217	14.9294	22.4207	15.9469	22.8527	16.6964	14.6775	15.4567	18.9782	15.8613	21.1234	17.7403	20.3968	15.988	15.4966	15.387	14.7678	13.7525
NaN	NaN	NaN	NaN	NaN	NaN	NaN	NaN	NaN	NaN	NaN	NaN	NaN	NaN	NaN	NaN	NaN	NaN	NaN	NaN	NaN	NaN	NaN	NaN	20.9053	15.2257	15.8916	17.0161	13.7051	15.2522	15.584	14.279	17.3145	16.7464	18.1021	16.6845	14.4876	14.9644	15.2525	13.8097	15.4767	16.3665	15.8618	16.4496	14.9703	13.7762	15.875	14.2627
NaN	NaN	NaN	NaN	NaN	NaN	NaN	NaN	NaN	NaN	NaN	NaN	NaN	NaN	NaN	NaN	NaN	NaN	NaN	NaN	NaN	NaN	NaN	NaN	23.9364	14.7958	23.4624	16.206	14.8216	16.6767	16.6349	15.4275	16.4304	14.8005	16.315	17.7749	17.0729	16.1534	15.5858	15.4282	15.7653	16.0646	16.0797	17.9308	20.4093	13.0608	20.9529	15.4893
NaN	NaN	NaN	NaN	NaN	NaN	NaN	NaN	NaN	NaN	NaN	NaN	NaN	NaN	NaN	NaN	NaN	NaN	NaN	NaN	NaN	NaN	NaN	NaN	15.9508	14.0607	15.8912	15.4556	14.9998	16.0308	16.5848	14.1929	18.2937	16.0662	19.0425	17.1262	19.7872	14.5595	20.4894	15.8304	20.3264	14.7843	16.5583	15.1578	20.9015	14.4897	19.1978	14.1371
NaN	NaN	NaN	NaN	NaN	NaN	NaN	NaN	NaN	NaN	NaN	NaN	NaN	NaN	NaN	NaN	NaN	NaN	NaN	NaN	NaN	NaN	NaN	NaN	14.9344	15.3786	17.477	18.4457	15.3027	16.1124	17.0083	15.6149	16.0932	16.3196	14.9727	16.5033	16.9681	15.979	16.0557	16.3972	16.1547	15.0978	16.5907	15.8429	15.8835	14.5821	16.8636	15.1358
NaN	NaN	NaN	NaN	NaN	NaN	NaN	NaN	NaN	NaN	NaN	NaN	NaN	NaN	NaN	NaN	NaN	NaN	NaN	NaN	NaN	NaN	NaN	NaN	18.4257	14.8103	15.2477	13.9817	14.8126	16.0981	16.124	16.283	19.9671	16.7023	20.4376	17.0887	16.9808	17.0526	17.2938	16.1468	22.4531	15.3454	21.884	17.2557	17.1094	12.6821	18.9227	15.4043
NaN	NaN	NaN	NaN	NaN	NaN	NaN	NaN	NaN	NaN	NaN	NaN	NaN	NaN	NaN	NaN	NaN	NaN	NaN	NaN	NaN	NaN	NaN	NaN	14.8555	14.0227	15.709	15.6283	17.0349	15.8267	14.9119	15.3252	16.0281	15.0598	16.9261	17.6603	15.6646	15.0275	20.5929	20.1226	21.1967	20.6547	21.1724	20.6813	16.3217	14.4687	15.0419	15.1015
NaN	NaN	NaN	NaN	NaN	NaN	NaN	NaN	NaN	NaN	NaN	NaN	NaN	NaN	NaN	NaN	NaN	NaN	NaN	NaN	NaN	NaN	NaN	NaN	14.9906	14.611	16.4469	16.2949	14.3518	16.1898	17.7609	13.7255	16.2746	16.9296	16.1651	15.8162	17.2447	15.3358	15.5468	14.15	18.217	14.1884	18.3141	16.5556	17.2739	13.5667	16.854	14.4798
NaN	NaN	NaN	NaN	NaN	NaN	NaN	NaN	NaN	NaN	NaN	NaN	NaN	NaN	NaN	NaN	NaN	NaN	NaN	NaN	NaN	NaN	NaN	NaN	14.6551	14.6184	16.3609	15.5658	17.2642	15.885	16.2712	14.8476	16.6767	17.6023	15.7331	17.9613	16.1666	15.8051	14.4378	15.6291	17.3999	16.4439	14.5664	15.4827	20.7669	15.1275	14.8758	15.0213
NaN	NaN	NaN	NaN	NaN	NaN	NaN	NaN	NaN	NaN	NaN	NaN	NaN	NaN	NaN	NaN	NaN	NaN	NaN	NaN	NaN	NaN	NaN	NaN	18.6237	16.9078	15.2778	14.6628	14.9605	16.8175	15.3855	14.413	15.8415	15.2577	17.2871	16.1129	15.4475	16.1612	16.3134	14.8532	20.0622	15.471	16.4181	16.1404	16.8257	14.8006	16.2621	14.9123
NaN	NaN	NaN	NaN	NaN	NaN	NaN	NaN	NaN	NaN	NaN	NaN	NaN	NaN	NaN	NaN	NaN	NaN	NaN	NaN	NaN	NaN	NaN	NaN	16.1231	14.7856	21.0536	16.5768	16.0161	16.8527	15.2921	14.0305	20.3445	16.8869	21.6809	16.3494	16.5017	15.086	20.3805	15.5078	22.6805	15.4181	16.2928	16.5946	20.6052	16.3761	17.8708	14.8246
NaN	NaN	NaN	NaN	NaN	NaN	NaN	NaN	NaN	NaN	NaN	NaN	NaN	NaN	NaN	NaN	NaN	NaN	NaN	NaN	NaN	NaN	NaN	NaN	19.9241	15.4025	16.6799	16.0666	15.3535	16.03	17.3394	15.1235	16.6943	15.8013	16.7749	16.3863	16.7708	15.3864	15.685	14.6368	14.7412	16.5451	16.4175	16.5019	14.3597	13.853	16.1014	14.747
NaN	NaN	NaN	NaN	NaN	NaN	NaN	NaN	NaN	NaN	NaN	NaN	NaN	NaN	NaN	NaN	NaN	NaN	NaN	NaN	NaN	NaN	NaN	NaN	26.9525	14.3756	27.2211	14.1646	20.4547	16.0116	15.6265	14.6447	28.605	15.714	28.2892	16.1499	29.1058	14.2178	28.9912	15.7353	27.5958	16.3358	27.4131	15.3552	22.7702	15.9076	24.7999	13.6989
NaN	NaN	NaN	NaN	NaN	NaN	NaN	NaN	NaN	NaN	NaN	NaN	NaN	NaN	NaN	NaN	NaN	NaN	NaN	NaN	NaN	NaN	NaN	NaN	16.6913	15.8349	15.6324	15.64	15.0318	16.7471	15.8735	15.2709	17.6332	14.544	16.5194	16.5827	15.9025	15.539	16.8105	15.2941	15.8883	14.611	16.7411	16.083	16.283	15.5851	13.818	14.7058
NaN	NaN	NaN	NaN	NaN	NaN	NaN	NaN	NaN	NaN	NaN	NaN	NaN	NaN	NaN	NaN	NaN	NaN	NaN	NaN	NaN	NaN	NaN	NaN	19.7511	18.1615	19.6254	16.3082	18.0814	16.1185	16.6134	15.6519	19.7408	17.5938	16.3797	17.4697	19.3181	15.1808	19.502	18.0152	20.8052	18.535	20.6393	15.445	13.8975	16.4303	14.6765	14.0047
NaN	NaN	NaN	NaN	NaN	NaN	NaN	NaN	NaN	NaN	NaN	NaN	NaN	NaN	NaN	NaN	NaN	NaN	NaN	NaN	NaN	NaN	NaN	NaN	17.2206	15.2903	14.9999	14.6119	15.7571	16.8948	15.1952	14.2198	18.107	15.3973	17.3164	15.9877	16.6708	16.208	16.7059	15.6358	17.3687	16.7061	14.9917	15.4563	16.066	15.6719	14.5207	14.0971
NaN	NaN	NaN	NaN	NaN	NaN	NaN	NaN	NaN	NaN	NaN	NaN	NaN	NaN	NaN	NaN	NaN	NaN	NaN	NaN	NaN	NaN	NaN	NaN	16.6712	15.3202	16.3649	14.8305	15.2121	15.7266	15.3247	14.6424	16.2067	16.6726	15.5498	16.9392	16.3333	15.4976	14.86	15.3576	22.7747	22.1295	15.6583	17.2091	14.2184	15.5736	16.1664	14.0141
NaN	NaN	NaN	NaN	NaN	NaN	NaN	NaN	NaN	NaN	NaN	NaN	NaN	NaN	NaN	NaN	NaN	NaN	NaN	NaN	NaN	NaN	NaN	NaN	17.2615	14.282	16.817	16.5304	13.9571	16.4583	15.9766	14.4277	19.4513	16.5074	16.9193	17.3856	16.8255	13.8888	16.5384	16.8357	14.9947	15.8251	17.6677	16.2993	15.9353	14.6072	15.0606	15.4062
0.359184	0.386701	NaN	NaN	0.349818	0.263275	0.341075	0.32112	0.385155	0.374511	0.393306	0.290542	0.691981	0.539531	NaN	NaN	0.554049	0.495388	0.569977	0.563549	0.51541	0.14104	0.659742	0.581014	26.8618	27.1697	26.4984	26.9406	17.9423	18.3797	15.6559	15.4459	24.9465	25.3245	24.6196	25.0918	26.4791	26.676	26.2528	26.6737	27.1776	27.616	26.9721	27.3748	23.8821	24.3877	23.6214	23.8487
NaN	NaN	NaN	NaN	NaN	NaN	NaN	NaN	NaN	NaN	NaN	NaN	NaN	NaN	NaN	NaN	NaN	NaN	NaN	NaN	NaN	NaN	NaN	NaN	14.6752	18.0642	16.4683	15.7841	15.4697	16.5393	14.5928	14.746	19.0939	15.7098	17.3986	15.7911	16.3972	16.3725	16.3647	16.3586	16.2852	15.0415	16.0499	16.9803	14.2865	16.6127	14.769	14.8493
-0.591745	-0.515398	NaN	NaN	-0.62431	-0.616569	-0.546751	-0.575701	-0.569115	-0.600708	-0.555227	-0.553701	-0.17223	-0.391153	NaN	NaN	-0.45914	-0.40276	-0.460747	-0.378551	-0.515274	-0.836476	-0.355129	-0.201178	28.5116	27.9209	27.8203	27.2511	15.6135	15.9776	15.2564	14.2506	27.1278	26.5075	25.8206	25.2012	27.9123	27.4381	27.6325	26.9984	28.7373	28.1028	28.463	27.764	26.9914	26.394	26.5986	25.9939
NaN	NaN	NaN	NaN	NaN	NaN	NaN	NaN	NaN	NaN	NaN	NaN	NaN	NaN	NaN	NaN	NaN	NaN	NaN	NaN	NaN	NaN	NaN	NaN	18.969	17.6448	19.0086	16.5517	14.1055	15.8375	15.8941	13.8145	18.6787	17.62	15.7734	16.4634	15.9064	15.084	16.3427	14.2644	19.4268	19.5171	14.7996	15.6647	13.7032	16.3949	15.0259	15.2669
NaN	NaN	NaN	NaN	NaN	NaN	NaN	NaN	NaN	NaN	NaN	NaN	NaN	NaN	NaN	NaN	NaN	NaN	NaN	NaN	NaN	NaN	NaN	NaN	18.2386	16.1014	14.0797	17.4164	14.2977	16.3832	16.3811	14.8667	17.6146	16.3965	15.9489	15.5394	15.3916	15.4771	15.5909	14.6576	17.0689	16.5575	14.1953	15.7498	16.2055	16.4305	15.5427	16.9175
NaN	NaN	NaN	NaN	NaN	NaN	NaN	NaN	NaN	NaN	NaN	NaN	NaN	NaN	NaN	NaN	NaN	NaN	NaN	NaN	NaN	NaN	NaN	NaN	15.574	14.3861	16.2871	15.6993	13.9749	16.135	15.4041	14.3435	16.1355	16.8401	15.8753	17.4882	14.6775	16.4109	15.2317	15.2063	19.0332	18.9184	16.5211	17.2665	16.0838	16.2691	15.6753	15.5711
NaN	NaN	NaN	NaN	NaN	NaN	NaN	NaN	NaN	NaN	NaN	NaN	NaN	NaN	NaN	NaN	NaN	NaN	NaN	NaN	NaN	NaN	NaN	NaN	17.7842	15.1177	15.6987	14.7104	14.2977	16.5035	17.152	15.6791	16.8724	14.8898	15.239	16.4968	15.7525	15.3391	13.6759	15.6419	16.3333	14.7418	16.0413	14.7011	15.9997	14.7166	12.8307	15.1036
NaN	NaN	NaN	NaN	NaN	NaN	NaN	NaN	NaN	NaN	NaN	NaN	NaN	NaN	NaN	NaN	NaN	NaN	NaN	NaN	NaN	NaN	NaN	NaN	16.9044	15.0412	15.4674	16.2797	14.3759	15.7173	16.3117	15.4104	17.3719	16.3404	15.3794	17.9165	13.9215	15.4627	15.9766	15.7247	16.9819	15.983	16.6195	17.2045	14.8958	14.7882	19.3679	19.1554
4.23879	4.00225	NaN	NaN	4.39541	4.17305	NaN	NaN	4.26251	4.40006	NaN	NaN	4.57247	4.17193	NaN	NaN	4.54942	4.38439	NaN	NaN	4.39821	4.14657	NaN	NaN	23.6798	27.9411	22.155	27.1123	15.4961	15.9761	16.7859	15.1802	23.0732	27.7632	22.8988	27.5276	17.6963	15.491	15.9526	13.9251	23.1381	27.6947	22.8962	27.5986	16.3424	14.9714	14.5887	15.0098
NaN	NaN	NaN	NaN	NaN	NaN	NaN	NaN	NaN	NaN	NaN	NaN	NaN	NaN	NaN	NaN	NaN	NaN	NaN	NaN	NaN	NaN	NaN	NaN	15.8206	14.8651	15.5818	15.159	14.3942	16.3539	16.1568	13.9499	19.4865	17.0278	19.0249	16.759	15.061	14.9367	17.1761	17.032	17.5537	16.3663	15.5624	14.7429	15.3364	15.3958	14.2889	14.0259
NaN	NaN	NaN	NaN	-0.826489	-0.873926	-0.950704	-0.942446	-0.982677	-0.872103	NaN	NaN	NaN	NaN	NaN	NaN	-0.590549	-0.571793	-0.785055	-0.601343	-0.592528	-0.663054	NaN	NaN	20.1241	19.276	19.3816	18.3849	13.7996	16.8711	17.597	13.0808	20.3091	19.6428	19.572	18.7676	23.6626	22.7552	23.513	22.6128	23.4078	22.5679	23.5631	22.5514	15.1002	14.0867	14.6136	15.4393
NaN	NaN	NaN	NaN	NaN	NaN	NaN	NaN	NaN	NaN	NaN	NaN	NaN	NaN	NaN	NaN	NaN	NaN	NaN	NaN	NaN	NaN	NaN	NaN	16.9801	15.0585	17.6637	15.2628	16.9238	15.9823	17.1322	16.0999	15.7675	16.4041	17.6446	16.048	15.8444	16.2	16.141	15.5368	16.6292	15.996	16.257	16.3512	15.0469	14.5276	16.4969	14.6302
NaN	NaN	NaN	NaN	NaN	NaN	NaN	NaN	NaN	NaN	NaN	NaN	NaN	NaN	NaN	NaN	NaN	NaN	NaN	NaN	NaN	NaN	NaN	NaN	15.9163	15.5546	17.8808	14.9029	16.3143	15.8513	16.9223	14.0554	23.5591	16.1434	23.5268	16.8605	18.2299	15.4351	16.2432	15.2843	22.3025	17.1932	20.0014	14.4886	14.783	15.042	19.7202	15.4472
NaN	-7.02987	NaN	NaN	NaN	NaN	NaN	NaN	-7.77574	NaN	NaN	NaN	NaN	-6.88363	NaN	NaN	NaN	NaN	NaN	NaN	-7.71107	NaN	NaN	NaN	28.9481	15.7362	28.982	17.1472	26.3504	16.4465	26.0703	13.1373	29.5167	16.7168	29.2465	16.7355	28.4435	15.5788	29.0304	16.453	30.8076	18.1474	30.4972	16.0517	29.8159	15.2695	29.1888	15.2805
-1.03218	-0.732668	NaN	NaN	-1.14554	-0.85964	-0.577293	-0.966714	-0.879144	-0.848972	NaN	-0.920598	-0.835265	-0.529427	NaN	NaN	-0.963251	-0.645999	-0.241799	-0.69108	-0.682534	-0.95957	NaN	-0.630729	23.3542	22.5088	23.1719	22.4119	14.9086	16.2968	16.523	15.0566	22.8821	21.4932	21.8596	21.0181	21.6678	20.7413	22.4982	21.7431	23.6241	22.776	22.5361	21.569	21.3361	19.96	21.9953	21.0186
NaN	NaN	NaN	NaN	NaN	NaN	NaN	NaN	NaN	NaN	NaN	NaN	NaN	NaN	NaN	NaN	NaN	NaN	NaN	NaN	NaN	NaN	NaN	NaN	15.1821	18.7356	18.2728	18.3157	14.8716	16.7279	15.2628	14.687	15.9087	17.3516	17.6251	18.901	15.8266	15.6413	15.6219	16.6068	15.6048	16.1221	18.4935	18.8668	17.3601	15.4769	14.1637	14.7663
NaN	NaN	NaN	NaN	NaN	NaN	NaN	NaN	NaN	NaN	NaN	NaN	NaN	NaN	NaN	NaN	NaN	NaN	NaN	NaN	NaN	NaN	NaN	NaN	18.3261	17.0004	15.1984	16.2396	14.272	16.4069	15.3376	14.8214	18.9349	16.2862	18.2369	17.4077	18.3733	14.3694	15.4565	17.1359	19.4306	14.3288	19.1189	15.8514	18.5682	15.0734	18.7862	13.769
NaN	NaN	NaN	NaN	NaN	NaN	NaN	NaN	NaN	NaN	NaN	NaN	NaN	NaN	NaN	NaN	NaN	NaN	NaN	NaN	NaN	NaN	NaN	NaN	15.1694	14.8925	16.6993	15.4537	14.7759	16.7286	16.4025	14.002	16.3446	15.5458	15.6907	16.3172	15.511	16.4233	16.133	16.1942	19.1079	17.7126	18.7942	17.0024	15.5487	17.9776	19.0336	17.9694
-0.135792	-0.225869	NaN	NaN	-0.248622	-0.230702	-0.394487	-0.080988	-0.356402	-0.274826	-0.361046	-0.442614	0.175812	-0.0564762	NaN	NaN	-0.0317544	0.0475383	-0.204898	0.168385	-0.216669	-0.327276	-0.115082	-0.140714	23.2377	23.134	23.6266	23.3797	15.1447	16.614	15.0267	15.9395	23.2714	23.009	22.7672	22.493	23.0255	22.6756	22.8803	22.705	23.2991	23.067	23.4166	23.1988	22.111	21.3797	20.9529	20.8716
-0.0570014	NaN	NaN	NaN	-0.208328	-0.286058	NaN	NaN	-0.268608	NaN	NaN	NaN	0.229711	NaN	NaN	NaN	0.0350608	0.00575919	NaN	NaN	0.120883	NaN	NaN	NaN	19.8722	20.154	18.8465	18.6672	14.3764	15.9291	15.9966	15.7148	19.6784	19.6343	19.7971	19.4198	15.4469	15.0891	16.5047	14.0699	19.9208	19.7922	15.148	14.7442	15.8067	15.8816	14.8683	15.6616
NaN	NaN	NaN	NaN	NaN	NaN	NaN	NaN	NaN	NaN	NaN	NaN	NaN	NaN	NaN	NaN	NaN	NaN	NaN	NaN	NaN	NaN	NaN	NaN	18.3661	14.592	16.2075	17.2707	16.7228	15.887	15.998	14.2336	15.9263	15.5808	15.6956	17.6391	15.9943	16.4255	15.7775	14.8218	16.3301	17.1761	16.0933	16.066	13.2749	15.1707	15.6271	14.7223
NaN	NaN	NaN	NaN	NaN	NaN	NaN	NaN	NaN	NaN	NaN	-1.07753	NaN	NaN	NaN	NaN	NaN	NaN	NaN	NaN	NaN	NaN	NaN	-0.782248	17.9901	15.7999	15.2095	15.7824	15.8578	16.9864	15.8213	14.0289	16.5328	16.0058	17.3599	17.1174	15.515	17.2598	15.8783	14.6319	19.2876	18.5699	19.2628	15.9505	20.6557	18.1537	20.9029	19.5023
-0.812055	-0.623576	NaN	NaN	-0.552051	-0.785676	-0.715817	-0.595882	-0.664357	-0.876413	NaN	NaN	-0.618473	-0.388809	NaN	NaN	-0.304149	-0.509224	-0.333025	-0.291875	-0.287519	-0.577616	NaN	NaN	22.0769	21.4361	22.0643	21.7133	15.4914	15.3037	16.7819	15.5869	21.4994	20.2567	21.4609	20.6877	23.3068	22.6064	23.3608	22.7945	23.7346	22.6193	23.3906	22.5694	16.1054	13.5881	15.1007	15.5417
-0.25972	NaN	NaN	NaN	-0.651632	-0.521101	-0.906927	NaN	-1.0267	-0.47293	-0.582296	NaN	-0.068559	NaN	NaN	NaN	-0.420627	-0.306092	-0.657127	NaN	-0.675835	-0.265085	-0.325937	NaN	21.7261	21.2696	20.6111	20.2028	15.2324	16.5336	16.7362	14.693	22.3833	21.6606	21.3295	21.1061	21.6105	21.0502	21.7238	20.5985	22.0409	20.9032	21.8488	21.5347	20.3388	20.0992	14.91	14.282
NaN	NaN	NaN	NaN	NaN	NaN	-0.826438	-0.630014	-0.931893	NaN	NaN	NaN	NaN	NaN	NaN	NaN	NaN	NaN	-0.501565	-0.281983	-0.596405	NaN	NaN	NaN	20.3355	19.707	19.7021	19.1083	16.484	16.4761	16.1704	15.4081	20.192	19.3458	19.4294	15.707	21.1643	20.3233	21.0306	20.3371	21.6467	20.561	19.6051	17.5527	19.2532	18.2581	18.7423	17.7651
NaN	NaN	NaN	NaN	-0.54353	-0.907901	-0.557115	-0.530031	-0.483702	-0.582836	NaN	NaN	NaN	NaN	NaN	NaN	-0.271566	-0.671761	-0.367285	-0.281281	-0.228199	-0.595685	NaN	NaN	19.8639	19.444	20.7169	20.1064	15.7456	15.9292	17.8648	15.3724	21.2618	20.7269	21.4216	20.8915	24.0674	23.3213	23.9126	23.3938	23.4462	22.9382	23.0573	22.3994	18.7137	18.4502	14.9289	14.1045
1.01913	0.737081	NaN	NaN	NaN	NaN	0.727877	0.76137	0.739589	0.934177	NaN	NaN	1.23057	0.967611	NaN	NaN	NaN	NaN	1.02112	1.01507	1.05679	1.27005	NaN	NaN	20.7089	21.6076	20.4744	21.4188	15.3851	16.0273	15.9096	14.2945	19.4984	19.7091	19.4743	19.6691	20.6568	21.4483	20.5888	21.4624	21.7064	22.5648	21.5669	22.3196	14.7156	14.2499	15.5232	13.6701
NaN	NaN	NaN	NaN	NaN	NaN	NaN	NaN	NaN	NaN	-1.01561	NaN	NaN	NaN	NaN	NaN	NaN	NaN	NaN	NaN	NaN	NaN	-0.718996	NaN	19.5774	19.0436	19.4747	18.6511	16.863	16.4463	16.0603	15.1708	19.2352	18.5882	18.5766	17.3756	19.4257	16.2127	19.2946	18.5504	17.9372	14.3781	15.3508	16.7141	19.2151	18.1504	19.7752	17.9597
NaN	NaN	NaN	NaN	NaN	NaN	NaN	NaN	NaN	NaN	NaN	NaN	NaN	NaN	NaN	NaN	NaN	NaN	NaN	NaN	NaN	NaN	NaN	NaN	16.1709	14.2924	14.4653	15.1495	15.2552	16.8092	16.8019	14.2716	17.2566	14.6332	16.2249	16.9006	17.284	15.9592	19.7117	20.0336	16.1568	17.6206	16.5905	15.7622	13.8642	15.0237	15.051	14.0218
-0.790509	-0.666187	NaN	NaN	-1.2048	-0.647739	-0.764665	-0.594073	NaN	-0.238681	NaN	NaN	-0.50271	-0.403275	NaN	NaN	-0.936	-0.357751	-0.381235	-0.263265	NaN	0.0861043	NaN	NaN	20.5902	19.5145	20.6484	20.1593	14.7917	17.6793	16.0798	13.8173	19.5271	19.0041	20.3347	18.5694	20.373	19.066	20.4517	19.0015	20.2873	17.9221	20.4661	19.4521	16.1043	14.547	14.7215	14.5854
-0.515295	NaN	NaN	NaN	NaN	NaN	-0.184179	NaN	-0.433428	-0.553278	NaN	NaN	-0.318254	NaN	NaN	NaN	NaN	NaN	0.063779	NaN	-0.255494	-0.31847	NaN	NaN	22.4771	21.8262	20.1916	19.752	14.0974	16.6976	16.7926	15.1849	17.9353	17.1263	17.3185	18.0732	21.7259	21.4777	15.7799	17.0123	22.3609	21.9062	22.2589	21.7942	15.2287	16.3365	16.4006	13.5868
NaN	NaN	NaN	NaN	NaN	NaN	NaN	NaN	NaN	NaN	NaN	NaN	NaN	NaN	NaN	NaN	NaN	NaN	NaN	NaN	NaN	NaN	NaN	NaN	18.3629	14.5564	15.3154	17.3603	15.8238	17.1821	15.8765	13.2927	15.6713	15.5684	15.9201	15.2085	15.3947	13.856	15.6633	14.0541	17.0839	17.5046	13.8972	15.9972	17.1668	15.7256	15.3254	16.1277
0.248899	0.248049	NaN	NaN	0.192573	0.246712	0.313942	0.262193	0.207018	0.226755	NaN	NaN	0.565207	0.429964	NaN	NaN	0.388906	0.496718	0.443501	0.495183	0.297133	0.00403388	NaN	NaN	25.6496	26.0083	25.5368	25.9805	13.172	15.5139	15.9955	16.0343	24.3847	24.7809	24.3928	24.6547	26.3661	26.5822	26.299	26.3067	27.0771	27.338	26.8473	27.0082	15.0026	14.375	14.7914	16.3708
-0.499606	-0.771668	NaN	NaN	-0.669258	-0.894644	-0.69108	-0.64291	-0.592462	-0.783241	-0.513708	-0.8043	-0.25226	-0.497343	NaN	NaN	-0.422501	-0.670429	-0.496997	-0.432416	-0.345106	-0.700029	-0.180855	-0.533827	22.1309	21.7765	21.9335	20.0767	14.9335	14.7014	18.3323	12.9923	22.2182	21.4782	21.1923	21.5764	22.981	22.3395	23.4257	22.6367	23.5477	23.0879	23.3112	22.5697	17.9548	17.5499	18.7002	18.6072
-0.318218	-0.369986	NaN	NaN	NaN	NaN	NaN	NaN	-0.365351	-0.357918	-0.314571	NaN	-0.0471595	-0.190207	NaN	NaN	NaN	NaN	NaN	NaN	-0.201842	-0.485923	-0.0846551	NaN	23.1096	22.9233	22.6915	22.498	14.9344	15.9095	15.7899	13.5494	21.8461	21.5855	20.7195	20.5693	22.7319	22.4686	22.5631	22.218	24.1427	23.7657	23.5529	23.1674	22.8055	22.6064	18.5906	14.8926
-0.826182	-0.693271	NaN	NaN	-0.606804	-0.64697	-0.844717	-0.800827	-0.742434	-0.683507	-0.661889	-0.615596	-0.323913	-0.561303	NaN	NaN	-0.453577	-0.429459	-0.753118	-0.594073	-0.70842	-0.860635	-0.501239	-0.208711	27.9113	27.2172	27.7972	27.1564	16.4553	15.873	14.3919	14.2378	27.0299	26.3938	26.4544	25.7907	27.5914	26.8833	27.7671	27.11	28.6593	27.5767	27.9837	27.2887	26.2184	25.5552	26.6846	25.9982
-0.886033	NaN	NaN	NaN	NaN	NaN	NaN	-0.9703	NaN	NaN	NaN	NaN	-0.686638	NaN	NaN	NaN	NaN	NaN	NaN	-0.772702	NaN	NaN	NaN	NaN	22.3555	21.5574	20.463	19.1684	16.9957	16.204	14.9021	14.1128	20.2766	19.0266	17.3638	16.7969	20.8202	19.9742	22.2996	21.6039	21.0242	19.914	20.9339	19.743	20.708	19.9987	20.3789	19.2562
-1.89218	-1.96274	NaN	NaN	-1.94892	-2.01602	NaN	NaN	-1.95054	-2.16346	NaN	NaN	-1.70078	-1.70275	NaN	NaN	-1.78051	-1.73288	NaN	NaN	-1.69278	-1.88427	NaN	NaN	24.0264	21.6838	23.6809	21.2548	14.2331	16.3888	17.1278	15.5722	23.8453	21.659	23.3449	19.9252	18.7728	15.6968	18.4901	16.4801	23.6635	20.6079	23.9208	21.089	19.2293	14.5641	17.5129	15.9942
-0.673601	-0.847648	NaN	NaN	-0.712433	-0.528885	-0.716932	-0.854544	-0.819827	-0.628943	-0.647106	-0.826796	-0.361639	-0.704935	NaN	NaN	-0.527325	-0.324852	-0.612527	-0.662506	-0.754042	-0.870783	-0.388884	-0.553744	24.6664	23.846	24.4018	23.7059	13.7348	16.5973	16.7339	14.6869	23.8693	23.2313	23.3896	22.8188	24.5074	23.7573	24.5869	23.7781	26.1017	25.3507	25.6849	24.9522	21.8248	21.0958	21.7606	20.2835
NaN	NaN	NaN	NaN	NaN	NaN	NaN	NaN	NaN	NaN	NaN	NaN	NaN	NaN	NaN	NaN	NaN	NaN	NaN	NaN	NaN	NaN	NaN	NaN	16.1358	16.1562	16.4473	14.7623	14.7963	15.6497	17.1367	14.0453	18.0748	15.3871	20.2447	16.3311	15.8764	16.1235	16.0277	16.1585	15.8841	16.5765	16.5735	16.2287	15.8532	13.9213	19.5315	14.7437
-1.16072	-1.28097	NaN	NaN	-1.19572	-1.24938	-1.23491	-1.29004	-1.29428	-1.09959	-1.23063	-1.18774	-0.935807	-1.0243	NaN	NaN	-0.977213	-1.04011	-0.903414	-0.977014	-0.99071	-0.861657	-0.964123	-0.93327	24.1029	22.9584	24.0816	22.6988	14.8204	15.9873	14.8522	13.6995	24.2084	23.1652	24.1999	22.9221	23.321	22.3066	23.2474	21.9803	24.1035	22.9781	23.9212	22.6779	22.5137	21.2423	22.3027	21.0607
0.45249	0.536351	NaN	NaN	0.448267	0.44869	-1.08973	-1.17192	0.368266	0.356144	-1.07449	-0.538639	0.710437	0.688941	NaN	NaN	0.647176	0.683292	-0.714562	-0.840422	0.527671	0.182947	-0.808513	-0.229907	24.9542	25.3585	24.8292	25.3635	13.7312	16.5715	17.9264	17.0077	24.778	24.9595	24.4699	24.8132	21.3418	20.0992	21.5482	20.5481	24.6481	25.1702	24.2979	24.7363	21.0507	19.7888	20.5033	20.0124
-0.538304	-0.438073	NaN	NaN	-0.398361	-0.503405	-0.327529	-0.514264	-0.499361	-0.440498	-0.372318	-0.263767	-0.295217	-0.238749	NaN	NaN	-0.231125	-0.300893	-0.0880861	-0.177588	-0.400625	-0.514944	-0.121408	0.0513026	24.9213	24.4635	25.325	24.8438	14.3591	16.224	15.8072	15.7574	25.2363	24.7081	25.4119	24.7703	22.8028	22.4479	23.1648	22.6219	25.617	24.8421	25.3424	24.7563	22.3443	21.0602	20.4088	20.1565
NaN	NaN	NaN	NaN	NaN	NaN	NaN	NaN	NaN	NaN	NaN	NaN	NaN	NaN	NaN	NaN	NaN	NaN	NaN	NaN	NaN	NaN	NaN	NaN	18.6107	18.1109	18.6428	18.1091	15.3939	16.2874	16.8004	15.3195	18.7257	17.161	16.7924	16.6586	16.6906	15.2651	16.313	14.7135	16.1955	16.7767	17.061	15.898	15.954	15.3314	14.879	14.7796
NaN	NaN	NaN	NaN	NaN	NaN	NaN	NaN	NaN	NaN	NaN	NaN	NaN	NaN	NaN	NaN	NaN	NaN	NaN	NaN	NaN	NaN	NaN	NaN	20.2219	20.0804	19.8818	19.8613	15.9682	16.6615	16.1382	14.8816	19.1732	16.5809	16.9084	17.3989	16.3587	15.1668	15.4478	16.5041	17.6146	16.6551	16.8662	17.0411	15.7684	15.7339	13.5862	13.9544
NaN	NaN	NaN	NaN	NaN	NaN	NaN	NaN	NaN	NaN	NaN	NaN	NaN	NaN	NaN	NaN	NaN	NaN	NaN	NaN	NaN	NaN	NaN	NaN	19.9402	15.8827	15.6788	16.6604	14.4184	16.518	15.9118	15.8266	20.8556	16.5211	20.3053	15.4288	20.2632	15.3064	20.2774	14.6144	20.409	15.6906	19.8672	17.1186	21.2634	14.713	19.9833	13.9679
0.434455	0.623773	NaN	NaN	NaN	NaN	0.571531	NaN	0.249991	0.257735	NaN	NaN	0.699285	0.878608	NaN	NaN	NaN	NaN	0.955238	NaN	0.61617	0.547647	NaN	NaN	21.2716	21.5398	21.5227	22.0509	13.9811	15.9372	15.8475	15.1003	16.5258	13.898	16.5164	16.3592	20.0258	20.7033	18.6418	18.9911	22.3206	22.6804	20.6998	24.0715	16.8155	15.1187	13.8716	14.3022
NaN	NaN	NaN	NaN	NaN	NaN	NaN	NaN	NaN	NaN	NaN	NaN	NaN	NaN	NaN	NaN	NaN	NaN	NaN	NaN	NaN	NaN	NaN	NaN	14.1501	16.1999	16.1095	14.56	13.6566	17.1996	16.3661	14.1025	16.2143	16.7134	16.2811	16.4866	16.3779	14.3698	15.3923	14.0235	15.7476	16.6795	15.7995	16.0725	17.3817	17.103	17.4236	16.8848
NaN	NaN	NaN	NaN	NaN	NaN	NaN	NaN	NaN	NaN	NaN	NaN	NaN	NaN	NaN	NaN	NaN	NaN	NaN	NaN	NaN	NaN	NaN	NaN	15.5366	21.0381	18.3339	21.3386	15.9502	16.2706	14.9492	14.4134	19.3472	21.6336	18.9408	20.7814	15.8071	16.2265	15.1463	15.9073	14.2742	18.7018	16.8847	21.2287	15.4076	15.3968	16.028	15.086
-1.16861	NaN	NaN	NaN	NaN	NaN	NaN	NaN	NaN	NaN	NaN	NaN	-0.902227	NaN	NaN	NaN	NaN	NaN	NaN	NaN	NaN	NaN	NaN	NaN	20.8752	19.5744	19.4837	18.0464	15.2841	16.8657	16.852	14.957	20.0624	18.546	16.9456	16.1546	15.7968	15.0964	20.2798	17.7031	17.8949	14.3734	19.4826	19.4469	16.3239	15.7559	18.1501	16.2923
2.08144	2.14529	NaN	NaN	1.69817	1.80029	NaN	NaN	1.72975	1.7931	NaN	NaN	2.2649	2.37443	NaN	NaN	1.90211	2.06967	NaN	NaN	2.09525	2.13231	NaN	NaN	20.4073	23.2656	20.1716	23.0202	16.6254	16.9426	16.1772	15.743	20.6662	23.2247	20.2226	22.5924	15.8152	15.3548	16.2724	16.0803	20.9043	22.7931	20.9219	23.041	16.2259	15.4993	12.7875	14.5597
NaN	NaN	NaN	NaN	NaN	NaN	NaN	NaN	NaN	NaN	NaN	NaN	NaN	NaN	NaN	NaN	NaN	NaN	NaN	NaN	NaN	NaN	NaN	NaN	16.9429	15.4593	16.3349	14.1393	13.8294	16.2573	16.3079	15.2711	15.4554	16.3866	15.3355	16.8714	17.8821	17.2692	15.5058	14.833	14.8614	16.4289	14.5688	16.7071	15.7847	14.8263	13.4617	13.8142
NaN	NaN	NaN	NaN	NaN	NaN	NaN	NaN	NaN	NaN	NaN	NaN	NaN	NaN	NaN	NaN	NaN	NaN	NaN	NaN	NaN	NaN	NaN	NaN	17.4618	15.552	16.985	15.1167	15.2402	16.3174	14.3992	14.2096	16.352	16.1633	16.2115	16.1902	17.4436	15.5942	15.9834	13.7792	16.1436	14.9468	14.9993	17.6388	18.036	17.3835	17.8806	14.7505
NaN	NaN	NaN	NaN	NaN	NaN	NaN	NaN	NaN	NaN	NaN	NaN	NaN	NaN	NaN	NaN	NaN	NaN	NaN	NaN	NaN	NaN	NaN	NaN	15.7246	15.3768	16.797	15.5825	15.0385	15.7009	16.1794	14.8694	19.5839	15.9063	16.6676	16.4397	18.8311	15.2777	18.572	16.3271	20.0054	15.5472	20.6483	16.2465	21.023	16.2579	20.6425	15.4638
NaN	NaN	NaN	NaN	NaN	NaN	NaN	NaN	NaN	NaN	NaN	NaN	NaN	NaN	NaN	NaN	NaN	NaN	NaN	NaN	NaN	NaN	NaN	NaN	16.8765	15.855	16.0177	16.2739	15.1903	15.6461	16.0609	14.3823	18.2532	16.1883	16.1331	16.3666	15.599	14.7055	14.7573	14.9256	16.2743	16.4453	15.214	15.8216	15.1659	13.6803	17.0063	14.0161
-0.647016	-0.856972	NaN	NaN	-0.887687	-0.782744	-1.1141	-0.97781	-0.754796	-0.784309	-0.561026	NaN	-0.358103	-0.711275	NaN	NaN	-0.728742	-0.57921	-1.0305	-0.786273	-0.623154	-0.99094	-0.257114	NaN	24.3715	23.6909	23.9884	23.1548	15.8885	16.5147	15.2488	14.3914	23.3525	22.7069	22.8406	22.0332	24.3543	23.5663	24.1435	23.359	25.4709	24.6924	25.3137	24.4794	20.3105	19.7274	20.0851	19.555
NaN	NaN	NaN	NaN	NaN	NaN	NaN	NaN	NaN	NaN	NaN	NaN	NaN	NaN	NaN	NaN	NaN	NaN	NaN	NaN	NaN	NaN	NaN	NaN	21.916	14.7317	22.3797	21.236	14.0389	16.8636	17.2442	14.7772	14.0858	18.5397	15.2825	16.9376	21.9658	20.6151	22.5554	21.0249	23.8258	22.5336	23.5443	22.2873	19.9927	18.4146	20.4196	18.8319
NaN	NaN	NaN	NaN	NaN	NaN	NaN	NaN	NaN	NaN	NaN	NaN	NaN	NaN	NaN	NaN	NaN	NaN	NaN	NaN	NaN	NaN	NaN	NaN	16.466	14.9837	15.4101	14.6748	14.9727	15.5538	14.8893	13.9264	15.9999	17.8114	16.182	16.8416	17.0209	14.7718	17.9351	17.7471	19.1349	16.1287	19.5002	18.3853	18.5597	14.9526	18.3437	16.3905
NaN	NaN	NaN	NaN	NaN	NaN	NaN	NaN	NaN	NaN	NaN	NaN	NaN	NaN	NaN	NaN	NaN	NaN	NaN	NaN	NaN	NaN	NaN	NaN	23.7813	23.6307	23.8533	23.8164	14.1906	15.7006	15.0793	15.632	23.4626	23.2819	23.6209	23.4289	22.0894	21.4023	22.1451	21.4946	23.9328	23.78	23.5685	23.5011	21.5876	20.8558	21.4984	20.6759
NaN	NaN	NaN	NaN	NaN	NaN	NaN	NaN	-1.39146	-1.35049	-1.29078	NaN	NaN	NaN	NaN	NaN	NaN	NaN	NaN	NaN	-1.03009	-1.07652	-1.02815	NaN	19.3261	18.1567	19.2707	17.7059	13.5779	16.0447	17.0452	15.1299	17.4305	16.0786	16.455	15.9639	18.9791	15.6933	19.1161	17.9122	21.8645	20.2062	21.7425	20.2417	20.8013	19.5911	19.497	18.3483
NaN	NaN	NaN	NaN	NaN	NaN	-0.770166	NaN	NaN	NaN	NaN	NaN	NaN	NaN	NaN	NaN	NaN	NaN	-0.428877	NaN	NaN	NaN	NaN	NaN	16.9794	14.5001	16.474	14.04	16.2873	16.6731	16.4037	15.6208	16.0593	14.731	15.4627	15.9224	21.1367	20.1538	17.219	15.1957	15.1839	15.7997	16.1045	15.5472	15.6795	15.1601	15.0628	15.2384
-0.900072	-0.459794	NaN	NaN	-0.909878	-0.436334	-0.665066	-0.697055	-0.511917	-0.779299	-0.738361	-0.61341	-0.656717	-0.221573	NaN	NaN	-0.675235	-0.134493	-0.390926	-0.428799	-0.280195	-0.472049	-0.476478	-0.310146	21.0148	20.4056	20.9156	20.5515	14.7286	16.9745	17.3154	15.3701	20.3356	19.6659	20.1512	19.0778	22.7882	21.8906	22.8949	21.8893	23.0287	22.2053	23.2079	22.4015	20.5568	19.1054	19.4443	18.8757
NaN	NaN	NaN	NaN	NaN	NaN	NaN	NaN	NaN	NaN	NaN	NaN	NaN	NaN	NaN	NaN	NaN	NaN	NaN	NaN	NaN	NaN	NaN	NaN	18.7948	18.1296	18.4824	18.2108	13.3153	17.4938	15.3438	15.1759	15.8192	16.2192	16.3261	16.7811	19.0019	18.6627	18.8637	18.3716	15.3609	16.1883	15.6317	15.6165	18.7496	17.8953	18.3254	17.9849
NaN	NaN	NaN	NaN	NaN	NaN	NaN	NaN	NaN	NaN	NaN	NaN	NaN	NaN	NaN	NaN	NaN	NaN	NaN	NaN	NaN	NaN	NaN	NaN	16.4388	14.4036	15.3398	14.9204	15.3399	16.6603	16.4202	14.8577	16.447	16.9883	15.5708	16.845	19.2888	17.8083	19.334	18.0524	17.3164	16.9494	16.4909	16.4041	14.0717	13.9584	16.2481	15.6353
-0.365091	-0.437838	NaN	NaN	-0.437584	-0.470109	-0.130571	-0.363401	-0.342415	-0.350247	NaN	NaN	-0.124833	-0.256942	NaN	NaN	-0.280265	-0.26833	0.115832	-0.18128	-0.203535	-0.0587284	NaN	NaN	23.448	22.911	22.8405	22.0967	15.5465	16.7973	16.3358	14.949	23.0779	22.4094	22.652	21.7177	23.6236	22.8852	23.7235	23.0085	23.7655	23.3983	23.0064	22.5477	19.407	19.8011	18.6307	18.5056
NaN	NaN	NaN	NaN	NaN	NaN	NaN	NaN	-0.796611	-0.622376	NaN	NaN	NaN	NaN	NaN	NaN	NaN	NaN	NaN	NaN	-0.429576	-0.275856	NaN	NaN	18.9327	18.3149	15.4802	16.1589	13.2692	16.0345	15.0751	13.6324	18.6203	17.0843	15.8843	16.3259	19.8533	18.9375	20.0243	18.9057	21.3733	20.319	20.749	20.1539	15.1071	15.5474	14.9192	14.5245
NaN	NaN	NaN	NaN	NaN	NaN	NaN	NaN	NaN	NaN	NaN	NaN	NaN	NaN	NaN	NaN	NaN	NaN	NaN	NaN	NaN	NaN	NaN	NaN	16.2804	13.6857	18.0815	19.4255	15.7288	15.6855	16.0293	14.1954	16.8743	20.3896	18.4188	19.8795	17.1733	16.1591	14.8997	16.3045	16.7746	18.167	18.4066	19.4745	16.1618	14.9115	15.2131	13.8103
NaN	NaN	NaN	NaN	NaN	NaN	NaN	NaN	NaN	NaN	NaN	NaN	NaN	NaN	NaN	NaN	NaN	NaN	NaN	NaN	NaN	NaN	NaN	NaN	16.5351	15.0554	15.189	16.1229	16.2377	16.2959	14.505	15.7982	17.0724	16.2735	16.1618	17.7786	17.2218	14.6944	15.0894	15.9651	16.9183	17.0887	16.2689	15.2588	15.5749	14.3571	16.6294	14.7761
NaN	NaN	NaN	NaN	NaN	NaN	NaN	NaN	NaN	NaN	NaN	NaN	NaN	NaN	NaN	NaN	NaN	NaN	NaN	NaN	NaN	NaN	NaN	NaN	21.2467	21.1539	20.5788	20.2325	14.3857	16.1189	15.0471	14.7094	16.0167	17.1657	18.0221	16.4674	20.7031	20.8897	14.7086	13.7527	22.2517	20.4941	15.7112	14.8821	14.852	15.2964	14.8691	15.0458
NaN	NaN	NaN	NaN	NaN	NaN	NaN	NaN	NaN	NaN	NaN	NaN	NaN	NaN	NaN	NaN	NaN	NaN	NaN	NaN	NaN	NaN	NaN	NaN	15.6212	15.0476	15.9054	15.2829	14.8927	17.2621	16.0727	15.6821	17.1891	17.0039	16.9687	16.8249	16.1363	16.1679	17.105	15.3114	17.4254	15.4503	15.0289	18.3195	15.3822	13.069	13.9412	14.7716
NaN	NaN	NaN	NaN	NaN	NaN	NaN	NaN	NaN	NaN	NaN	NaN	NaN	NaN	NaN	NaN	NaN	NaN	NaN	NaN	NaN	NaN	NaN	NaN	17.6886	15.9939	15.7705	16.8808	17.6112	16.0575	16.4861	14.1391	16.3898	15.5875	16.9869	15.8323	19.3214	16.8362	13.971	14.9091	18.0097	16.5475	15.6433	15.5976	16.7224	14.4934	18.0077	14.0625
-0.385224	-0.416231	NaN	NaN	-0.269443	-0.250268	-0.436256	-0.440166	-0.323498	-0.411637	-0.258356	-0.194031	-0.150433	-0.271444	NaN	NaN	-0.076828	0.00144204	-0.292988	-0.248828	-0.257252	-0.318722	0.0129261	0.0533895	24.4782	24.0495	24.1204	23.7466	16.1518	16.8873	16.587	15.8533	24.0273	23.6764	23.0171	22.759	23.6893	23.428	24.0615	23.6588	23.2533	22.8474	23.3616	22.9399	22.6003	22.3792	22.5321	22.2595
NaN	NaN	NaN	NaN	NaN	NaN	NaN	NaN	NaN	NaN	NaN	NaN	NaN	NaN	NaN	NaN	NaN	NaN	NaN	NaN	NaN	NaN	NaN	NaN	16.4101	16.2328	15.6482	15.9726	14.0449	15.6584	15.3933	14.6604	16.9202	14.796	17.4688	15.2834	18.3777	18.3445	17.7382	14.909	16.0387	16.4407	13.4641	16.5116	15.8909	15.1363	15.3014	15.2277
NaN	NaN	NaN	NaN	NaN	NaN	NaN	NaN	NaN	-0.960132	NaN	NaN	NaN	NaN	NaN	NaN	NaN	NaN	NaN	NaN	NaN	-0.627538	NaN	NaN	15.8771	15.8178	19.2048	14.6442	14.8219	16.2153	14.4875	15.0555	16.0301	16.6995	16.9697	16.182	19.2999	18.864	19.2682	18.9493	19.7858	19.5418	20.7643	19.7725	14.2593	13.7114	17.6452	17.2558
NaN	NaN	NaN	NaN	NaN	NaN	NaN	NaN	NaN	NaN	NaN	NaN	NaN	NaN	NaN	NaN	NaN	NaN	NaN	NaN	NaN	NaN	NaN	NaN	16.3303	16.1835	15.7774	15.2996	14.6742	16.1044	15.2163	15.1771	17.9077	17.0468	16.9798	16.5571	17.0812	18.4691	18.4629	17.6966	16.0575	15.1755	17.1448	19.2834	13.5289	14.6854	14.3701	14.0045
NaN	NaN	NaN	NaN	NaN	NaN	NaN	NaN	NaN	NaN	NaN	NaN	NaN	NaN	NaN	NaN	NaN	NaN	NaN	NaN	NaN	NaN	NaN	NaN	16.3114	18.995	15.8145	16.6425	15.3895	15.8153	16.3123	14.0745	17.8209	18.743	16.9723	18.6963	17.4652	16.0224	16.1239	14.4901	16.7375	18.8563	16.1224	18.681	15.2447	15.0732	16.3385	14.9507
NaN	NaN	NaN	NaN	NaN	NaN	NaN	NaN	NaN	NaN	NaN	NaN	NaN	NaN	NaN	NaN	NaN	NaN	NaN	NaN	NaN	NaN	NaN	NaN	16.5522	15.1417	15.4683	16.3686	13.9485	16.9652	14.2464	14.4765	18.1155	16.4919	16.7412	15.0753	15.9723	15.8473	16.6511	13.5	16.571	15.201	17.0217	15.5122	17.5258	16.8742	16.7426	14.4223
NaN	NaN	NaN	NaN	NaN	NaN	NaN	NaN	NaN	NaN	NaN	NaN	NaN	NaN	NaN	NaN	NaN	NaN	NaN	NaN	NaN	NaN	NaN	NaN	18.4942	19.8777	16.903	17.4276	16.7493	16.3427	15.9654	14.7882	17.5562	16.3669	16.8493	16.1913	15.765	14.8677	16.2919	15.8746	18.6406	19.8702	16.6863	18.1595	15.1676	14.8775	14.3523	15.0218
NaN	NaN	NaN	NaN	NaN	NaN	NaN	NaN	NaN	NaN	NaN	NaN	NaN	NaN	NaN	NaN	NaN	NaN	NaN	NaN	NaN	NaN	NaN	NaN	14.7851	14.3309	16.7532	15.9745	14.3572	16.3824	16.2351	15.0338	18.8404	18.4651	15.2515	16.7987	15.5599	16.0209	19.1529	18.2535	17.2927	16.6962	16.5284	17.4969	16.232	13.6799	14.7831	14.627
NaN	NaN	NaN	NaN	NaN	NaN	-0.780289	NaN	NaN	NaN	NaN	NaN	NaN	NaN	NaN	NaN	NaN	NaN	-0.488572	NaN	NaN	NaN	NaN	NaN	15.459	14.3938	19.9272	19.5157	15.2956	15.5335	16.5141	14.4588	16.1531	14.4434	16.9224	15.8304	20.9073	20.0725	20.7772	20.0588	21.0737	20.2696	20.7363	19.9159	14.0538	16.6197	14.7885	13.7571
NaN	NaN	NaN	NaN	NaN	NaN	NaN	NaN	NaN	NaN	NaN	NaN	NaN	NaN	NaN	NaN	NaN	NaN	NaN	NaN	NaN	NaN	NaN	NaN	16.6906	16.8633	16.6208	15.1367	14.3477	16.079	15.512	15.6802	18.9341	15.1689	15.8403	16.6289	17.0054	16.4878	16.0979	17.2044	17.282	16.0439	17.2214	16.5096	16.422	13.6926	16.5837	15.2713
NaN	NaN	NaN	NaN	NaN	NaN	NaN	NaN	NaN	NaN	NaN	NaN	NaN	NaN	NaN	NaN	NaN	NaN	NaN	NaN	NaN	NaN	NaN	NaN	14.6047	15.3346	17.3638	14.8388	14.9655	16.9128	15.7416	14.2573	17.1002	16.7891	16.4923	16.9674	15.5562	17.2287	16.0409	15.1417	15.9153	16.3346	16.8777	16.1686	15.9339	14.7038	20.6735	15.3629
-0.421728	-0.618251	NaN	NaN	-0.373626	-0.368067	-0.560536	-0.60654	-0.410064	-0.407364	-0.202771	-0.536942	-0.218061	-0.36762	NaN	NaN	-0.170183	-0.0934172	-0.302173	-0.374169	-0.148689	-0.150946	0.0694272	-0.267357	22.2993	22.1741	22.6358	21.9659	14.335	16.2341	15.5211	15.1041	21.8275	21.4962	22.1929	21.877	22.7336	22.3592	22.6865	22.0588	22.8388	22.4684	22.668	22.3145	20.9839	20.9644	20.9721	20.5403
NaN	NaN	NaN	NaN	NaN	NaN	NaN	NaN	NaN	NaN	NaN	NaN	NaN	NaN	NaN	NaN	NaN	NaN	NaN	NaN	NaN	NaN	NaN	NaN	19.4604	18.062	19.4325	18.1033	16.2946	16.2733	16.8454	15.4899	16.3076	15.799	17.0468	17.0433	19.6438	19.23	19.2766	18.9068	15.36	16.371	19.9165	19.171	19.0796	18.7079	18.8019	18.1959
NaN	NaN	NaN	NaN	NaN	NaN	NaN	NaN	NaN	NaN	NaN	NaN	NaN	NaN	NaN	NaN	NaN	NaN	NaN	NaN	NaN	NaN	NaN	NaN	26.7205	14.7936	27.5087	14.424	23.268	16.3575	23.3124	14.8678	28.8577	16.3506	29.0794	16.6649	27.3862	15.0929	27.2366	15.7832	28.8799	15.2152	28.7289	16.2128	29.044	14.1713	29.2716	14.1304
NaN	NaN	NaN	NaN	NaN	NaN	NaN	NaN	NaN	NaN	NaN	NaN	NaN	NaN	NaN	NaN	NaN	NaN	NaN	NaN	NaN	NaN	NaN	NaN	28.2459	16.0206	28.2316	17.4727	25.7323	16.2588	25.0879	14.954	28.0911	15.6954	28.0687	16.1674	27.4365	18.6433	27.9001	18.569	30.3684	18.7739	30.2224	18.669	28.2785	16.0113	28.4255	14.285
NaN	NaN	NaN	NaN	NaN	NaN	NaN	NaN	NaN	NaN	NaN	NaN	NaN	NaN	NaN	NaN	NaN	NaN	NaN	NaN	NaN	NaN	NaN	NaN	16.8419	16.3756	17.2434	15.2343	14.8992	15.5818	15.4145	15.7175	15.3778	15.9976	18.6853	16.7624	18.3853	18.3272	18.2376	17.934	16.4449	16.4801	15.8069	15.549	15.6024	14.6801	14.9417	14.2443
NaN	NaN	NaN	NaN	NaN	NaN	NaN	NaN	NaN	NaN	NaN	NaN	NaN	NaN	NaN	NaN	NaN	NaN	NaN	NaN	NaN	NaN	NaN	NaN	16.4388	15.7155	16.7547	14.401	16.1084	16.2058	15.4713	15.3385	17.9002	14.4972	15.7384	17.0117	15.7341	15.65	15.7269	13.475	18.8192	16.4859	18.5402	17.7649	14.546	14.6052	13.8893	13.8854
NaN	NaN	NaN	NaN	NaN	NaN	NaN	NaN	NaN	NaN	NaN	NaN	NaN	NaN	NaN	NaN	NaN	NaN	NaN	NaN	NaN	NaN	NaN	NaN	15.2546	16.0757	21.6623	16.0191	15.6983	16.4352	15.7361	13.9041	21.6645	15.4323	16.5405	15.6007	15.671	15.8153	15.8938	15.4922	22.0374	15.5486	21.6043	16.9878	17.1427	15.191	13.0799	12.7013
NaN	NaN	NaN	NaN	NaN	NaN	NaN	NaN	NaN	NaN	NaN	NaN	NaN	NaN	NaN	NaN	NaN	NaN	NaN	NaN	NaN	NaN	NaN	NaN	17.2069	16.1484	17.3982	14.8128	16.0887	16.8554	17.35	14.5313	17.0255	16.3039	16.4235	15.4352	18.3828	17.5795	18.4696	17.7318	18.8268	18.3898	18.8508	17.8923	16.1498	14.9301	15.1798	14.7842
-0.503282	-0.47702	NaN	NaN	-0.422076	-0.450282	-0.597452	-0.770757	-0.453636	-0.448292	-0.371609	NaN	-0.247902	-0.327204	NaN	NaN	-0.178322	-0.206445	-0.313997	-0.476157	-0.167799	-0.335608	-0.0968383	NaN	24.7885	24.4519	24.5243	24.0882	14.6014	15.6583	16.5417	13.8861	24.5116	23.8794	24.4208	23.9607	21.5167	20.8143	21.6379	20.0501	24.4411	24.0463	23.9201	23.6596	20.0235	19.7928	20.0485	18.9258
-0.7596	NaN	NaN	NaN	NaN	NaN	NaN	NaN	-0.798065	NaN	NaN	NaN	-0.483823	NaN	NaN	NaN	NaN	NaN	NaN	NaN	-0.433799	NaN	NaN	NaN	19.1126	18.2585	18.0642	17.2931	13.5093	15.4647	15.9898	14.2202	15.9433	14.6445	15.7408	16.7601	18.0328	17.6635	17.9255	16.2122	19.7138	19.0804	19.5425	17.6089	17.0061	15.7555	17.4584	16.7949
NaN	NaN	NaN	NaN	NaN	NaN	NaN	NaN	NaN	NaN	NaN	NaN	NaN	NaN	NaN	NaN	NaN	NaN	NaN	NaN	NaN	NaN	NaN	NaN	15.4983	15.1331	17.1023	15.5704	13.1338	15.9828	17.0787	14.6612	17.0592	16.4794	15.9448	16.3195	15.8764	16.2761	16.6639	15.6392	16.7832	17.5589	16.0708	16.3677	19.3687	18.5906	13.5624	17.8721
NaN	NaN	NaN	NaN	NaN	NaN	NaN	NaN	NaN	NaN	NaN	NaN	NaN	NaN	NaN	NaN	NaN	NaN	NaN	NaN	NaN	NaN	NaN	NaN	18.8329	19.4514	17.4903	16.5456	15.5329	16.0927	16.5543	15.125	18.5826	19.9813	18.6101	18.8087	18.7864	18.8532	16.4381	15.0731	17.2267	15.6377	18.6246	19.432	15.1265	15.4029	16.6744	14.1262
NaN	NaN	NaN	NaN	NaN	NaN	NaN	NaN	NaN	NaN	NaN	NaN	NaN	NaN	NaN	NaN	NaN	NaN	NaN	NaN	NaN	NaN	NaN	NaN	17.7222	14.5825	14.0523	16.4607	12.7725	16.8819	16.8254	15.3487	17.0535	14.6454	16.8503	15.9435	19.7917	18.7943	15.1533	15.6585	19.8965	19.6752	18.5338	17.9809	14.114	15.6886	14.8656	15.2976
-0.1741	-0.404974	NaN	NaN	-0.548649	-0.776998	NaN	-0.658447	-0.393179	-0.439285	-0.632428	-0.538807	0.0469799	-0.2043	NaN	NaN	-0.298052	-0.551564	NaN	-0.418215	-0.0126792	-0.200664	-0.369837	-0.239226	22.4905	21.5491	22.3263	21.7297	16.4082	16.2514	17.1164	14.297	22.2775	21.6808	22.2225	21.6156	21.786	19.5804	21.7205	21.1157	22.1442	20.4586	22.6337	21.449	20.5663	19.793	20.3947	20.0207
NaN	NaN	NaN	NaN	NaN	NaN	NaN	NaN	NaN	NaN	NaN	NaN	NaN	NaN	NaN	NaN	NaN	NaN	NaN	NaN	NaN	NaN	NaN	NaN	18.5506	18.7104	19.3968	18.6585	13.2015	16.3899	15.658	15.2877	17.073	16.1278	16.4444	16.6378	19.1178	18.674	18.4718	18.7559	20.0542	19.1941	17.1415	16.321	15.3724	14.8534	15.2119	13.3831
NaN	NaN	NaN	NaN	NaN	NaN	NaN	NaN	NaN	NaN	NaN	NaN	NaN	NaN	NaN	NaN	NaN	NaN	NaN	NaN	NaN	NaN	NaN	NaN	15.3745	14.3913	16.8757	15.9193	14.0177	16.4822	15.588	13.9398	16.1496	15.1004	17.2163	17.259	17.2524	14.6603	19.0442	18.4405	14.9302	15.99	15.6259	15.9074	15.7428	14.2921	16.3865	14.3126
NaN	NaN	NaN	NaN	NaN	NaN	NaN	NaN	-1.29953	-0.95383	NaN	NaN	NaN	NaN	NaN	NaN	NaN	NaN	NaN	NaN	-0.927085	-0.621555	NaN	NaN	18.1663	17.5125	15.4088	16.6751	14.617	17.1676	16.1044	14.3283	17.2595	16.2404	17.0841	16.88	15.5313	15.9176	15.9887	17.005	20.3831	19.4604	20.3697	19.5422	16.7374	16.9431	12.9121	14.952
NaN	NaN	NaN	NaN	NaN	NaN	NaN	NaN	NaN	NaN	NaN	NaN	NaN	NaN	NaN	NaN	NaN	NaN	NaN	NaN	NaN	NaN	NaN	NaN	19.4515	18.3408	16.063	16.687	14.0898	16.0377	16.1169	15.2821	18.1185	17.3611	16.9401	16.6298	19.3246	18.1157	19.5376	18.13	20.5284	19.1649	17.9636	16.1245	13.9376	15.9774	13.4899	14.9194
-0.243865	0.101247	NaN	NaN	NaN	NaN	0.135272	NaN	-0.217927	NaN	NaN	NaN	-0.00101024	0.332622	NaN	NaN	NaN	NaN	0.469782	NaN	0.148999	NaN	NaN	NaN	20.575	20.75	20.7299	20.8604	13.9858	16.457	16.2019	15.0885	19.7232	19.4666	15.6713	15.7104	20.8103	20.7833	19.3223	19.4131	20.8411	20.4237	19.1997	19.4698	14.1207	16.163	15.3929	15.3801
NaN	NaN	NaN	NaN	NaN	NaN	NaN	NaN	NaN	NaN	NaN	NaN	NaN	NaN	NaN	NaN	NaN	NaN	NaN	NaN	NaN	NaN	NaN	NaN	16.4189	14.4802	15.122	15.2625	14.5773	15.795	15.8356	15.2304	15.5443	14.9254	16.8924	15.6917	16.9354	15.0417	15.2715	14.735	17.7002	16.425	16.3851	15.2969	14.9327	15.3094	15.1666	14.9963
NaN	NaN	NaN	NaN	NaN	NaN	-0.775021	NaN	-0.838873	-0.687962	NaN	NaN	NaN	NaN	NaN	NaN	NaN	NaN	-0.39443	NaN	-0.507132	-0.371833	NaN	NaN	19.0239	18.2185	15.0757	15.957	14.8599	15.7397	15.0994	14.5371	16.396	17.5242	17.6259	17.0224	20.7042	19.7564	19.3222	18.7654	21.6063	20.777	21.3358	19.913	16.0312	14.5068	15.2293	13.7113
NaN	NaN	NaN	NaN	NaN	NaN	NaN	NaN	NaN	NaN	NaN	NaN	NaN	NaN	NaN	NaN	NaN	NaN	NaN	NaN	NaN	NaN	NaN	NaN	21.2027	20.5538	20.7647	20.641	13.3206	16.68	16.3135	15.7325	15.5125	16.4626	16.4989	16.7291	21.151	20.8325	21.7529	20.9084	21.2403	20.6371	21.6062	20.8702	15.4498	13.8837	14.9952	15.2765
NaN	-1.30593	NaN	NaN	NaN	NaN	NaN	NaN	-1.09136	-1.57497	-1.02494	-1.11794	NaN	-1.10017	NaN	NaN	NaN	NaN	NaN	NaN	-0.984074	-1.2305	-0.836656	-0.804174	19.6307	18.6548	23.8664	22.3656	14.8394	16.3289	16.9164	14.1833	19.1349	16.7536	18.534	15.3322	20.3534	18.8177	22.5215	20.459	23.9859	22.9544	24.7052	22.9172	24.2838	22.9311	23.9147	22.7453
NaN	NaN	NaN	NaN	NaN	NaN	NaN	NaN	NaN	NaN	NaN	NaN	NaN	NaN	NaN	NaN	NaN	NaN	NaN	NaN	NaN	NaN	NaN	NaN	16.5784	15.1168	15.8168	14.3374	13.4193	15.7265	16.1062	14.6782	16.3094	16.5322	17.1309	16.9747	16.5572	15.8831	15.2284	14.1059	20.7637	20.4508	20.7094	20.4907	15.4594	14.7075	14.2459	16.0137
NaN	NaN	NaN	NaN	NaN	NaN	NaN	NaN	NaN	NaN	NaN	NaN	NaN	NaN	NaN	NaN	NaN	NaN	NaN	NaN	NaN	NaN	NaN	NaN	15.8604	13.6606	16.3104	15.9767	15.8895	16.2808	16.3401	15.3184	17.2972	16.3446	16.581	15.7694	19.5968	14.89	14.3382	17.2477	19.9121	18.9888	15.5997	14.8936	16.1595	14.2185	16.2308	15.3675
NaN	NaN	NaN	NaN	NaN	NaN	NaN	NaN	NaN	NaN	NaN	NaN	NaN	NaN	NaN	NaN	NaN	NaN	NaN	NaN	NaN	NaN	NaN	NaN	17.2095	15.3168	14.6164	15.0457	18.0219	16.0231	16.3156	15.0544	15.3675	16.4391	15.9232	16.2796	15.6805	16.1611	16.1876	16.2796	19.9035	19.7205	19.5249	19.5852	18.3809	18.0596	17.5501	16.1907
NaN	NaN	NaN	NaN	NaN	NaN	NaN	NaN	NaN	NaN	NaN	NaN	NaN	NaN	NaN	NaN	NaN	NaN	NaN	NaN	NaN	NaN	NaN	NaN	18.9058	18.1279	14.7324	15.2275	16.3516	16.2489	16.2797	13.8418	16.9979	16.3754	15.648	15.9979	19.6144	18.8863	19.5383	18.6464	20.4444	19.4526	19.9355	18.9413	14.748	14.5138	15.4933	16.5811
NaN	NaN	NaN	NaN	NaN	NaN	NaN	NaN	NaN	NaN	NaN	NaN	NaN	NaN	NaN	NaN	NaN	NaN	NaN	NaN	NaN	NaN	NaN	NaN	16.1356	13.7796	16.1063	15.4145	15.6173	15.5483	15.3567	14.3761	16.0926	17.7673	17.8706	16.4526	17.6046	15.3489	18.67	18.5898	17.3708	16.315	15.7739	16.2962	18.6345	18.3269	13.829	13.9964
NaN	NaN	NaN	NaN	NaN	NaN	NaN	NaN	NaN	NaN	NaN	NaN	NaN	NaN	NaN	NaN	NaN	NaN	NaN	NaN	NaN	NaN	NaN	NaN	15.8664	14.9968	16.3772	18.2698	14.5901	15.9711	16.6342	15.1496	16.0942	17.5368	17.4336	15.722	15.6849	14.5512	16.7393	15.995	19.5362	18.6927	16.2767	14.1172	18.0852	15.994	17.7295	17.3109
NaN	NaN	NaN	NaN	NaN	NaN	NaN	NaN	NaN	NaN	NaN	NaN	NaN	NaN	NaN	NaN	NaN	NaN	NaN	NaN	NaN	NaN	NaN	NaN	16.7857	13.6378	15.1852	16.0452	15.2773	16.3648	16.3702	14.6577	14.6252	17.9021	17.9459	17.6198	16.4791	15.2732	16.9623	18.5763	16.1112	18.6261	16.2443	16.5829	15.7092	14.0404	17.0244	15.6052
NaN	NaN	NaN	NaN	NaN	NaN	NaN	NaN	NaN	NaN	NaN	NaN	NaN	NaN	NaN	NaN	NaN	NaN	NaN	NaN	NaN	NaN	NaN	NaN	16.8675	16.1901	17.4621	15.4316	14.8279	16.4328	16.8729	13.9188	15.9159	17.5002	15.6198	16.6393	14.8052	15.8346	15.1832	15.8699	16.7054	15.7238	16.0933	17.0818	16.3014	14.5498	17.2699	14.8269
NaN	NaN	NaN	NaN	NaN	NaN	NaN	NaN	NaN	NaN	NaN	NaN	NaN	NaN	NaN	NaN	NaN	NaN	NaN	NaN	NaN	NaN	NaN	NaN	15.7883	15.9683	20.7869	20.3856	14.7099	15.2675	15.9962	14.5015	16.344	15.5588	15.0585	15.785	15.9937	15.1818	16.1095	15.1532	15.8817	16.5912	15.1743	16.1213	15.0866	15.8909	16.0695	15.4806
NaN	NaN	NaN	NaN	NaN	NaN	NaN	NaN	NaN	NaN	NaN	NaN	NaN	NaN	NaN	NaN	NaN	NaN	NaN	NaN	NaN	NaN	NaN	NaN	15.8193	15.597	15.5319	15.342	14.7344	15.5729	16.6178	14.0062	14.4288	16.6482	14.5115	15.3349	16.0731	14.3093	18.1138	17.454	17.5321	15.9772	17.6213	15.6528	17.8747	16.3494	18.1295	16.9185
1.02829	0.780646	NaN	NaN	0.721504	0.668482	0.816805	0.867027	NaN	0.867738	0.872553	NaN	1.43467	0.900722	NaN	NaN	0.88143	0.875859	0.903115	1.06543	NaN	0.619742	1.08011	NaN	24.0628	24.8668	24.2822	24.9653	14.9265	16.5806	15.9875	14.3282	22.8637	23.56	23.0234	23.8638	24.0082	24.9126	24.2305	25.0423	23.215	23.943	24.2001	25.0834	22.8043	23.6172	22.0385	22.6214
NaN	NaN	NaN	NaN	NaN	NaN	NaN	-1.13217	NaN	NaN	NaN	NaN	NaN	NaN	NaN	NaN	NaN	NaN	NaN	-0.799245	NaN	NaN	NaN	NaN	16.4784	14.9612	14.486	15.4472	14.7237	16.47	17.3199	13.8553	17.4971	15.6078	17.2733	17.3937	16.3174	16.6298	18.6594	17.6111	17.0796	16.3327	16.0641	14.4578	14.185	15.6831	14.7745	15.583
NaN	NaN	NaN	NaN	NaN	NaN	NaN	NaN	NaN	NaN	NaN	NaN	NaN	NaN	NaN	NaN	NaN	NaN	NaN	NaN	NaN	NaN	NaN	NaN	17.0289	17.2757	17.0526	17.3681	14.6589	16.6912	14.2724	14.0897	17.6557	16.9575	17.5773	15.5987	17.3177	16.6314	16.9585	16.4452	16.9832	16.3542	16.0143	15.3499	16.4644	16.1133	16.1897	16.2749
NaN	NaN	NaN	NaN	NaN	NaN	NaN	NaN	NaN	NaN	NaN	NaN	NaN	NaN	NaN	NaN	NaN	NaN	NaN	NaN	NaN	NaN	NaN	NaN	16.9819	15.981	17.3056	17.3036	17.0362	16.2153	16.0978	16.4142	17.7349	15.724	18.222	17.5418	14.7791	16.4381	17.7964	15.7875	18.1865	17.0032	15.4992	16.0185	15.2214	15.0607	15.3903	16.3437
NaN	NaN	NaN	NaN	NaN	NaN	NaN	NaN	-0.573918	NaN	NaN	NaN	NaN	NaN	NaN	NaN	NaN	NaN	NaN	NaN	-0.198792	NaN	NaN	NaN	15.6639	16.3493	18.2589	18.5395	15.2881	16.725	16.3139	15.8543	15.7363	16.3781	18.3276	16.3049	15.4704	16.0643	17.1559	17.5489	19.5112	19.4973	14.2709	15.9821	14.9388	14.1892	15.8689	14.4111
NaN	NaN	NaN	NaN	NaN	NaN	NaN	NaN	NaN	NaN	NaN	NaN	NaN	NaN	NaN	NaN	NaN	NaN	NaN	NaN	NaN	NaN	NaN	NaN	16.821	14.0302	13.8097	16.4427	15.6619	16.1979	15.3022	13.8676	16.0071	14.9487	16.1314	15.8989	15.2849	13.5749	16.9185	16.6131	18.67	18.1963	18.2996	18.1868	17.4985	17.2826	17.2218	16.5069
NaN	NaN	NaN	NaN	NaN	-0.799395	NaN	NaN	NaN	NaN	NaN	NaN	NaN	NaN	NaN	NaN	NaN	-0.533096	NaN	NaN	NaN	NaN	NaN	NaN	20.174	19.5928	20.049	19.1073	13.4265	16.3367	14.6522	14.8211	20.7624	19.9133	20.1615	19.5378	15.2119	14.4066	16.5609	14.6832	19.8372	19.0779	15.4767	17.4426	19.582	19.0004	19.2672	18.8687
NaN	NaN	NaN	NaN	NaN	NaN	NaN	NaN	NaN	NaN	NaN	NaN	NaN	NaN	NaN	NaN	NaN	NaN	NaN	NaN	NaN	NaN	NaN	NaN	19.9264	20.3418	19.4693	20.1888	15.4822	15.9177	15.9439	15.0224	19.5281	19.7181	19.0668	18.5927	15.3481	16.2223	19.8922	19.4972	17.2914	15.6333	17.5102	16.8556	14.7835	14.0322	18.7928	18.3627
-0.760529	-1.18478	NaN	NaN	-0.944527	-0.941448	-0.896657	-0.763954	-1.15528	-0.887527	NaN	NaN	-0.521059	-0.934593	NaN	NaN	-0.701623	-0.667401	-0.527346	-0.467135	-0.836862	-0.55019	NaN	NaN	21.6021	20.3456	21.2182	19.7328	15.8113	17.1954	16.4342	15.0611	20.6095	19.6656	20.6255	19.5355	22.204	21.4067	22.0218	21.4752	23.4229	22.3329	22.4049	21.798	13.3256	15.1154	14.8787	14.6932
NaN	NaN	NaN	NaN	NaN	NaN	NaN	NaN	NaN	NaN	NaN	NaN	NaN	NaN	NaN	NaN	NaN	NaN	NaN	NaN	NaN	NaN	NaN	NaN	16.074	15.0301	16.3449	15.2102	15.5809	15.9271	15.7261	14.018	17.3401	16.621	16.2999	17.1193	16.0168	14.361	16.3153	16.221	15.8441	16.3798	16.3043	16.4333	16.1763	14.1341	14.7999	16.612
NaN	NaN	NaN	NaN	NaN	NaN	NaN	NaN	NaN	NaN	NaN	NaN	NaN	NaN	NaN	NaN	NaN	NaN	NaN	NaN	NaN	NaN	NaN	NaN	17.1395	14.7793	15.4723	15.3017	14.1288	15.2895	15.931	14.3795	16.7612	14.8782	15.3923	15.6666	18.4124	18.0077	16.2591	15.6612	18.4879	18.4026	15.909	15.9729	14.2079	14.9619	14.6811	14.183
NaN	NaN	NaN	NaN	NaN	NaN	NaN	NaN	-0.777171	NaN	NaN	NaN	NaN	NaN	NaN	NaN	NaN	NaN	NaN	NaN	-0.424843	NaN	NaN	NaN	19.5537	19.0393	20.089	19.4849	16.6186	16.2715	15.9208	14.828	16.9996	16.2874	16.0357	16.2052	19.1049	15.2696	19.1242	15.4576	21.28	20.58	16.5532	15.868	19.1291	18.3555	18.9869	18.7455
NaN	NaN	NaN	NaN	NaN	NaN	NaN	NaN	NaN	NaN	NaN	NaN	NaN	NaN	NaN	NaN	NaN	NaN	NaN	NaN	NaN	NaN	NaN	NaN	18.417	17.5262	16.0371	15.8172	14.43	15.994	16.7322	15.2957	15.5421	17.4002	16.062	16.951	15.521	16.619	19.0146	18.0978	15.6616	15.7021	19.7502	15.7088	15.547	14.7025	15.4995	16.191
NaN	NaN	NaN	NaN	NaN	NaN	NaN	NaN	NaN	NaN	NaN	NaN	NaN	NaN	NaN	NaN	NaN	NaN	NaN	NaN	NaN	NaN	NaN	NaN	16.2386	16.02	14.8865	16.6986	14.9642	16.2019	14.4824	14.9792	17.2114	16.5871	15.7832	14.6861	16.2304	15.448	15.8467	15.3799	16.4847	16.4452	16.3835	16.8898	15.7038	14.7076	16.5367	14.2984
NaN	NaN	NaN	NaN	NaN	NaN	NaN	NaN	NaN	NaN	NaN	NaN	NaN	NaN	NaN	NaN	NaN	NaN	NaN	NaN	NaN	NaN	NaN	NaN	19.1889	18.9032	19.0245	18.5931	14.2258	16.1278	16.8191	13.7277	15.5056	15.9912	18.2718	18.2408	19.2798	18.6615	18.7983	18.088	20.9773	19.4074	19.2783	19.0941	18.1073	17.3462	15.5257	15.3392
-0.431053	-0.458327	NaN	NaN	NaN	NaN	-0.524251	-0.418678	-0.478587	-0.701905	-0.237183	-0.44042	-0.165564	-0.183507	NaN	NaN	NaN	NaN	-0.142576	-0.0831412	-0.0902346	-0.359712	0.0306892	-0.137457	20.0224	19.7467	20.2682	19.897	14.5443	15.7391	16.3108	14.807	15.9114	16.8402	16.7974	17.1165	20.4814	20.0582	20.1117	20.0005	21.3866	20.9531	21.196	20.5462	20.1151	20.4565	20.3589	19.962
NaN	-0.415442	NaN	NaN	NaN	NaN	NaN	-0.546646	-0.380784	-0.386336	-0.16942	-0.297874	NaN	-0.175859	NaN	NaN	NaN	NaN	NaN	-0.258667	-0.0520572	-0.146771	0.0959919	-0.0108464	19.2573	19.0408	20.8314	20.4299	13.7711	16.4589	16.0396	14.3511	15.388	14.8201	16.7093	15.7925	19.1106	18.7289	21.1682	20.6956	21.4052	20.9435	21.3197	21.0262	20.3965	20.1264	20.513	19.8155
NaN	NaN	NaN	NaN	NaN	NaN	NaN	NaN	NaN	NaN	NaN	NaN	NaN	NaN	NaN	NaN	NaN	NaN	NaN	NaN	NaN	NaN	NaN	NaN	16.7442	15.6896	15.6165	16.1448	15.0203	16.9539	15.0815	15.2116	17.0756	15.4065	17.3763	16.6033	14.0025	14.572	18.9862	17.9208	16.7389	16.886	18.9989	19.4444	16.209	15.7139	16.1989	15.3532
NaN	NaN	NaN	NaN	NaN	NaN	NaN	NaN	NaN	NaN	NaN	NaN	NaN	NaN	NaN	NaN	NaN	NaN	NaN	NaN	NaN	NaN	NaN	NaN	14.7572	14.1327	15.6775	16.0212	13.9373	15.806	15.7673	15.2195	16.4266	15.1091	16.1004	17.0919	15.9233	16.3146	18.0514	16.368	20.8185	19.8026	20.1951	19.3278	16.6746	15.5004	14.8274	15.6023
-0.659404	-0.678372	-0.93727	-0.893786	-0.721563	-0.723134	-0.637132	-0.567233	-0.664448	-0.690801	-0.765229	-0.599637	-0.200349	-0.576863	-0.791258	-0.615685	-0.524334	-0.516656	-0.544835	-0.368961	-0.629657	-0.982848	-0.511999	-0.240418	28.3199	27.7279	27.9232	26.8902	21.0173	20.4507	21.6983	21.1474	27.201	26.7922	26.8832	26.2779	28.0421	27.1249	28.285	27.1919	29.2273	27.9699	28.9595	27.6488	26.1875	25.1624	26.0888	24.8848
NaN	NaN	NaN	NaN	NaN	NaN	NaN	NaN	NaN	NaN	NaN	NaN	NaN	NaN	NaN	NaN	NaN	NaN	NaN	NaN	NaN	NaN	NaN	NaN	16.116	17.1591	15.6767	16.7048	14.9611	16.5456	16.7681	13.7082	20.057	19.6134	19.4	19.0097	15.8979	14.2884	20.1817	19.2661	17.6723	14.3895	16.4823	14.8689	15.7268	15.572	15.0388	15.2562
NaN	NaN	NaN	NaN	NaN	NaN	-0.702891	NaN	NaN	NaN	NaN	NaN	NaN	NaN	NaN	NaN	NaN	NaN	-0.323011	NaN	NaN	NaN	NaN	NaN	19.505	18.6303	15.8995	14.5764	13.2821	15.2275	16.368	15.926	17.5991	15.8388	17.1407	17.8815	20.6107	19.9436	16.0776	15.87	16.7592	15.9602	18.9403	18.544	14.6342	13.6125	15.6276	15.0297
NaN	NaN	NaN	NaN	NaN	NaN	NaN	NaN	NaN	NaN	NaN	NaN	NaN	NaN	NaN	NaN	NaN	NaN	NaN	NaN	NaN	NaN	NaN	NaN	16.48	15.0929	15.505	15.3561	15.2159	15.8203	16.1646	15.3063	15.7427	17.6375	14.1557	16.5484	15.1585	14.8757	15.6387	14.7351	20.7004	15.1661	16.6688	16.8671	13.1155	14.874	15.9504	14.3332
NaN	NaN	NaN	NaN	NaN	NaN	NaN	NaN	NaN	NaN	NaN	NaN	NaN	NaN	NaN	NaN	NaN	NaN	NaN	NaN	NaN	NaN	NaN	NaN	19.5687	18.9505	19.5309	18.5711	17.6887	17.1972	16.3752	14.5577	16.8303	14.2283	16.5068	15.4234	19.4762	18.953	19.2951	18.5834	20.5059	19.923	20.298	19.6624	19.1486	18.8089	19.4031	18.9228
NaN	NaN	NaN	NaN	NaN	NaN	NaN	NaN	NaN	NaN	NaN	NaN	NaN	NaN	NaN	NaN	NaN	NaN	NaN	NaN	NaN	NaN	NaN	NaN	17.7524	16.9956	16.1058	17.1148	14.1565	16.1473	16.6077	14.1858	16.2613	15.9305	17.7951	17.0686	16.314	15.5985	17.6131	16.2989	18.5975	17.6076	17.1428	16.2972	15.6056	14.6852	14.2398	14.0576
NaN	NaN	NaN	NaN	NaN	NaN	NaN	NaN	NaN	NaN	NaN	NaN	NaN	NaN	NaN	NaN	NaN	NaN	NaN	NaN	NaN	NaN	NaN	NaN	18.5874	17.748	18.6721	17.7983	14.4724	15.8704	15.799	15.4221	17.0722	15.354	16.556	17.4882	19.1475	18.4169	18.7209	18.265	19.9044	19.0743	19.1376	18.6987	16.0365	14.5174	16.8139	15.6978
NaN	NaN	NaN	NaN	NaN	NaN	NaN	NaN	-0.907251	NaN	NaN	NaN	NaN	NaN	NaN	NaN	NaN	NaN	NaN	NaN	-0.604915	NaN	NaN	NaN	21.2704	20.0547	16.683	16.8499	13.8653	17.296	15.492	14.3273	16.203	15.2183	18.9317	17.949	19.3745	18.2814	19.5037	17.7971	21.4899	20.9581	20.065	18.7295	14.4097	14.2528	15.6911	14.6208
-0.674383	-0.722301	NaN	NaN	NaN	NaN	-0.458327	-0.222986	-0.52367	-0.651496	-0.261898	NaN	-0.45696	-0.472249	NaN	NaN	NaN	NaN	-0.096684	0.0972062	-0.197137	-0.320234	-0.000764838	NaN	21.3435	20.4473	20.8647	20.3645	15.5708	15.5068	15.9049	14.6641	20.7086	18.568	19.1089	17.8432	20.7604	20.1945	21.6182	20.638	21.6011	20.9254	21.2646	20.7732	19.8512	19.1368	19.87	18.3033
0.418028	0.357946	NaN	NaN	0.31487	0.360533	0.337426	0.385597	0.405666	0.349252	0.365021	0.344942	0.859254	0.457542	NaN	NaN	0.475085	0.578794	0.428678	0.576087	0.455649	0.146134	0.544782	0.666029	29.2455	29.6421	29.0192	29.4137	17.2532	16.2879	17.0381	16.9729	27.9536	28.3277	27.9965	28.291	28.8931	29.2853	28.9725	29.2529	29.8146	30.1887	29.4172	29.8445	27.4145	27.8721	27.3185	27.6362
NaN	NaN	NaN	NaN	NaN	-0.674222	NaN	NaN	-0.88297	NaN	NaN	NaN	NaN	NaN	NaN	NaN	NaN	-0.440107	NaN	NaN	-0.504059	NaN	NaN	NaN	19.2218	18.4869	16.5278	15.7841	15.2716	16.2554	14.969	15.0137	16.6521	16.1502	17.6789	17.0431	19.4848	18.4389	14.0752	16.1701	20.7556	19.7736	21.328	20.2933	20.8579	18.642	21.1507	18.4387
0.342213	0.328147	NaN	NaN	NaN	0.437334	0.362105	0.370388	NaN	0.301939	0.295018	0.227371	0.844225	0.44159	NaN	NaN	NaN	0.645794	0.447315	0.569977	NaN	0.0687396	0.493032	0.751978	26.1508	26.5434	24.7464	24.9551	14.4913	16.0141	16.5214	15.0064	22.512	22.7652	24.1661	24.5534	25.7542	26.0309	24.9437	25.3145	24.7768	25.2125	25.2816	25.5459	24.2008	24.5091	24.0794	24.3679
-0.748166	-1.03443	NaN	NaN	-1.35314	-1.4463	NaN	NaN	-0.992517	-1.33483	NaN	-1.34931	-0.530447	-0.786273	NaN	NaN	-1.12457	-1.18256	NaN	NaN	-0.63386	-1.031	NaN	-1.03993	21.2448	20.5024	21.4718	20.443	15.0828	16.4871	15.5908	14.5287	21.3233	19.8699	20.996	19.3649	20.34	19.1429	20.2414	19.5763	21.6219	20.5832	21.5075	20.4307	19.341	17.9014	19.8977	18.2874
NaN	NaN	NaN	NaN	NaN	NaN	NaN	NaN	NaN	NaN	NaN	NaN	NaN	NaN	NaN	NaN	NaN	NaN	NaN	NaN	NaN	NaN	NaN	NaN	16.1585	14.7901	15.3742	14.9704	15.8889	15.6478	15.1696	14.6359	15.2981	16.2241	16.6042	14.8751	15.6795	16.0507	14.7482	15.3119	20.3068	19.3942	19.3016	15.2393	15.5946	15.6608	16.3033	14.5363
NaN	NaN	NaN	NaN	NaN	NaN	-0.564222	-0.468032	NaN	-0.529656	NaN	NaN	NaN	NaN	NaN	NaN	NaN	NaN	-0.42312	-0.220698	NaN	-0.768887	NaN	NaN	16.8884	13.987	20.9443	20.9744	15.8311	16.1943	14.9488	16.0177	17.3939	15.1002	21.4237	20.37	22.5605	21.911	22.7194	21.762	21.1602	16.5034	23.2222	22.4039	14.8771	15.8123	14.5981	14.5813
NaN	NaN	NaN	NaN	NaN	NaN	NaN	NaN	NaN	NaN	NaN	NaN	NaN	NaN	NaN	NaN	NaN	NaN	NaN	NaN	NaN	NaN	NaN	NaN	14.1039	14.2556	16.7232	15.7481	15.3318	15.8118	16.3703	13.6713	18.4874	16.9097	16.8822	16.5213	15.5024	13.5121	16.0032	15.8339	16.8077	16.305	15.9056	15.4255	15.016	15.3321	13.9827	14.5922
NaN	NaN	NaN	NaN	NaN	NaN	NaN	NaN	NaN	NaN	NaN	NaN	NaN	NaN	NaN	NaN	NaN	NaN	NaN	NaN	NaN	NaN	NaN	NaN	22.0124	15.3082	21.1752	13.8004	15.0576	16.3528	19.9413	15.4737	21.2856	15.229	22.8273	16.5438	22.239	17.185	21.0663	16.8002	22.5443	15.1821	22.5459	16.0084	22.4986	14.0265	22.4294	14.7338
NaN	NaN	NaN	NaN	NaN	NaN	-0.235433	NaN	-0.432299	-0.698365	-0.387298	-0.352547	NaN	NaN	NaN	NaN	NaN	NaN	0.091666	NaN	-0.0426054	-0.387997	-0.123167	-0.0593897	20.1509	19.6491	16.4428	15.2932	17.3871	17.4832	15.5009	14.3813	17.0224	15.3025	17.4562	16.7393	20.7253	20.4687	20.0913	19.8563	22.0717	21.5148	20.825	20.4008	20.5322	20.1792	18.9508	18.7615
NaN	NaN	NaN	NaN	NaN	NaN	NaN	NaN	NaN	-0.795033	NaN	NaN	NaN	NaN	NaN	NaN	NaN	NaN	NaN	NaN	NaN	-0.604981	NaN	NaN	16.7127	15.7866	16.3661	16.3022	14.852	16.855	16.4625	14.0687	19.298	16.8311	15.3862	16.2839	20.6122	19.9269	16.2954	14.4744	16.888	17.2576	21.1276	20.1967	16.6891	16.7167	16.8708	16.5019
NaN	NaN	NaN	NaN	NaN	NaN	NaN	NaN	NaN	NaN	NaN	NaN	NaN	NaN	NaN	NaN	NaN	NaN	NaN	NaN	NaN	NaN	NaN	NaN	15.6522	15.5288	16.5454	16.835	14.1337	17.093	15.9373	15.2426	20.6114	17.6485	17.2684	15.5538	15.3751	16.1413	20.7919	19.6838	22.3293	20.4292	22.0112	15.9408	15.5996	14.2362	15.7949	14.6966
NaN	NaN	NaN	NaN	NaN	NaN	NaN	NaN	NaN	NaN	NaN	NaN	NaN	NaN	NaN	NaN	NaN	NaN	NaN	NaN	NaN	NaN	NaN	NaN	21.735	21.289	21.4941	21.0873	13.7782	16.7014	16.5323	14.3469	21.286	20.8535	20.9646	20.4443	21.4971	21.1033	21.5227	20.8673	21.6594	21.389	21.236	20.5658	20.8979	20.1675	20.5531	20.0709
NaN	NaN	NaN	NaN	NaN	NaN	NaN	-0.268	-0.426238	-0.387676	NaN	NaN	NaN	NaN	NaN	NaN	NaN	NaN	NaN	0.0600474	-0.088853	-0.517069	NaN	NaN	21.4673	20.2806	16.5792	16.1001	16.5609	15.8265	17.4083	15.9636	20.372	20.1646	19.9658	19.2574	16.9192	16.6727	19.1829	18.8746	21.1464	20.5546	22.1181	21.7457	16.0772	15.9272	14.809	15.4053
NaN	NaN	NaN	NaN	NaN	NaN	NaN	NaN	NaN	NaN	NaN	NaN	NaN	NaN	NaN	NaN	NaN	NaN	NaN	NaN	NaN	NaN	NaN	NaN	19.9024	15.1941	15.847	14.8919	14.5923	15.982	15.7427	14.6738	21.2612	15.6121	21.2224	16.0505	17.059	16.4051	16.9051	15.1661	19.8343	15.3706	13.839	16.2884	19.8282	14.159	19.6081	15.3984
NaN	NaN	NaN	NaN	NaN	NaN	NaN	NaN	NaN	NaN	NaN	NaN	NaN	NaN	NaN	NaN	NaN	NaN	NaN	NaN	NaN	NaN	NaN	NaN	16.4391	15.9961	16.8855	16.3797	14.3014	15.9475	16.5519	15.3194	16.9323	13.9859	17.4387	17.4059	15.8535	15.3338	17.412	16.2986	19.018	16.0627	15.3741	15.1935	14.5663	15.3721	13.4927	14.6383
NaN	NaN	NaN	NaN	NaN	NaN	NaN	NaN	NaN	NaN	NaN	NaN	NaN	NaN	NaN	NaN	NaN	NaN	NaN	NaN	NaN	NaN	NaN	NaN	15.6632	16.4148	16.9638	14.3083	15.2836	15.1658	15.6415	14.7892	20.1626	15.7508	15.507	15.9126	15.8804	15.88	15.3087	15.4224	21.4194	16.1825	21.1551	16.1268	21.101	14.3827	20.9568	13.7697
NaN	NaN	NaN	NaN	NaN	NaN	NaN	NaN	NaN	NaN	NaN	NaN	NaN	NaN	NaN	NaN	NaN	NaN	NaN	NaN	NaN	NaN	NaN	NaN	18.4592	18.9761	18.333	18.8016	15.6803	16.1422	17.535	15.0304	16.6409	14.1949	15.7921	18.2313	18.1831	18.8838	18.3239	18.9845	18.4924	19.103	15.3826	16.6819	16.9697	17.5203	16.948	17.248
NaN	NaN	NaN	NaN	NaN	NaN	NaN	NaN	NaN	NaN	NaN	NaN	NaN	NaN	NaN	NaN	NaN	NaN	NaN	NaN	NaN	NaN	NaN	NaN	15.7417	15.5884	14.5865	15.3762	15.203	16.684	14.6917	15.2116	16.6683	16.3944	14.6829	17.2213	20.2939	19.3869	20.2877	19.7549	20.3776	19.7309	20.1573	19.3646	14.6792	13.68	14.4163	15.3181
NaN	NaN	NaN	NaN	NaN	NaN	NaN	NaN	NaN	NaN	NaN	NaN	NaN	NaN	NaN	NaN	NaN	NaN	NaN	NaN	NaN	NaN	NaN	NaN	17.0634	14.0191	18.9291	19.5262	14.9244	16.3572	17.5972	14.8599	15.3488	16.8615	17.8967	16.5969	16.1708	14.8699	18.5708	15.8266	17.1874	15.515	17.3304	16.9914	15.0709	14.908	18.6202	18.8513
NaN	NaN	NaN	NaN	NaN	NaN	NaN	NaN	NaN	NaN	NaN	-0.493662	NaN	NaN	NaN	NaN	NaN	NaN	NaN	NaN	NaN	NaN	NaN	-0.201925	15.9546	15.8228	15.5645	17.7929	15.4229	15.9298	14.5773	14.6633	16.73	16.1222	14.857	16.7425	16.6248	16.2652	16.573	14.6665	17.958	16.7705	19.9644	19.2455	14.6154	15.6676	19.4149	18.7044
NaN	NaN	NaN	NaN	NaN	NaN	NaN	NaN	NaN	NaN	NaN	NaN	NaN	NaN	NaN	NaN	NaN	NaN	NaN	NaN	NaN	NaN	NaN	NaN	16.8131	15.0263	14.3787	15.0526	14.5755	16.4976	16.2255	13.8777	15.781	16.1143	17.4021	16.4332	16.035	16.7616	16.1598	15.2761	18.6288	14.6347	18.7706	16.492	15.6526	15.3008	16.6308	13.9541
NaN	NaN	NaN	NaN	NaN	NaN	NaN	NaN	NaN	NaN	NaN	NaN	NaN	NaN	NaN	NaN	NaN	NaN	NaN	NaN	NaN	NaN	NaN	NaN	20.4312	18.9241	15.1431	16.9229	16.2957	15.6372	15.1803	13.5645	17.7977	15.1042	16.9571	17.6078	20.1468	20.0048	15.009	13.805	16.6267	18.1788	14.8377	16.1493	15.468	14.4458	19.5044	19.7289
NaN	NaN	NaN	NaN	NaN	NaN	NaN	NaN	NaN	NaN	NaN	NaN	NaN	NaN	NaN	NaN	NaN	NaN	NaN	NaN	NaN	NaN	NaN	NaN	16.128	15.8331	16.104	14.8616	13.9586	16.8889	16.4644	14.9498	16.7797	15.2433	15.562	16.313	20.7782	20.4021	14.3579	15.0969	20.8402	20.6762	20.4345	20.4957	14.3902	13.8789	15.5891	14.2714
NaN	-0.79814	NaN	NaN	NaN	NaN	NaN	NaN	NaN	NaN	NaN	NaN	NaN	-0.527159	NaN	NaN	NaN	NaN	NaN	NaN	NaN	NaN	NaN	NaN	16.7967	15.346	20.1556	19.2369	16.7188	16.263	16.2709	14.2669	19.7454	18.5336	17.7229	16.3078	15.3884	16.829	16.7536	15.0332	20.4576	19.1584	19.5067	19.0461	15.0819	12.9755	14.6944	16.1378
NaN	NaN	NaN	NaN	NaN	NaN	NaN	NaN	NaN	NaN	NaN	NaN	NaN	NaN	NaN	NaN	NaN	NaN	NaN	NaN	NaN	NaN	NaN	NaN	20.8211	14.4582	19.9931	16.3203	16.2629	16.2199	16.1346	15.5893	15.5394	15.465	14.3832	17.7868	20.3107	14.4655	20.2375	15.081	20.4418	16.7352	20.628	15.8066	20.8242	13.8651	21.0469	17.3311
NaN	NaN	NaN	NaN	NaN	NaN	NaN	NaN	NaN	NaN	NaN	NaN	NaN	NaN	NaN	NaN	NaN	NaN	NaN	NaN	NaN	NaN	NaN	NaN	16.9263	15.0018	16.3202	15.0174	15.8028	17.0119	15.4539	14.2319	15.1542	15.7913	16.6091	14.5386	17.2316	15.096	15.2891	14.9893	16.1319	15.0078	16.3416	16.4004	15.1554	15.5999	19.0286	13.9943
NaN	NaN	NaN	NaN	NaN	NaN	NaN	NaN	NaN	NaN	NaN	NaN	NaN	NaN	NaN	NaN	NaN	NaN	NaN	NaN	NaN	NaN	NaN	NaN	17.2301	16.2283	14.7468	14.8199	14.2953	15.8425	15.2737	14.7208	19.0835	18.4439	17.7163	16.1886	19.689	15.1028	19.8133	19.7353	19.6745	19.3217	16.0292	16.0952	18.1687	18.3995	16.1803	13.2063
NaN	NaN	NaN	NaN	NaN	NaN	NaN	NaN	NaN	NaN	NaN	NaN	NaN	NaN	NaN	NaN	NaN	NaN	NaN	NaN	NaN	NaN	NaN	NaN	17.8044	18.4015	17.6236	17.9759	17.2008	15.3387	15.9795	13.9814	16.2495	15.4573	16.6246	17.1115	17.4675	16.3912	17.0947	14.3731	17.8201	18.4916	17.7534	17.7313	16.7891	17.3149	15.0772	15.3161
NaN	NaN	NaN	NaN	NaN	NaN	NaN	NaN	NaN	NaN	NaN	NaN	NaN	NaN	NaN	NaN	NaN	NaN	NaN	NaN	NaN	NaN	NaN	NaN	14.6854	15.2616	15.247	16.3117	15.012	16.0836	14.0432	14.8706	15.3653	16.0989	14.3024	16.5386	13.4657	16.4111	16.8835	14.9567	18.9043	18.4283	17.4399	17.8636	15.8119	14.664	14.638	14.4476
NaN	NaN	NaN	NaN	NaN	NaN	NaN	NaN	NaN	NaN	NaN	NaN	NaN	NaN	NaN	NaN	NaN	NaN	NaN	NaN	NaN	NaN	NaN	NaN	18.0365	18.1842	19.2449	19.0039	16.141	16.0637	16.6268	14.6301	19.4708	15.582	19.0942	18.8045	17.9295	17.6014	18.6265	17.9199	19.6555	19.1104	19.6188	19.4103	19.0172	18.6839	19.3625	18.8268
NaN	NaN	NaN	NaN	NaN	NaN	NaN	NaN	NaN	NaN	NaN	NaN	NaN	NaN	NaN	NaN	NaN	NaN	NaN	NaN	NaN	NaN	NaN	NaN	16.1385	13.9328	15.7859	15.6369	16.0605	16.0157	16.5335	14.1969	15.0587	15.1248	15.349	16.3217	16.5233	17.0492	16.254	15.3191	16.1451	16.1598	15.6689	16.6163	13.8634	14.27	15.1015	15.138
NaN	NaN	NaN	NaN	2.06219	1.75043	NaN	NaN	NaN	NaN	NaN	NaN	NaN	NaN	NaN	NaN	2.27274	1.9735	NaN	NaN	NaN	NaN	NaN	NaN	16.2014	14.2689	15.6724	16.6403	13.6191	16.7071	17.0054	14.0086	20.2103	22.2834	20.2396	22.2383	15.6208	14.5163	15.3967	15.5445	19.2114	22.3303	18.7878	21.329	14.7696	14.3016	15.2046	15.1523
NaN	NaN	NaN	NaN	NaN	NaN	-0.847985	NaN	NaN	NaN	NaN	NaN	NaN	NaN	NaN	NaN	NaN	NaN	-0.505799	NaN	NaN	NaN	NaN	NaN	13.2178	16.065	18.0167	17.7021	14.411	15.6951	15.6341	14.1768	16.5285	17.9389	14.9358	15.8427	18.9123	18.7153	15.7451	14.6313	18.8551	17.5768	18.7586	17.8185	16.2274	13.9501	14.2325	14.2166
NaN	NaN	NaN	NaN	NaN	NaN	NaN	NaN	NaN	NaN	NaN	NaN	NaN	NaN	NaN	NaN	NaN	NaN	NaN	NaN	NaN	NaN	NaN	NaN	15.4857	16.1404	16.6005	15.2828	15.0226	16.125	17.2049	14.3856	17.0338	16.133	15.3389	17.3209	15.2452	16.7971	15.97	15.3308	17.1121	16.4238	15.0305	16.22	14.4168	13.7063	15.8712	14.5758
NaN	NaN	NaN	NaN	NaN	NaN	NaN	NaN	NaN	NaN	NaN	NaN	NaN	NaN	NaN	NaN	NaN	NaN	NaN	NaN	NaN	NaN	NaN	NaN	16.3264	15.7065	18.057	16.1905	14.8518	16.1894	16.3236	14.0429	17.3519	15.0063	16.2138	16.7442	16.6683	16.7218	18.5183	18.2624	14.7549	16.0439	19.0245	17.7948	15.1321	14.3358	17.0362	15.0441
NaN	NaN	NaN	NaN	NaN	NaN	NaN	NaN	0.0842003	NaN	NaN	NaN	NaN	NaN	NaN	NaN	NaN	NaN	NaN	NaN	0.462681	NaN	NaN	NaN	14.8501	18.1517	19.2487	19.7176	14.0571	17.2895	14.9096	14.9454	14.4067	16.4784	16.6825	16.4381	19.1733	19.1218	18.0279	17.8688	20.2529	20.3318	20.122	19.3729	14.443	16.0171	14.7615	14.6407
NaN	NaN	NaN	NaN	NaN	NaN	NaN	NaN	NaN	NaN	NaN	NaN	NaN	NaN	NaN	NaN	NaN	NaN	NaN	NaN	NaN	NaN	NaN	NaN	15.5514	17.5943	18.0543	18.2325	14.788	15.6127	16.1818	13.723	15.2346	16.9319	16.7128	18.4212	16.0683	15.224	15.6113	14.9709	19.2327	17.1326	16.0519	14.8885	15.7194	14.4725	15.1404	15.6418
0.0927488	NaN	NaN	NaN	NaN	NaN	NaN	-0.486044	-0.0255441	NaN	NaN	NaN	0.27608	NaN	NaN	NaN	NaN	NaN	NaN	-0.141191	0.160146	NaN	NaN	NaN	21.1314	21.4743	16.1337	20.2354	14.096	15.8268	15.4186	14.8463	16.4288	15.7879	17.7128	15.6792	20.2316	19.7462	20.6865	20.1592	22.6407	22.0668	21.9414	21.5791	20.648	20.1754	13.0643	14.7054
NaN	NaN	NaN	NaN	NaN	NaN	NaN	NaN	NaN	NaN	NaN	NaN	NaN	NaN	NaN	NaN	NaN	NaN	NaN	NaN	NaN	NaN	NaN	NaN	17.4823	14.6713	17.1973	16.0634	13.1099	16.4515	15.413	14.1031	17.7261	16.5397	23.0602	22.4666	22.9824	22.4244	23.1773	22.7004	16.4045	16.6648	17.063	15.0064	15.7293	13.9036	14.2994	13.3603
NaN	NaN	NaN	NaN	NaN	NaN	NaN	NaN	NaN	NaN	NaN	NaN	NaN	NaN	NaN	NaN	NaN	NaN	NaN	NaN	NaN	NaN	NaN	NaN	16.8627	15.3842	17.9432	17.502	13.898	16.3514	16.4356	15.1509	16.1092	16.3851	17.748	17.6767	16.928	16.5982	17.426	17.1146	17.9571	17.8395	17.8354	18.0488	17.332	17.1021	17.0646	17.3093
NaN	NaN	NaN	NaN	NaN	NaN	NaN	NaN	NaN	NaN	NaN	NaN	NaN	NaN	NaN	NaN	NaN	NaN	NaN	NaN	NaN	NaN	NaN	NaN	15.6312	15.058	15.3312	26.7554	15.2871	16.0775	16.6825	14.4311	17.5986	16.89	24.9398	24.8001	26.5052	26.1559	26.5628	26.3597	16.4647	15.829	15.554	15.4645	16.0126	15.1463	14.6339	15.1194
NaN	NaN	NaN	NaN	NaN	NaN	NaN	NaN	NaN	NaN	NaN	NaN	NaN	NaN	NaN	NaN	NaN	NaN	NaN	NaN	NaN	NaN	NaN	NaN	23.4906	15.1016	23.2096	15.5416	18.6114	16.5097	19.9724	13.9012	19.1327	16.7014	20.5279	16.1151	20.9027	14.5818	19.6838	15.1601	25.2057	15.9944	24.6134	14.7523	18.5316	15.691	18.6283	14.5781
-0.703736	-0.655262	NaN	NaN	-0.63236	-0.661524	-0.599855	-0.587468	-0.646993	-0.630014	-0.578844	-0.665043	-0.313352	-0.538576	NaN	NaN	-0.466038	-0.461919	-0.515687	-0.391475	-0.595467	-0.847181	-0.363716	-0.356532	24.6604	24.2656	25.0947	24.4822	21.5843	21.1193	21.83	21.0793	23.9417	23.6388	24.4785	23.8666	26.3451	25.842	25.607	25.1131	27.091	26.464	26.8706	26.2956	23.3562	23.0536	22.949	22.5506
NaN	NaN	NaN	NaN	NaN	NaN	NaN	NaN	NaN	-0.529073	NaN	NaN	NaN	NaN	NaN	NaN	NaN	NaN	NaN	NaN	NaN	-0.436002	NaN	NaN	16.4891	15.5396	20.3261	19.51	14.4575	16.1475	15.5467	15.2775	16.7766	18.1964	17.5479	17.2303	20.2822	19.745	20.3414	19.7116	21.7146	20.9322	21.6137	20.8887	20.3773	19.5356	19.9513	19.362
NaN	NaN	NaN	NaN	NaN	NaN	NaN	NaN	NaN	NaN	NaN	NaN	NaN	NaN	NaN	NaN	NaN	NaN	NaN	NaN	NaN	NaN	NaN	NaN	16.8072	16.1519	16.2003	15.2211	18.5	20.2538	14.9549	13.5927	16.2323	16.8818	16.4966	15.8347	16.9374	15.5529	16.2879	14.6915	18.5898	15.9982	17.3058	20.919	13.8203	13.9534	15.2386	14.2604
NaN	NaN	NaN	NaN	NaN	NaN	NaN	NaN	NaN	NaN	NaN	NaN	NaN	NaN	NaN	NaN	NaN	NaN	NaN	NaN	NaN	NaN	NaN	NaN	16.4802	15.4286	16.2049	14.8574	12.4949	16.5297	16.8989	16.3301	18.0617	15.7708	15.3788	17.1034	15.7288	17.2231	14.0022	14.1265	13.8079	17.2071	15.9337	16.7263	14.7889	14.7105	15.1227	15.191
NaN	NaN	NaN	NaN	NaN	NaN	NaN	NaN	NaN	NaN	NaN	NaN	NaN	NaN	NaN	NaN	NaN	NaN	NaN	NaN	NaN	NaN	NaN	NaN	17.3488	14.1027	17.0504	18.8986	15.6397	16.0727	15.0037	15.6897	14.2938	16.0955	17.6081	20.31	14.9495	15.0099	15.7053	14.9359	15.9148	19.1445	17.3556	18.8858	15.3077	15.2435	15.5532	13.5464
NaN	NaN	NaN	NaN	NaN	NaN	NaN	NaN	NaN	NaN	NaN	NaN	NaN	NaN	NaN	NaN	NaN	NaN	NaN	NaN	NaN	NaN	NaN	NaN	22.2538	32.1495	15.6228	16.1122	15.3498	16.9342	16.5289	15.4057	16.2924	16.2034	16.2323	16.2486	16.6267	16.6093	14.7437	15.4498	16.3473	15.8435	16.8134	16.8504	14.2955	14.8607	15.5115	14.1436
NaN	NaN	NaN	NaN	NaN	NaN	NaN	NaN	NaN	NaN	NaN	NaN	NaN	NaN	NaN	NaN	NaN	NaN	NaN	NaN	NaN	NaN	NaN	NaN	15.9996	14.1967	17.2537	16.5156	15.6506	15.5421	15.1605	15.3879	17.9707	17.4157	17.4355	16.4923	14.4961	15.9872	16.6642	16.3939	20.6029	19.7782	18.5527	17.6165	16.281	14.6082	15.2799	12.9156
NaN	NaN	NaN	NaN	NaN	NaN	NaN	NaN	NaN	NaN	NaN	NaN	NaN	NaN	NaN	NaN	NaN	NaN	NaN	NaN	NaN	NaN	NaN	NaN	16.6882	14.8535	15.1811	14.4667	16.0294	18.6695	16.8012	14.5846	16.9292	16.4908	14.7349	16.6471	15.4006	15.5723	15.5604	27.2686	15.2313	27.4987	16.4756	27.0216	15.7368	15.4461	13.7651	16.5304
NaN	NaN	NaN	NaN	-0.313298	NaN	NaN	NaN	-0.265917	0.0705267	NaN	NaN	NaN	NaN	NaN	NaN	-0.0818427	NaN	NaN	NaN	0.0938305	0.355016	NaN	NaN	20.5169	20.5801	20.243	20.1168	14.8394	16.4495	16.7748	15.3775	20.6327	20.7994	20.215	19.8947	16.8297	15.848	18.4226	14.6483	20.8903	20.8489	20.6794	20.83	14.2174	15.2705	15.4561	14.6982
-0.455594	-0.489342	NaN	NaN	-0.420743	-0.378776	-0.286551	-0.411522	-0.426451	-0.306199	-0.0702242	-0.296758	-0.237915	-0.271914	NaN	NaN	-0.188595	-0.143213	0.00934718	-0.152821	-0.119056	-0.0553664	0.192573	-0.00462402	22.3274	22.0734	22.8738	22.3955	16.2895	15.9015	17.0561	15.2609	22.1621	21.7752	22.2802	21.7977	21.7253	21.4167	22.7293	22.358	23.0436	22.572	22.7829	22.3763	20.7898	19.9205	20.58	20.4853
NaN	NaN	NaN	NaN	NaN	NaN	NaN	NaN	NaN	NaN	NaN	NaN	NaN	NaN	NaN	NaN	NaN	NaN	NaN	NaN	NaN	NaN	NaN	NaN	18.2575	16.5657	14.9494	14.9899	13.9927	16.1006	15.992	13.7989	15.6465	15.7573	17.2053	17.9132	18.0511	16.6095	17.6403	16.8669	15.8228	16.8953	15.881	15.476	17.3518	16.5312	16.8152	13.6783
NaN	NaN	NaN	NaN	NaN	NaN	NaN	NaN	NaN	NaN	NaN	NaN	NaN	NaN	NaN	NaN	NaN	NaN	NaN	NaN	NaN	NaN	NaN	NaN	16.1693	13.8048	16.0135	16.7651	14.9682	16.5315	16.7041	14.6166	17.438	15.1901	15.6736	14.4662	14.9472	15.5744	15.2434	16.13	15.3653	15.2199	16.397	16.5383	16.9989	15.1535	15.6711	15.4638
NaN	NaN	NaN	NaN	NaN	NaN	NaN	NaN	NaN	NaN	NaN	NaN	NaN	NaN	NaN	NaN	NaN	NaN	NaN	NaN	NaN	NaN	NaN	NaN	16.8701	15.3581	14.0719	15.678	15.8866	16.7743	15.791	15.7727	17.4507	19.7706	18.504	22.6525	16.3952	15.6596	17.5661	15.8157	16.1327	16.7268	16.2416	15.9465	16.0572	15.4021	14.4004	14.0264
NaN	NaN	NaN	NaN	NaN	NaN	NaN	NaN	NaN	NaN	NaN	NaN	NaN	NaN	NaN	NaN	NaN	NaN	NaN	NaN	NaN	NaN	NaN	NaN	16.9959	15.9993	15.534	17.1245	15.7385	15.8498	15.9764	15.4918	16.7788	15.4981	17.418	17.6663	16.726	15.3164	17.2098	16.2631	16.2411	14.2853	15.7523	15.8333	15.3393	14.4949	15.9787	15.0057
NaN	NaN	NaN	NaN	NaN	NaN	NaN	NaN	NaN	NaN	NaN	NaN	NaN	NaN	NaN	NaN	NaN	NaN	NaN	NaN	NaN	NaN	NaN	NaN	20.5942	16.0178	16.2169	16.0485	16.0437	15.677	16.0509	14.8676	16.6331	16.2101	19.6428	17.5397	15.0642	17.7769	20.101	15.7042	13.5287	16.2522	14.3904	17.5054	19.582	16.4392	15.8534	14.6631
NaN	NaN	NaN	NaN	NaN	NaN	NaN	NaN	NaN	NaN	NaN	NaN	NaN	NaN	NaN	NaN	NaN	NaN	NaN	NaN	NaN	NaN	NaN	NaN	18.691	18.2706	15.633	15.7937	15.5278	16.1597	16.6476	14.377	19.0189	15.4816	16.2586	15.9342	16.8923	15.7382	16.0826	15.192	15.3026	15.9405	16.987	17.6281	17.3601	17.3631	15.229	14.2959
-0.118335	-0.129702	NaN	NaN	-0.11652	0.0123541	NaN	NaN	-0.165904	NaN	NaN	NaN	0.0900404	0.114367	NaN	NaN	0.178746	0.27453	NaN	NaN	0.202888	NaN	NaN	NaN	20.9386	20.8948	21.9133	21.7864	14.8131	16.0641	16.2263	15.6234	19.7915	20.0088	20.5848	20.5816	18.3419	18.5008	17.8894	18.5827	20.4472	20.4325	20.3562	19.1466	15.2973	13.7436	15.2442	14.6469
NaN	NaN	NaN	NaN	NaN	NaN	NaN	NaN	NaN	NaN	NaN	NaN	NaN	NaN	NaN	NaN	NaN	NaN	NaN	NaN	NaN	NaN	NaN	NaN	16.7168	14.0364	14.6189	17.0188	15.9314	15.7669	15.8697	14.35	17.2073	14.866	15.6412	16.7807	15.5811	14.0024	17.284	15.0572	16.6017	16.0926	15.3976	17.1577	16.3034	14.5572	14.9948	15.7276
NaN	NaN	NaN	NaN	NaN	NaN	NaN	NaN	NaN	NaN	NaN	NaN	NaN	NaN	NaN	NaN	NaN	NaN	NaN	NaN	NaN	NaN	NaN	NaN	16.2102	14.8128	17.261	16.3863	26.8028	21.1525	16.7496	14.9708	15.9634	16.2493	16.4212	15.842	15.8623	15.4616	16.2216	15.8722	15.5965	15.3632	14.8439	14.9688	14.2503	15.3452	13.9566	14.3741
NaN	-0.711771	NaN	NaN	NaN	NaN	NaN	NaN	NaN	NaN	NaN	NaN	NaN	-0.491936	NaN	NaN	NaN	NaN	NaN	NaN	NaN	NaN	NaN	NaN	18.0457	15.9741	20.5525	20.0954	16.4002	15.7608	15.5132	14.3493	19.8352	19.2035	19.8692	19.1943	17.2075	17.1127	17.3061	14.7723	16.0789	16.0572	15.9656	16.0483	17.4216	16.7039	16.1964	13.8288
NaN	NaN	NaN	NaN	NaN	NaN	NaN	NaN	NaN	NaN	NaN	NaN	NaN	NaN	NaN	NaN	NaN	NaN	NaN	NaN	NaN	NaN	NaN	NaN	15.4954	16.166	16.3322	17.0586	16.0925	17.1097	15.2462	13.8916	16.2636	17.2262	16.1136	15.1656	15.579	15.8406	15.9274	16.1436	17.574	16.6188	16.7578	17.8607	15.8332	13.9221	13.6866	15.4333
NaN	NaN	NaN	NaN	NaN	NaN	NaN	NaN	NaN	NaN	NaN	NaN	NaN	NaN	NaN	NaN	NaN	NaN	NaN	NaN	NaN	NaN	NaN	NaN	16.9059	12.7635	16.6199	14.7941	15.4327	15.9808	16.5622	13.954	16.2994	15.8683	16.0165	18.1127	16.39	15.286	17.0501	16.6591	15.0496	16.4684	15.4841	16.6036	16.4401	14.1624	15.5816	14.4848
NaN	NaN	NaN	NaN	NaN	NaN	NaN	NaN	NaN	NaN	NaN	NaN	NaN	NaN	NaN	NaN	NaN	NaN	NaN	NaN	NaN	NaN	NaN	NaN	15.7904	16.4998	16.1818	15.8927	18.0269	16.2473	15.9429	15.0813	17.6635	15.5387	15.6062	16.9037	18.814	18.1298	16.8517	14.597	17.069	14.8993	17.4213	15.8627	16.9843	13.3982	15.0354	14.9737
NaN	NaN	NaN	NaN	NaN	NaN	NaN	NaN	NaN	NaN	NaN	NaN	NaN	NaN	NaN	NaN	NaN	NaN	NaN	NaN	NaN	NaN	NaN	NaN	17.1199	14.1814	18.0354	17.6641	16.4276	14.3259	15.9458	15.2849	17.057	16.564	16.8015	15.7962	14.3647	14.5416	15.7692	15.7905	16.2071	16.5838	15.9747	15.9224	14.77	15.3169	15.2897	15.0808
NaN	NaN	NaN	NaN	NaN	NaN	NaN	NaN	NaN	NaN	-0.0100618	NaN	NaN	NaN	NaN	NaN	NaN	NaN	NaN	NaN	NaN	NaN	0.321697	NaN	15.9538	15.0826	18.5935	18.6555	14.4003	16.7501	16.2664	14.2783	17.9694	17.749	16.3036	15.5986	16.4335	15.847	15.3685	15.9649	18.0428	17.9128	17.9	17.692	17.9043	17.4955	17.1787	16.9759
NaN	NaN	NaN	NaN	NaN	NaN	NaN	NaN	NaN	NaN	NaN	NaN	NaN	NaN	NaN	NaN	NaN	NaN	NaN	NaN	NaN	NaN	NaN	NaN	16.5863	14.4608	15.6336	16.2459	15.8289	16.7554	16.5028	14.4132	15.5945	15.0683	15.2122	15.9882	14.9865	16.5094	16.0619	17.0907	17.6402	14.8844	24.553	16.5326	14.4269	14.0898	14.2113	16.4049
[truncated: 59 more columns]

## Sheet: S2B H1299_SILAC_E7F4_Peptides
Supplementary Table S2B. Mass spectrometry peptide level data for identification and verification of potential AGR2 interacting partners in H1299 cells using SILAC quantitation.
Sequence	N-term cleavage window	C-term cleavage window	Amino acid before	First amino acid	Second amino acid	Second last amino acid	Last amino acid	Amino acid after	A Count	R Count	N Count	D Count	C Count	Q Count	E Count	G Count	H Count	I Count	L Count	K Count	M Count	F Count	P Count	S Count	T Count	W Count	Y Count	V Count	U Count	O Count	Length	Missed cleavages	Mass	Proteins	Leading razor protein	Start position	End position	Unique (Groups)	Unique (Proteins)	Charges	PEP	Score	Experiment exp1E701	Experiment exp1E702	Experiment exp1F401	Experiment exp1F402	Experiment exp2E701	Experiment exp2E702	Experiment exp2F401
AAAAAAALQAK	NHKLRVDKAAAAAAAL	AAAALQAKSDEKAAVA	K	A	A	A	K	S	8	0	0	0	0	1	0	0	0	0	1	1	0	0	0	0	0	0	0	0	0	0	11	0	955.545	sp|P36578|RL4_HUMAN	sp|P36578|RL4_HUMAN	354	364	yes	yes	2	7.3681e-06	128.61
AAAAVQGGR	________________	AAAVQGGRSGGSGGCS	M	A	A	G	R	S	4	1	0	0	0	1	0	2	0	0	0	0	0	0	0	0	0	0	0	1	0	0	9	0	799.43	sp|Q15005|SPCS2_HUMAN	sp|Q15005|SPCS2_HUMAN	2	10	yes	yes	2	2.5544e-11	162.31	1	1				1	1
AAAGGGGGGAAAAGR	________________	GGAAAAGRAYSFKVVL	M	A	A	G	R	A	7	1	0	0	0	0	0	7	0	0	0	0	0	0	0	0	0	0	0	0	0	0	15	0	1070.52	sp|Q9UL25|RAB21_HUMAN	sp|Q9UL25|RAB21_HUMAN	2	16	yes	yes	2	3.2918e-09	135.43	1	1
AAAVAAAGAGEPQSPDELLPK	________________	SPDELLPKGDAEKPEE	M	A	A	P	K	G	7	0	0	1	0	1	2	2	0	0	2	1	0	0	3	1	0	0	0	1	0	0	21	0	1962.01	sp|Q9NS69|TOM22_HUMAN	sp|Q9NS69|TOM22_HUMAN	2	22	yes	yes	3	2.0491e-05	101.9		1			1	1
AADAEAEVASLNR	KLELAEKKAADAEAEV	AEVASLNRRIQLVEEE	K	A	A	N	R	R	5	1	1	1	0	0	2	0	0	0	1	0	0	0	0	1	0	0	0	1	0	0	13	0	1315.64	sp|P06753|TPM3_HUMAN	sp|P06753|TPM3_HUMAN	79	91	yes	yes	2	0.0010152	104.43							1
AADPPAENSSAPEAEQGGAE	PQDGKETKAADPPAEN	EAEQGGAE________	K	A	A	A	E	-	6	0	1	1	0	1	4	2	0	0	0	0	0	0	3	2	0	0	0	0	0	0	20	0	1896.8	sp|P67809|YBOX1_HUMAN	sp|P67809|YBOX1_HUMAN	305	324	yes	yes	2	0.00044023	125.73		1
AAELIANSLATAGDGLIELR	ISAEGDSKAAELIANS	GDGLIELRKLEAAEDI	K	A	A	L	R	K	5	1	1	1	0	0	2	2	0	2	4	0	0	0	0	1	1	0	0	0	0	0	20	0	1997.08	sp|P35232|PHB_HUMAN	sp|P35232|PHB_HUMAN	220	239	yes	yes	3	0.02839	53.188
AAFTECCQAADK	LFFAKRYKAAFTECCQ	ECCQAADKAACLLPKL	K	A	A	D	K	A	4	0	0	1	2	1	1	0	0	0	0	1	0	1	0	0	1	0	0	0	0	0	12	0	1370.56	sp|P02768|ALBU_HUMAN;CON__P02768-1	sp|P02768|ALBU_HUMAN	187	198	yes	no	2	1.0148e-21	202.96					1	1
AAGVEAAAEVAATEIK	________________	EVAATEIKMEEESGAP	M	A	A	I	K	M	7	0	0	0	0	0	3	1	0	1	0	1	0	0	0	0	1	0	0	2	0	0	16	0	1499.78	sp|P52272|HNRPM_HUMAN	sp|P52272|HNRPM_HUMAN	2	17	yes	yes	2	7.799e-92	259.47	1	1					1
AAIISAEGDSK	EKAEQQKKAAIISAEG	ISAEGDSKAAELIANS	K	A	A	S	K	A	3	0	0	1	0	0	1	1	0	2	0	1	0	0	0	2	0	0	0	0	0	0	11	0	1060.54	sp|P35232|PHB_HUMAN	sp|P35232|PHB_HUMAN	209	219	yes	yes	2	0.0045338	92.538		1				1
AAQGEPQVQFK	________________	GEPQVQFKLVLVGDGG	M	A	A	F	K	L	2	0	0	0	0	3	1	1	0	0	0	1	0	1	1	0	0	0	0	1	0	0	11	0	1201.61	sp|P62826|RAN_HUMAN	sp|P62826|RAN_HUMAN	2	12	yes	yes	2	0.0071736	93.096	1						1
AASGEAKPK	GSFKLNKKAASGEAKP	ASGEAKPKAKKAGAAK	K	A	A	P	K	A	3	0	0	0	0	0	1	1	0	0	0	2	0	0	1	1	0	0	0	0	0	0	9	1	857.461	sp|P10412|H14_HUMAN;sp|P16401|H15_HUMAN;sp|P16403|H12_HUMAN	sp|P16401|H15_HUMAN	114	122	no	no	2	0.00022563	131.22		2
AASGEAKPKAK	GSFKLNKKAASGEAKP	GEAKPKAKKAGAAKAK	K	A	A	A	K	K	4	0	0	0	0	0	1	1	0	0	0	3	0	0	1	1	0	0	0	0	0	0	11	2	1056.59	sp|P10412|H14_HUMAN;sp|P16401|H15_HUMAN	sp|P16401|H15_HUMAN	114	124	no	no	2	0.00023458	112.75		1
AATASAGAGGIDGKPR	________________	GGIDGKPRTSPKSVKF	M	A	A	P	R	T	5	1	0	1	0	0	0	4	0	1	0	1	0	0	1	1	1	0	0	0	0	0	16	1	1398.72	sp|Q02978|M2OM_HUMAN	sp|Q02978|M2OM_HUMAN	2	17	yes	yes	2	9.0895e-08	124.38	1	1					1
AAVEEGIVLGGGCALLR	TDALNATRAAVEEGIV	GGGCALLRCIPALDSL	R	A	A	L	R	C	3	1	0	0	1	0	2	4	0	1	3	0	0	0	0	0	0	0	0	2	0	0	17	0	1683.9	sp|P10809|CH60_HUMAN	sp|P10809|CH60_HUMAN	430	446	yes	yes	2	5.0953e-43	197.07	1	1			1	1	1
AAYEAELGDAR	SREVSGIKAAYEAELG	EAELGDARKTLDSVAK	K	A	A	A	R	K	4	1	0	1	0	0	2	1	0	0	1	0	0	0	0	0	0	0	1	0	0	0	11	0	1164.54	sp|P02545|LMNA_HUMAN	sp|P02545|LMNA_HUMAN	79	89	yes	yes	2	0.015603	79.201
AAYFGIYDTAK	VQGIIIYRAAYFGIYD	FGIYDTAKGMLPDPKN	R	A	A	A	K	G	3	0	0	1	0	0	0	1	0	1	0	1	0	1	0	0	1	0	2	0	0	0	11	0	1218.59	sp|P05141|ADT2_HUMAN	sp|P05141|ADT2_HUMAN	189	199	yes	yes	2	1.9304e-05	126.31	1	1			1	1	1
AAYFGVYDTAK	VQGIIIYRAAYFGVYD	FGVYDTAKGMLPDPKN	R	A	A	A	K	G	3	0	0	1	0	0	0	1	0	0	0	1	0	1	0	0	1	0	2	1	0	0	11	0	1204.58	sp|P12236|ADT3_HUMAN;sp|P12235|ADT1_HUMAN	sp|P12236|ADT3_HUMAN	189	199	yes	no	2	0.0062897	88.495	1	1
ACLISLGYDVENDR	ALGPEEFKACLISLGY	GYDVENDRQGEAEFNR	K	A	C	D	R	Q	1	1	1	2	1	0	1	1	0	1	2	0	0	0	0	1	0	0	1	1	0	0	14	0	1623.76	sp|O43707|ACTN4_HUMAN	sp|O43707|ACTN4_HUMAN	792	805	yes	yes	2	1.5911e-40	194.39	1
ADFAQACQDAGVR	GYGFLSERADFAQACQ	ACQDAGVRFIGPSPEV	R	A	D	V	R	F	4	1	0	2	1	2	0	1	0	0	0	0	0	1	0	0	0	0	0	1	0	0	13	0	1407.62	sp|P11498|PYC_HUMAN	sp|P11498|PYC_HUMAN	125	137	yes	yes	2	8.4103e-09	138.42	1	1			1
ADGKISEQSDAK	QALLGTIRADGKISEQ	ISEQSDAKLKEIVTNF	R	A	D	A	K	L	2	0	0	2	0	1	1	1	0	1	0	2	0	0	0	2	0	0	0	0	0	0	12	1	1247.6	sp|P25705|ATPA_HUMAN	sp|P25705|ATPA_HUMAN	528	539	yes	yes	2	6.2639e-56	229.82	1	1			1	1	1
ADLEMQIESLTEELAYLK	LDELTLTKADLEMQIE	TEELAYLKKNHEEEMK	K	A	D	L	K	K	2	0	0	1	0	1	4	0	0	1	4	1	1	0	0	1	1	0	1	0	0	0	18	0	2095.04	sp|P13645|K1C10_HUMAN;CON__P13645	sp|P13645|K1C10_HUMAN	267	284	yes	no	2;3	0	452.51	1	1			1	2	3
ADLEMQIESLTEELAYLKK	LDELTLTKADLEMQIE	EELAYLKKNHEEEMKD	K	A	D	K	K	N	2	0	0	1	0	1	4	0	0	1	4	2	1	0	0	1	1	0	1	0	0	0	19	1	2223.13	sp|P13645|K1C10_HUMAN;CON__P13645	sp|P13645|K1C10_HUMAN	267	285	yes	no	3	0.016792	95.662
ADTLTDEINFLR	NKVELQAKADTLTDEI	TDEINFLRALYDAELS	K	A	D	L	R	A	1	1	1	2	0	0	1	0	0	1	2	0	0	1	0	0	2	0	0	0	0	0	12	0	1406.7	sp|P02538|K2C6A_HUMAN;CON__P02538;sp|P04259|K2C6B_HUMAN	sp|P02538|K2C6A_HUMAN	288	299	no	no	2	2.1844e-30	219.72	1	1	1	1	1	1	1
ADTQTYQPYNK	DLSCLVYRADTQTYQP	QTYQPYNKDWIKEKIY	R	A	D	N	K	D	1	0	1	1	0	2	0	0	0	0	0	1	0	0	1	0	2	0	2	0	0	0	11	0	1327.6	sp|P84090|ERH_HUMAN	sp|P84090|ERH_HUMAN	74	84	yes	yes	2	3.5736e-16	174.86
AEAESLYQSK	EDIAQKSKAEAESLYQ	AESLYQSKYEELQITA	K	A	E	S	K	Y	2	0	0	0	0	1	2	0	0	0	1	1	0	0	0	2	0	0	1	0	0	0	10	0	1124.54	sp|P04264|K2C1_HUMAN;CON__P04264	sp|P04264|K2C1_HUMAN	367	376	yes	no	2	2.6515e-33	232.83						1	1
AEAESWYQTK	EEIAQRSRAEAESWYQ	AESWYQTKYEELQVTA	R	A	E	T	K	Y	2	0	0	0	0	1	2	0	0	0	0	1	0	0	0	1	1	1	1	0	0	0	10	0	1211.55	sp|P02538|K2C6A_HUMAN;CON__P02538;CON__Q8VED5;sp|P04259|K2C6B_HUMAN	sp|P02538|K2C6A_HUMAN	350	359	no	no	2	2.4136e-17	198.61	1	1					1
AEAGDNLGALVR	MFHKSLERAEAGDNLG	DNLGALVRGLKREDLR	R	A	E	V	R	G	3	1	1	1	0	0	1	2	0	0	2	0	0	0	0	0	0	0	0	1	0	0	12	0	1184.61	sp|P49411|EFTU_HUMAN	sp|P49411|EFTU_HUMAN	316	327	yes	yes	2	5.7824e-07	133.75		1					1
AETECQNTEYQQLLDIK	EEQLQQIRAETECQNT	YQQLLDIKIRLENEIQ	R	A	E	I	K	I	1	0	1	1	1	3	3	0	0	1	2	1	0	0	0	0	2	0	1	0	0	0	17	0	2081.96	sp|P13645|K1C10_HUMAN;CON__P13645	sp|P13645|K1C10_HUMAN	423	439	yes	no	2;3	1.4498e-230	454.95	2	2			2	2	2
AEVQVLVLDGR	________________	QVLVLDGRGHLLGRLA	M	A	E	G	R	G	1	1	0	1	0	1	1	1	0	0	2	0	0	0	0	0	0	0	0	3	0	0	11	0	1197.67	sp|P40429|RL13A_HUMAN	sp|P40429|RL13A_HUMAN	2	12	yes	yes	2	1.9156e-10	147.28							1
AFVDFLSDEIKEER	SLHTDGDKAFVDFLSD	SDEIKEERKIQKHKTL	K	A	F	E	R	K	1	1	0	2	0	0	3	0	0	1	1	1	0	2	0	1	0	0	0	1	0	0	14	1	1696.83	sp|Q07021|C1QBP_HUMAN	sp|Q07021|C1QBP_HUMAN	81	94	yes	yes	2	0.005045	92.19	1
AGEAPTENPAPPTQQSSAE	SQDGKEAKAGEAPTEN	PTQQSSAE________	K	A	G	A	E	-	4	0	1	0	0	2	3	1	0	0	0	0	0	0	4	2	2	0	0	0	0	0	19	0	1880.84	sp|P16989|YBOX3_HUMAN	sp|P16989|YBOX3_HUMAN	354	372	yes	yes	2	0.0044325	119.17
AGELTEDEVER	ADIDLTKRAGELTEDE	LTEDEVERVITIMQNP	R	A	G	E	R	V	1	1	0	1	0	0	4	1	0	0	1	0	0	0	0	0	1	0	0	1	0	0	11	0	1246.57	sp|P62269|RS18_HUMAN	sp|P62269|RS18_HUMAN	56	66	yes	yes	2	3.1563e-05	123.96	1
AGFAGDDAPR	DNGSGMCKAGFAGDDA	FAGDDAPRAVFPSIVG	K	A	G	P	R	A	3	1	0	2	0	0	0	2	0	0	0	0	0	1	1	0	0	0	0	0	0	0	10	0	975.441	sp|P60709|ACTB_HUMAN;sp|Q6S8J3|POTEE_HUMAN;sp|A5A3E0|POTEF_HUMAN;sp|P0CG38|POTEI_HUMAN;sp|P0CG39|POTEJ_HUMAN;sp|P63261|ACTG_HUMAN;sp|P68133|ACTS_HUMAN;sp|P68032|ACTC_HUMAN;sp|P63267|ACTH_HUMAN;sp|P62736|ACTA_HUMAN	sp|P63261|ACTG_HUMAN	19	28	no	no	2	4.6181e-07	134.26	1	1	1	1	1	1	1
AGGPTTPLSPTR	VPPRMGSRAGGPTTPL	TTPLSPTRLSRLQEKE	R	A	G	T	R	L	1	1	0	0	0	0	0	2	0	0	1	0	0	0	3	1	3	0	0	0	0	0	12	0	1153.61	sp|P20700|LMNB1_HUMAN	sp|P20700|LMNB1_HUMAN	15	26	yes	yes	2	0.0059104	89.827							1
AGLQFPVGR	KAKTRSSRAGLQFPVG	GLQFPVGRVHRLLRKG	R	A	G	G	R	V	1	1	0	0	0	1	0	2	0	0	1	0	0	1	1	0	0	0	0	1	0	0	9	0	943.524	sp|Q71UI9|H2AV_HUMAN;sp|P0C0S5|H2AZ_HUMAN;sp|Q99878|H2A1J_HUMAN;sp|Q96KK5|H2A1H_HUMAN;sp|P20671|H2A1D_HUMAN;sp|P0C0S8|H2A1_HUMAN;sp|Q9BTM1|H2AJ_HUMAN;sp|Q93077|H2A1C_HUMAN;sp|Q7L7L0|H2A3_HUMAN;sp|P04908|H2A1B_HUMAN;sp|P16104|H2AX_HUMAN;sp|Q16777|H2A2C_HUMAN;sp|Q6FI13|H2A2A_HUMAN;sp|Q8IUE6|H2A2B_HUMAN	sp|Q99878|H2A1J_HUMAN	22	30	no	no	2	1.1052e-07	152.47	1	1			1	1	1
AGNLGGGVVTIER	ERIKVNGKAGNLGGGV	GGVVTIERSKSKITVT	K	A	G	E	R	S	1	1	1	0	0	0	1	4	0	1	1	0	0	0	0	0	1	0	0	2	0	0	13	0	1241.67	sp|P35268|RL22_HUMAN	sp|P35268|RL22_HUMAN	53	65	yes	yes	2	1.1347e-13	154.15	1	1					1
AGTQIENIDEDFR	WCNSHLRKAGTQIENI	ENIDEDFRDGLKLMLL	K	A	G	F	R	D	1	1	1	2	0	1	2	1	0	2	0	0	0	1	0	0	1	0	0	0	0	0	13	0	1506.7	sp|O43707|ACTN4_HUMAN	sp|O43707|ACTN4_HUMAN	67	79	yes	yes	2	3.5639e-45	220.29		1					1
AGTQIENIEEDFR	WCNSHLRKAGTQIENI	ENIEEDFRDGLKLMLL	K	A	G	F	R	D	1	1	1	1	0	1	3	1	0	2	0	0	0	1	0	0	1	0	0	0	0	0	13	0	1520.71	sp|P12814|ACTN1_HUMAN;sp|P35609|ACTN2_HUMAN;sp|Q08043|ACTN3_HUMAN	sp|P12814|ACTN1_HUMAN	48	60	yes	no	2	2.7828e-20	173.04		1
AGVNTVTTLVENK	TKRPPVLRAGVNTVTT	VTTLVENKKAQLVVIA	R	A	G	N	K	K	1	0	2	0	0	0	1	1	0	0	1	1	0	0	0	0	3	0	0	3	0	0	13	0	1344.72	sp|P62424|RL7A_HUMAN	sp|P62424|RL7A_HUMAN	138	150	yes	yes	2	7.7023e-20	167.11
AGVSFSGHR	________________	GVSFSGHRLELLAAYE	M	A	G	H	R	L	1	1	0	0	0	0	0	2	1	0	0	0	0	1	0	2	0	0	0	1	0	0	9	0	916.452	sp|Q16643|DREB_HUMAN	sp|Q16643|DREB_HUMAN	2	10	yes	yes	2	0.018272	88.819	2	1
AIAELGIYPAVDPLDSTSR	DATTVLSRAIAELGIY	DPLDSTSRIMDPNIVG	R	A	I	S	R	I	3	1	0	2	0	0	1	1	0	2	2	0	0	0	2	2	1	0	1	1	0	0	19	0	1987.03	sp|P06576|ATPB_HUMAN	sp|P06576|ATPB_HUMAN	388	406	yes	yes	2	9.4838e-24	168.89	1				1	1	1
AIGGGLSSVGGGSSTIK	GFSSSSGRAIGGGLSS	GGGSSTIKYTTTSSSS	R	A	I	I	K	Y	1	0	0	0	0	0	0	6	0	2	1	1	0	0	0	4	1	0	0	1	0	0	17	0	1446.77	sp|P02538|K2C6A_HUMAN;CON__P02538	sp|P02538|K2C6A_HUMAN	534	550	no	no	2	4.6039e-15	198.37	1	1			1	1
AKFEELNMDLFR	DFSETLTRAKFEELNM	ELNMDLFRSTMKPVQK	R	A	K	F	R	S	1	1	1	1	0	0	2	0	0	0	2	1	1	2	0	0	0	0	0	0	0	0	12	1	1511.74	sp|P11021|GRP78_HUMAN	sp|P11021|GRP78_HUMAN	325	336	yes	yes	2	5.333e-44	208.17	1				1	1
AKFYPEDVSEELIQDITQR	SPLLFKFRAKFYPEDV	LIQDITQRLFFLQVKE	R	A	K	Q	R	L	1	1	0	2	0	2	3	0	0	2	1	1	0	1	1	1	1	0	1	1	0	0	19	1	2280.13	sp|P26038|MOES_HUMAN	sp|P26038|MOES_HUMAN	82	100	yes	yes	3	0.0029588	85.054
AKKAGAAK	ASGEAKPKAKKAGAAK	AKKAGAAKAKKPAGAT	K	A	K	A	K	A	4	0	0	0	0	0	0	1	0	0	0	3	0	0	0	0	0	0	0	0	0	0	8	2	743.465	sp|P10412|H14_HUMAN;sp|P16402|H13_HUMAN;sp|P16401|H15_HUMAN	sp|P16401|H15_HUMAN	123	130	no	no	2	0.00035086	134.06
AKKPAAAGVK	AVKKTPKKAKKPAAAG	KPAAAGVKKVAKSPKK	K	A	K	V	K	K	4	0	0	0	0	0	0	1	0	0	0	3	0	0	1	0	0	0	0	1	0	0	10	2	939.587	sp|P16401|H15_HUMAN	sp|P16401|H15_HUMAN	159	168	yes	yes	3	6.1637e-11	153.24		1				1
AKMQASIEK	PSSVEDIKAKMQASIE	KMQASIEKGGSLPKVE	K	A	K	E	K	G	2	0	0	0	0	1	1	0	0	1	0	2	1	0	0	1	0	0	0	0	0	0	9	1	1004.53	sp|P06748|NPM_HUMAN	sp|P06748|NPM_HUMAN	249	257	yes	yes	2	1.4109e-06	150.36							1
AKMQASIEKGGSLPK	PSSVEDIKAKMQASIE	EKGGSLPKVEAKFINY	K	A	K	P	K	V	2	0	0	0	0	1	1	2	0	1	1	3	1	0	1	2	0	0	0	0	0	0	15	2	1543.84	sp|P06748|NPM_HUMAN	sp|P06748|NPM_HUMAN	249	263	yes	yes	2	0.0034804	84.892
ALAAAGYDVEK	VSLAALKKALAAAGYD	AAGYDVEKNNSRIKLG	K	A	L	E	K	N	4	0	0	1	0	0	1	1	0	0	1	1	0	0	0	0	0	0	1	1	0	0	11	0	1106.56	sp|P10412|H14_HUMAN;sp|P16402|H13_HUMAN;sp|Q02539|H11_HUMAN;sp|P22492|H1T_HUMAN;sp|P16403|H12_HUMAN	sp|P10412|H14_HUMAN	65	75	no	no	2	5.8849e-05	118.71	1	1			1	1	1
ALAAGGYDVEK	LSLAALKKALAAGGYD	AGGYDVEKNNSRIKLG	K	A	L	E	K	N	3	0	0	1	0	0	1	2	0	0	1	1	0	0	0	0	0	0	1	1	0	0	11	0	1092.55	sp|P16401|H15_HUMAN	sp|P16401|H15_HUMAN	68	78	yes	yes	2	1.951e-07	133.99	1	1			1	1	1
ALAAGGYDVEKNNSR	LSLAALKKALAAGGYD	DVEKNNSRIKLGLKSL	K	A	L	S	R	I	3	1	2	1	0	0	1	2	0	0	1	1	0	0	0	1	0	0	1	1	0	0	15	1	1563.76	sp|P16401|H15_HUMAN	sp|P16401|H15_HUMAN	68	82	yes	yes	2	1.3297e-63	251.75
ALDFIASK	HKINNVNKALDFIASK	ALDFIASKGVKLVSIG	K	A	L	S	K	G	2	0	0	1	0	0	0	0	0	1	1	1	0	1	0	1	0	0	0	0	0	0	8	0	863.475	sp|O43707|ACTN4_HUMAN;sp|P12814|ACTN1_HUMAN;sp|Q08043|ACTN3_HUMAN	sp|O43707|ACTN4_HUMAN	115	122	no	no	2	0.0011834	127.46	1	1			1	1	1
ALDLFSDNAPPPELLEIINEDIAK	TRSDIVSRALDLFSDN	IINEDIAKRTCEEHQL	R	A	L	A	K	R	3	0	2	3	0	0	3	0	0	3	4	1	0	1	3	1	0	0	0	0	0	0	24	0	2636.36	sp|Q15084|PDIA6_HUMAN	sp|Q15084|PDIA6_HUMAN	265	288	yes	yes	3	0.0023991	91.091						1
ALEEANADLEVK	ASYLDKVRALEEANAD	ANADLEVKIRDWYQRQ	R	A	L	V	K	I	3	0	1	1	0	0	3	0	0	0	2	1	0	0	0	0	0	0	0	1	0	0	12	0	1300.65	sp|P02533|K1C14_HUMAN;CON__P02533;CON__Q6IFX2;sp|P08779|K1C16_HUMAN;CON__P08779;CON__ENSEMBL:ENSP00000377550;sp|P13646|K1C13_HUMAN;CON__P13646-1	sp|P02533|K1C14_HUMAN	135	146	no	no	2	9.4741e-31	227.36	1	1			1	1	1
ALEEANTELEVK	ASYLDKVRALEEANTE	ANTELEVKIRDWYQRQ	R	A	L	V	K	I	2	0	1	0	0	0	4	0	0	0	2	1	0	0	0	0	1	0	0	1	0	0	12	0	1344.68	sp|Q04695|K1C17_HUMAN;CON__Q04695	sp|Q04695|K1C17_HUMAN	104	115	no	no	2	6.8497e-15	190.26					1	1
ALEESNYELEGK	ASYLDKVRALEESNYE	SNYELEGKIKEWYEKH	R	A	L	G	K	I	1	0	1	0	0	0	4	1	0	0	2	1	0	0	0	1	0	0	1	0	0	0	12	0	1380.64	CON__P02535-1;sp|P13645|K1C10_HUMAN;CON__P13645	sp|P13645|K1C10_HUMAN	166	177	no	no	2	9.459e-41	234.9	1		1	1
ALELTGLK	ESAEDLEKALELTGLK	ALELTGLKVFGNEIKL	K	A	L	L	K	V	1	0	0	0	0	0	1	1	0	0	3	1	0	0	0	0	1	0	0	0	0	0	8	0	843.507	sp|P19338|NUCL_HUMAN	sp|P19338|NUCL_HUMAN	363	370	yes	yes	2	0.00023255	138.83							1
ALMLQGVDLLADAVAVTMGPK	VKFGADARALMLQGVD	VAVTMGPKGRTVIIEQ	R	A	L	P	K	G	4	0	0	2	0	1	0	2	0	0	4	1	2	0	1	0	1	0	0	3	0	0	21	0	2112.13	sp|P10809|CH60_HUMAN	sp|P10809|CH60_HUMAN	38	58	yes	yes	3	5.6252e-12	134.29					1	1
ALMLQGVDLLADAVAVTMGPKGR	VKFGADARALMLQGVD	VTMGPKGRTVIIEQSW	R	A	L	G	R	T	4	1	0	2	0	1	0	3	0	0	4	1	2	0	1	0	1	0	0	3	0	0	23	1	2325.25	sp|P10809|CH60_HUMAN	sp|P10809|CH60_HUMAN	38	60	yes	yes	3	0.0029767	94.707					1	1
ALSTGEKGFGYK	PKTAENFRALSTGEKG	GEKGFGYKGSCFHRII	R	A	L	Y	K	G	1	0	0	0	0	0	1	3	0	0	1	2	0	1	0	1	1	0	1	0	0	0	12	1	1256.64	sp|P62937|PPIA_HUMAN	sp|P62937|PPIA_HUMAN	38	49	yes	yes	2	0.020546	89.9		1
ALTSELANAR	ERVQKHLKALTSELAN	TSELANARDESKKTAN	K	A	L	A	R	D	3	1	1	0	0	0	1	0	0	0	2	0	0	0	0	1	1	0	0	0	0	0	10	0	1044.56	sp|P26038|MOES_HUMAN	sp|P26038|MOES_HUMAN	524	533	yes	yes	2	0.027002	68.371							1
ALVDGPCTQVR	VDVIDQNRALVDGPCT	DGPCTQVRRQAMPFKC	R	A	L	V	R	R	1	1	0	1	1	1	0	1	0	0	1	0	0	0	1	0	1	0	0	2	0	0	11	0	1214.61	sp|P50914|RL14_HUMAN	sp|P50914|RL14_HUMAN	36	46	yes	yes	2	2.7334e-11	157.66	1						1
ALVNQLHER	QENYKQMKALVNQLHE	LVNQLHERVEHIKLGG	K	A	L	E	R	V	1	1	1	0	0	1	1	0	1	0	2	0	0	0	0	0	0	0	0	1	0	0	9	0	1078.59	sp|Q9HCC0|MCCB_HUMAN	sp|Q9HCC0|MCCB_HUMAN	51	59	yes	yes	2	0.014623	83.948	1
ALVQNDTLLQVK	TYLKYSIKALVQNDTL	NDTLLQVKGTGANGSF	K	A	L	V	K	G	1	0	1	1	0	2	0	0	0	0	3	1	0	0	0	0	1	0	0	2	0	0	12	0	1340.77	sp|Q92522|H1X_HUMAN	sp|Q92522|H1X_HUMAN	95	106	yes	yes	2	0.0014477	100.82
AMGIMNSFVNDIFER	PDTGISSKAMGIMNSF	FVNDIFERIAGEASRL	K	A	M	E	R	I	1	1	2	1	0	0	1	1	0	2	0	0	2	2	0	1	0	0	0	1	0	0	15	0	1742.81	sp|Q16778|H2B2E_HUMAN;sp|P62807|H2B1C_HUMAN;sp|P57053|H2BFS_HUMAN;sp|P06899|H2B1J_HUMAN;sp|O60814|H2B1K_HUMAN;sp|Q99877|H2B1N_HUMAN;sp|Q99880|H2B1L_HUMAN;sp|Q8N257|H2B3B_HUMAN;sp|P33778|H2B1B_HUMAN;sp|Q99879|H2B1M_HUMAN;sp|Q93079|H2B1H_HUMAN;sp|P23527|H2B1O_HUMAN;sp|Q5QNW6|H2B2F_HUMAN;sp|P58876|H2B1D_HUMAN	sp|Q16778|H2B2E_HUMAN	59	73	no	no	2;3	2.8942e-188	345.64	5	4			4	3	5
AMRMADFWLTEK	KLGDTNERAMRMADFW	ADFWLTEKDLIPKLFQ	R	A	M	E	K	D	2	1	0	1	0	0	1	0	0	0	1	1	2	1	0	0	1	1	0	0	0	0	12	1	1497.71	sp|Q9NRX2|RM17_HUMAN	sp|Q9NRX2|RM17_HUMAN	72	83	yes	yes	2	0.0070771	86.136			2	2
ANSSATETINK	RVQYDLQKANSSATET	SATETINKLKVQEQEL	K	A	N	N	K	L	2	0	2	0	0	0	1	0	0	1	0	1	0	0	0	2	2	0	0	0	0	0	11	0	1134.55	sp|P15924|DESP_HUMAN	sp|P15924|DESP_HUMAN	1517	1527	yes	yes	2	5.0691e-05	145.28
ANTFVAELK	VTTLDIVRANTFVAEL	NTFVAELKGLDPARVN	R	A	N	L	K	G	2	0	1	0	0	0	1	0	0	0	1	1	0	1	0	0	1	0	0	1	0	0	9	0	991.534	sp|P40926|MDHM_HUMAN	sp|P40926|MDHM_HUMAN	177	185	yes	yes	2	0.00047164	123.86	1					1
ANTFVAELKGLDPAR	VTTLDIVRANTFVAEL	LKGLDPARVNVPVIGG	R	A	N	A	R	V	3	1	1	1	0	0	1	1	0	0	2	1	0	1	1	0	1	0	0	1	0	0	15	1	1600.86	sp|P40926|MDHM_HUMAN	sp|P40926|MDHM_HUMAN	177	191	yes	yes	2	0.00049786	89.46
APGAGLGQDR	RAIRPENRAPGAGLGQ	GAGLGQDRQVPLWGQL	R	A	P	D	R	Q	2	1	0	1	0	1	0	3	0	0	1	0	0	0	1	0	0	0	0	0	0	0	10	0	940.473	sp|P50402|EMD_HUMAN	sp|P50402|EMD_HUMAN	212	221	yes	yes	2	0.0072837	86.67
APIIAVTR	QVARYRPRAPIIAVTR	APIIAVTRNPQTARQA	R	A	P	T	R	N	2	1	0	0	0	0	0	0	0	2	0	0	0	0	1	0	1	0	0	1	0	0	8	0	839.523	sp|P14618|KPYM_HUMAN	sp|P14618|KPYM_HUMAN	448	455	yes	yes	2	0.019362	89.296
APILIATDVASR	LNEFKHGKAPILIATD	IATDVASRGLDVEDVK	K	A	P	S	R	G	3	1	0	1	0	0	0	0	0	2	1	0	0	0	1	1	1	0	0	1	0	0	12	0	1225.7	sp|P17844|DDX5_HUMAN;sp|Q92841|DDX17_HUMAN	sp|P17844|DDX5_HUMAN	392	403	yes	no	2	0.0038011	94.363							1
APSTYGGGLSVSSR	VLAGGSCRAPSTYGGG	GGLSVSSRFSSGGACG	R	A	P	S	R	F	1	1	0	0	0	0	0	3	0	0	1	0	0	0	1	4	1	0	1	1	0	0	14	0	1337.66	sp|P08779|K1C16_HUMAN;CON__P08779	sp|P08779|K1C16_HUMAN	42	55	yes	no	2	3.7841e-09	173.76	1	1			1	1	1
APSTYGGGLSVSSSR	VLAGGSCRAPSTYGGG	GLSVSSSRFSSGGACG	R	A	P	S	R	F	1	1	0	0	0	0	0	3	0	0	1	0	0	0	1	5	1	0	1	1	0	0	15	0	1424.69	sp|P02533|K1C14_HUMAN;CON__P02533	sp|P02533|K1C14_HUMAN	42	56	yes	no	2	0.0099715	119.21	1
APVKKSIR	DDEEAEEKAPVKKSIR	APVKKSIRDTPAKNAQ	K	A	P	I	R	D	1	1	0	0	0	0	0	0	0	1	0	2	0	0	1	1	0	0	0	1	0	0	8	2	897.576	sp|P06748|NPM_HUMAN	sp|P06748|NPM_HUMAN	190	197	yes	yes	2	0.014672	91.853							1
AQAAAPASVPAQAPK	AKAKDQTKAQAAAPAS	SVPAQAPKRTQAPTKA	K	A	Q	P	K	R	7	0	0	0	0	2	0	0	0	0	0	1	0	0	3	1	0	0	0	1	0	0	15	0	1376.74	sp|P47914|RL29_HUMAN	sp|P47914|RL29_HUMAN	135	149	yes	yes	2	9.7082e-06	120.03	1				1		1
AQEIAMQNR	VTVKKQLRAQEIAMQN	QEIAMQNRLPCIYLVD	R	A	Q	N	R	L	2	1	1	0	0	2	1	0	0	1	0	0	1	0	0	0	0	0	0	0	0	0	9	0	1059.51	sp|Q9HCC0|MCCB_HUMAN	sp|Q9HCC0|MCCB_HUMAN	156	164	yes	yes	2	1.742e-08	159.58	1	1			1	1
AQFEGIVTDLIR	HLNMKLTRAQFEGIVT	GIVTDLIRRTIAPCQK	R	A	Q	I	R	R	1	1	0	1	0	1	1	1	0	2	1	0	0	1	0	0	1	0	0	1	0	0	12	0	1360.74	sp|P38646|GRP75_HUMAN	sp|P38646|GRP75_HUMAN	349	360	yes	yes	2	1.0884e-56	233.13	1	1			1	1
AQFLVEK	VAQQEAQRAQFLVEKA	RAQFLVEKAKQEQRQK	R	A	Q	E	K	A	1	0	0	0	0	1	1	0	0	0	1	1	0	1	0	0	0	0	0	1	0	0	7	0	833.465	sp|Q99623|PHB2_HUMAN	sp|Q99623|PHB2_HUMAN	210	216	yes	yes	2	0.02897	96.19
AQIHDLVLVGGSTR	LRDAKLDKAQIHDLVL	VLVGGSTRIPKVQKLL	K	A	Q	T	R	I	1	1	0	1	0	1	0	2	1	1	2	0	0	0	0	1	1	0	0	2	0	0	14	0	1464.8	sp|P0DMV9|HS71B_HUMAN;sp|P0DMV8|HS71A_HUMAN	sp|P0DMV9|HS71B_HUMAN	329	342	yes	no	2;3	1.4531e-06	126.09	1	1			1	1
AQQEQELAADAFK	EEQLAAAKAQQEQELA	ELAADAFKELDDDMDG	K	A	Q	F	K	E	4	0	0	1	0	3	2	0	0	0	1	1	0	1	0	0	0	0	0	0	0	0	13	0	1447.69	sp|P14314|GLU2B_HUMAN	sp|P14314|GLU2B_HUMAN	207	219	yes	yes	2	1.6273e-05	130.69	1	1			1	1
AQVSLLIR	ASQLITQRAQVSLLIR	AQVSLLIRRELTERAK	R	A	Q	I	R	R	1	1	0	0	0	1	0	0	0	1	2	0	0	0	0	1	0	0	0	1	0	0	8	0	898.56	sp|Q99623|PHB2_HUMAN	sp|Q99623|PHB2_HUMAN	158	165	yes	yes	2	0.033867	76.679	1
AQYDELAR	AKIMADIRAQYDELAR	AQYDELARKNREELDK	R	A	Q	A	R	K	2	1	0	1	0	1	1	0	0	0	1	0	0	0	0	0	0	0	1	0	0	0	8	0	964.461	sp|P05783|K1C18_HUMAN	sp|P05783|K1C18_HUMAN	254	261	yes	yes	2	0.035858	75.043						1
AQYEDIANR	DSIIAEVKAQYEDIAN	QYEDIANRSRTEAESW	K	A	Q	N	R	S	2	1	1	1	0	1	1	0	0	1	0	0	0	0	0	0	0	0	1	0	0	0	9	0	1078.5	sp|P05787|K2C8_HUMAN;CON__P05787;CON__Q5XQN5;CON__Q922U2	CON__Q5XQN5	345	353	no	no	2	3.3515e-05	138.08
AQYEDIAQK	DSIIAEVKAQYEDIAQ	QYEDIAQKSKAEAESL	K	A	Q	Q	K	S	2	0	0	1	0	2	1	0	0	1	0	1	0	0	0	0	0	0	1	0	0	0	9	0	1064.51	sp|P04264|K2C1_HUMAN	sp|P04264|K2C1_HUMAN	356	364	yes	yes	2	2.0613e-11	185.72		1	1	1	1	1
AQYEDIAR	DGIIAEVRAQYEDIAR	AQYEDIARKSKAEVES	R	A	Q	A	R	K	2	1	0	1	0	1	1	0	0	1	0	0	0	0	0	0	0	0	1	0	0	0	8	0	964.461	CON__P07744	CON__P07744	322	329	yes	yes	2	0.010452	97.635	1	1				1	1
AQYEEIANR	DSIIAEVKAQYEEIAN	QYEEIANRSRTEAESW	K	A	Q	N	R	S	2	1	1	0	0	1	2	0	0	1	0	0	0	0	0	0	0	0	1	0	0	0	9	0	1092.52	sp|P13647|K2C5_HUMAN;CON__P13647	sp|P13647|K2C5_HUMAN	344	352	yes	no	2	9.942e-11	181.55			1	1
AQYEEIAQR	DSIIAEVKAQYEEIAQ	QYEEIAQRSKEEAEAL	K	A	Q	Q	R	S	2	1	0	0	0	2	2	0	0	1	0	0	0	0	0	0	0	0	1	0	0	0	9	0	1106.54	sp|P35908|K22E_HUMAN;CON__P35908;sp|P02538|K2C6A_HUMAN;CON__P02538;sp|P04259|K2C6B_HUMAN;sp|P19013|K2C4_HUMAN;CON__P19013	sp|P35908|K22E_HUMAN	354	362	no	no	2	5.4642e-06	155.58	1	1	1	1	1	1	1
ARFEELNADLFR	DFYTSITRARFEELNA	ELNADLFRGTLDPVEK	R	A	R	F	R	G	2	2	1	1	0	0	2	0	0	0	2	0	0	2	0	0	0	0	0	0	0	0	12	1	1479.75	sp|P11142|HSP7C_HUMAN;sp|P54652|HSP72_HUMAN	sp|P11142|HSP7C_HUMAN	300	311	yes	no	2	3.1645e-05	120.96					1	1
ASFENNCEIGCFAK	________________	CEIGCFAKLTNTYCLV	R	A	S	A	K	L	2	0	2	0	2	0	2	1	0	1	0	1	0	2	0	1	0	0	0	0	0	0	14	0	1645.69	sp|P56537|IF6_HUMAN	sp|P56537|IF6_HUMAN	5	18	yes	yes	2	1.0698e-05	120.86
ASFNHFDKDHGGALGPEEFK	QEQMQEFRASFNHFDK	ALGPEEFKACLISLGY	R	A	S	F	K	A	2	0	1	2	0	0	2	3	2	0	1	2	0	3	1	1	0	0	0	0	0	0	20	1	2202.01	sp|O43707|ACTN4_HUMAN	sp|O43707|ACTN4_HUMAN	772	791	yes	yes	3	5.9873e-08	126.29	1	1					1
ASGPPVSELITK	SAGAAKRKASGPPVSE	PVSELITKAVAASKER	K	A	S	T	K	A	1	0	0	0	0	0	1	1	0	1	1	1	0	0	2	2	1	0	0	1	0	0	12	0	1197.66	sp|P10412|H14_HUMAN;sp|P16402|H13_HUMAN;sp|P16403|H12_HUMAN	sp|P10412|H14_HUMAN	35	46	no	no	2	3.8813e-13	150.15	1	1			1	1	1
ASGPPVSELITKAVAASK	SAGAAKRKASGPPVSE	TKAVAASKERSGVSLA	K	A	S	S	K	E	4	0	0	0	0	0	1	1	0	1	1	2	0	0	2	3	1	0	0	2	0	0	18	1	1724.97	sp|P10412|H14_HUMAN;sp|P16402|H13_HUMAN;sp|P16403|H12_HUMAN	sp|P10412|H14_HUMAN	35	52	no	no	2;3	1.6157e-83	241.76
ASGVAVSDGVIK	________________	AVSDGVIKVFNDMKVR	M	A	S	I	K	V	2	0	0	1	0	0	0	2	0	1	0	1	0	0	0	2	0	0	0	3	0	0	12	0	1101.6	sp|P23528|COF1_HUMAN	sp|P23528|COF1_HUMAN	2	13	yes	yes	2	1.8911e-13	157.78	1	1					1
ASIHEAWTDGK	LAEKFRQKASIHEAWT	HEAWTDGKEAMLKHRD	K	A	S	G	K	E	2	0	0	1	0	0	1	1	1	1	0	1	0	0	0	1	1	1	0	0	0	0	11	0	1213.57	sp|O43707|ACTN4_HUMAN;sp|P12814|ACTN1_HUMAN	sp|O43707|ACTN4_HUMAN	422	432	no	no	2;3	9.0915e-08	140.11	2	1				1	2
ASLEAAIADAEQR	IEGLKGQRASLEAAIA	AIADAEQRGELAIKDA	R	A	S	Q	R	G	5	1	0	1	0	1	2	0	0	1	1	0	0	0	0	1	0	0	0	0	0	0	13	0	1343.67	sp|P05787|K2C8_HUMAN;CON__P05787;CON__H-INV:HIT000292931	sp|P05787|K2C8_HUMAN	329	341	yes	no	2	9.6392e-57	227.94	1	1			1		1
ASLEGNLAETENR	LQSQLSMKASLEGNLA	NLAETENRYCVQLSQI	K	A	S	N	R	Y	2	1	2	0	0	0	3	1	0	0	2	0	0	0	0	1	1	0	0	0	0	0	13	0	1402.67	sp|Q04695|K1C17_HUMAN;CON__Q04695	sp|Q04695|K1C17_HUMAN	322	334	yes	no	2	2.3186e-14	188.27					1	1
ASLENSLEETK	LQSQLSMKASLENSLE	ENSLEETKGRYCMQLA	K	A	S	T	K	G	1	0	1	0	0	0	3	0	0	0	2	1	0	0	0	2	1	0	0	0	0	0	11	0	1219.59	sp|P02533|K1C14_HUMAN;CON__P02533;sp|P08779|K1C16_HUMAN;CON__P08779;CON__Q9Z2K1;CON__Q3ZAW8	sp|P02533|K1C14_HUMAN	353	363	no	no	2	9.3762e-32	229.82
ASLENSLR	LDSMRNLKASLENSLR	ASLENSLREVEARYAL	K	A	S	L	R	E	1	1	1	0	0	0	1	0	0	0	2	0	0	0	0	2	0	0	0	0	0	0	8	0	888.466	sp|P05783|K1C18_HUMAN;CON__H-INV:HIT000015463	sp|P05783|K1C18_HUMAN	318	325	yes	no	2	3.3074e-10	167.23
ASNGDAWVEAHGK	NVPFKIVRASNGDAWV	AWVEAHGKLYSPSQIG	R	A	S	G	K	L	3	0	1	1	0	0	1	2	1	0	0	1	0	0	0	1	0	1	0	1	0	0	13	0	1340.61	sp|P38646|GRP75_HUMAN	sp|P38646|GRP75_HUMAN	147	159	yes	yes	2	0.00078596	106.79	1	1
ASNVTNKTDPR	________________	VTNKTDPRSMNSRVFI	M	A	S	P	R	S	1	1	2	1	0	0	0	0	0	0	0	1	0	0	1	1	2	0	0	1	0	0	11	1	1201.61	sp|P07910|HNRPC_HUMAN	sp|P07910|HNRPC_HUMAN	2	12	yes	yes	2	1.1655e-08	144.17		1			1
ASSLSESSPPK	KPLSPDSRASSLSESS	LSESSPPKAMKKFQAP	R	A	S	P	K	A	1	0	0	0	0	0	1	0	0	0	1	1	0	0	2	5	0	0	0	0	0	0	11	0	1088.54	sp|Q9UHB6|LIMA1_HUMAN	sp|Q9UHB6|LIMA1_HUMAN	367	377	yes	yes	2	0.0090477	121.5		1
ASTSTTIR	________________	ASTSTTIRSHSSSRRG	M	A	S	I	R	S	1	1	0	0	0	0	0	0	0	1	0	0	0	0	0	2	3	0	0	0	0	0	8	0	835.44	sp|P02538|K2C6A_HUMAN;CON__P02538;sp|P04259|K2C6B_HUMAN	sp|P02538|K2C6A_HUMAN	2	9	no	no	2	0.0037034	125.31					1	1
ATAGDTHLGGEDFDNR	DDGIFEVKATAGDTHL	GGEDFDNRLVNHFVEE	K	A	T	N	R	L	2	1	1	3	0	0	1	3	1	0	1	0	0	1	0	0	2	0	0	0	0	0	16	0	1674.72	sp|P17066|HSP76_HUMAN;sp|P48741|HSP77_HUMAN;sp|P0DMV9|HS71B_HUMAN;sp|P0DMV8|HS71A_HUMAN;sp|P34931|HS71L_HUMAN	sp|P0DMV9|HS71B_HUMAN	221	236	no	no	2	5.9056e-78	265.75	1	1			1	1	1
ATDAEADVASLNR	KLEQAEKKATDAEADV	ADVASLNRRIQLVEEE	K	A	T	N	R	R	4	1	1	2	0	0	1	0	0	0	1	0	0	0	0	1	1	0	0	1	0	0	13	0	1331.63	sp|P07951|TPM2_HUMAN;CON__Q3SX28;sp|P09493|TPM1_HUMAN	sp|P07951|TPM2_HUMAN	78	90	yes	no	2	1.184e-26	176.95		1
ATGAATPKK	GAAKKPKKATGAATPK	TGAATPKKSAKKTPKK	K	A	T	K	K	S	3	0	0	0	0	0	0	1	0	0	0	2	0	0	1	0	2	0	0	0	0	0	9	1	843.481	sp|P10412|H14_HUMAN	sp|P10412|H14_HUMAN	141	149	yes	yes	2	0.011535	93.429
ATGGGLSSVGGGSSTIK	GFSSSSGRATGGGLSS	GGGSSTIKYTTTSSSS	R	A	T	I	K	Y	1	0	0	0	0	0	0	6	0	1	1	1	0	0	0	4	2	0	0	1	0	0	17	0	1434.73	sp|P04259|K2C6B_HUMAN	sp|P04259|K2C6B_HUMAN	534	550	no	no	2	0.017888	107.93						1
ATGPPVSELITK	GAGAAKRKATGPPVSE	PVSELITKAVAASKER	K	A	T	T	K	A	1	0	0	0	0	0	1	1	0	1	1	1	0	0	2	1	2	0	0	1	0	0	12	0	1211.68	sp|P16401|H15_HUMAN	sp|P16401|H15_HUMAN	38	49	yes	yes	2	0.00090335	106.16	1	1			1	1	1
ATGPPVSELITKAVAASK	GAGAAKRKATGPPVSE	TKAVAASKERNGLSLA	K	A	T	S	K	E	4	0	0	0	0	0	1	1	0	1	1	2	0	0	2	2	2	0	0	2	0	0	18	1	1738.98	sp|P16401|H15_HUMAN	sp|P16401|H15_HUMAN	38	55	yes	yes	2;3	3.5614e-23	173.33							1
ATGPPVSELITKAVAASKER	GAGAAKRKATGPPVSE	AVAASKERNGLSLAAL	K	A	T	E	R	N	4	1	0	0	0	0	2	1	0	1	1	2	0	0	2	2	2	0	0	2	0	0	20	2	2024.13	sp|P16401|H15_HUMAN	sp|P16401|H15_HUMAN	38	57	yes	yes	3	4.1123e-05	99.011
ATIAGGGVIPHIHK	EELDSLIKATIAGGGV	GVIPHIHKSLIGKKGQ	K	A	T	H	K	S	2	0	0	0	0	0	0	3	2	3	0	1	0	0	1	0	1	0	0	1	0	0	14	0	1369.78	sp|Q71UI9|H2AV_HUMAN;sp|P0C0S5|H2AZ_HUMAN	sp|Q71UI9|H2AV_HUMAN	103	116	yes	no	2;3	1.454e-14	151.22	1	1
ATKKAAGAGAAK	EKSPAKKKATKKAAGA	AAGAGAAKRKATGPPV	K	A	T	A	K	R	6	0	0	0	0	0	0	2	0	0	0	3	0	0	0	0	1	0	0	0	0	0	12	2	1043.61	sp|P16401|H15_HUMAN	sp|P16401|H15_HUMAN	24	35	yes	yes	2	0.018552	58.63
ATQASQEY	KAPSGGKKATQASQEY	ATQASQEY________	K	A	T	E	Y	-	2	0	0	0	0	2	1	0	0	0	0	0	0	0	0	1	1	0	1	0	0	0	8	0	896.388	sp|P16104|H2AX_HUMAN	sp|P16104|H2AX_HUMAN	136	143	yes	yes	2	0.020346	115.49
ATTATMATSGSAR	________________	MATSGSARKRLLKEED	M	A	T	A	R	K	4	1	0	0	0	0	0	1	0	0	0	0	1	0	0	2	4	0	0	0	0	0	13	0	1224.58	sp|P38919|IF4A3_HUMAN	sp|P38919|IF4A3_HUMAN	2	14	yes	yes	2	1.284e-27	187.42	2	1					1
ATVLESEGTR	VEAERRKRATVLESEG	VLESEGTRESAINVAE	R	A	T	T	R	E	1	1	0	0	0	0	2	1	0	0	1	0	0	0	0	1	2	0	0	1	0	0	10	0	1061.54	sp|Q9UJZ1|STML2_HUMAN	sp|Q9UJZ1|STML2_HUMAN	202	211	yes	yes	2	0.008106	84.817		1
ATVQQLEGR	________________	TVQQLEGRWRLVDSKG	M	A	T	G	R	W	1	1	0	0	0	2	1	1	0	0	1	0	0	0	0	0	1	0	0	1	0	0	9	0	1000.53	sp|Q01469|FABP5_HUMAN	sp|Q01469|FABP5_HUMAN	2	10	yes	yes	2	7.381e-05	142.36	1				1	1
AVDSLVPIGR	EPMQTGIKAVDSLVPI	DSLVPIGRGQRELIIG	K	A	V	G	R	G	1	1	0	1	0	0	0	1	0	1	1	0	0	0	1	1	0	0	0	2	0	0	10	0	1025.59	sp|P25705|ATPA_HUMAN	sp|P25705|ATPA_HUMAN	195	204	yes	yes	2	5.4902e-08	144.12	1	1			1	1	1
AVFPSIVGR	FAGDDAPRAVFPSIVG	VFPSIVGRPRHQGVMV	R	A	V	G	R	P	1	1	0	0	0	0	0	1	0	1	0	0	0	1	1	1	0	0	0	2	0	0	9	0	944.544	sp|P60709|ACTB_HUMAN;sp|Q6S8J3|POTEE_HUMAN;sp|A5A3E0|POTEF_HUMAN;sp|P0CG38|POTEI_HUMAN;sp|P63261|ACTG_HUMAN;sp|P68133|ACTS_HUMAN;sp|P68032|ACTC_HUMAN;sp|P63267|ACTH_HUMAN;sp|P62736|ACTA_HUMAN	sp|P63261|ACTG_HUMAN	29	37	no	no	2	0.0009719	116.25	1	1			1	1	1
AVFPSIVGRPR	FAGDDAPRAVFPSIVG	PSIVGRPRHQGVMVGM	R	A	V	P	R	H	1	2	0	0	0	0	0	1	0	1	0	0	0	1	2	1	0	0	0	2	0	0	11	1	1197.7	sp|P60709|ACTB_HUMAN;sp|Q6S8J3|POTEE_HUMAN;sp|A5A3E0|POTEF_HUMAN;sp|P0CG38|POTEI_HUMAN;sp|P63261|ACTG_HUMAN;sp|P68133|ACTS_HUMAN;sp|P68032|ACTC_HUMAN;sp|P63267|ACTH_HUMAN;sp|P62736|ACTA_HUMAN	sp|P63261|ACTG_HUMAN	29	39	no	no	2;3	7.5388e-05	116.05	2	2			2	2	1
AVSESQLK	________________	AVSESQLKKMVSKYKY	M	A	V	L	K	K	1	0	0	0	0	1	1	0	0	0	1	1	0	0	0	2	0	0	0	1	0	0	8	0	860.46	sp|Q99816|TS101_HUMAN	sp|Q99816|TS101_HUMAN	2	9	yes	yes	2	0.011673	68.383
AVTEQGAELSNEER	DDMATCMKAVTEQGAE	AELSNEERNLLSVAYK	K	A	V	E	R	N	2	1	1	0	0	1	4	1	0	0	1	0	0	0	0	1	1	0	0	1	0	0	14	0	1531.71	sp|P27348|1433T_HUMAN	sp|P27348|1433T_HUMAN	28	41	yes	yes	2	2.6298e-10	164.22	1	1			1
AVTEQGHELSNEER	DDMAAAMKAVTEQGHE	HELSNEERNLLSVAYK	K	A	V	E	R	N	1	1	1	0	0	1	4	1	1	0	1	0	0	0	0	1	1	0	0	1	0	0	14	0	1597.73	sp|P31946|1433B_HUMAN	sp|P31946|1433B_HUMAN	30	43	yes	yes	2	1.6556e-06	131.79	1						1
AVVGVVAGGGR	KVISSANRAVVGVVAG	GVVAGGGRIDKPILKA	R	A	V	G	R	I	2	1	0	0	0	0	0	4	0	0	0	0	0	0	0	0	0	0	0	4	0	0	11	0	940.545	sp|P62917|RL8_HUMAN	sp|P62917|RL8_HUMAN	164	174	yes	yes	2	3.4562e-15	161.68	1	1					1
AVVIVDDR	SQFGPIERAVVIVDDR	AVVIVDDRGRSTGKGI	R	A	V	D	R	G	1	1	0	2	0	0	0	0	0	1	0	0	0	0	0	0	0	0	0	3	0	0	8	0	885.492	sp|P23246|SFPQ_HUMAN	sp|P23246|SFPQ_HUMAN	400	407	no	no	2	0.019526	89.142
AVVVKKIETR	FSRTSSSRAVVVKKIE	VVKKIETRDGKLVSES	R	A	V	T	R	D	1	1	0	0	0	0	1	0	0	1	0	2	0	0	0	0	1	0	0	3	0	0	10	2	1141.72	sp|P05787|K2C8_HUMAN;CON__P05787	sp|P05787|K2C8_HUMAN	460	469	yes	no	2	0.015454	76.228
AYLEEECPATLR	PVYVQRAKAYLEEECP	EECPATLRKYLKYSKN	K	A	Y	L	R	K	2	1	0	0	1	0	3	0	0	0	2	0	0	0	1	0	1	0	1	0	0	0	12	0	1450.68	sp|P25311|ZA2G_HUMAN	sp|P25311|ZA2G_HUMAN	180	191	yes	yes	2	0.012237	120.09
CCITAAPYR	ACGPRPGRCCITAAPY	CITAAPYRGISCYRGL	R	C	C	Y	R	G	2	1	0	0	2	0	0	0	0	1	0	0	0	0	1	0	1	0	1	0	0	0	9	0	1110.49	sp|O43790|KRT86_HUMAN;CON__O43790;sp|P78385|KRT83_HUMAN;CON__Q6NT21;CON__P78385;CON__Q14533;sp|Q14533|KRT81_HUMAN	sp|O43790|KRT86_HUMAN	25	33	yes	no	2	0.036827	95.741		1
CCTESLVNR	PVSEKVTKCCTESLVN	CTESLVNRRPCFSALT	K	C	C	N	R	R	0	1	1	0	2	0	1	0	0	0	1	0	0	0	0	1	1	0	0	1	0	0	9	0	1137.49	sp|P02768|ALBU_HUMAN;CON__P02768-1;CON__P02769	CON__P02769	499	507	no	no	2	0.00021058	141.52					1	1
CEMEQQNQEYK	EEQLAQLRCEMEQQNQ	EQQNQEYKILLDVKTR	R	C	E	Y	K	I	0	0	1	0	1	3	3	0	0	0	0	1	1	0	0	0	0	0	1	0	0	0	11	0	1485.59	sp|P02533|K1C14_HUMAN;CON__P02533;CON__Q61782;sp|Q04695|K1C17_HUMAN;CON__Q04695	sp|P02533|K1C14_HUMAN	389	399	no	no	2	1.6079e-41	238.01						1
CIELKSELGR	VREVTQIKCIELKSEL	ELKSELGRKWHKASNY	K	C	I	G	R	K	0	1	0	0	1	0	2	1	0	1	2	1	0	0	0	1	0	0	0	0	0	0	10	1	1203.63	sp|Q15391|P2Y14_HUMAN	sp|Q15391|P2Y14_HUMAN	172	181	yes	yes	2	0.011391	95.741	1	1					1
CNEIINWLDK	DKQKILDKCNEIINWL	EIINWLDKNQTAEKEE	K	C	N	D	K	N	0	0	2	1	1	0	1	0	0	2	1	1	0	0	0	0	0	1	0	0	0	0	10	0	1303.62	sp|P11142|HSP7C_HUMAN	sp|P11142|HSP7C_HUMAN	574	583	yes	yes	2	2.5991e-07	139.15						1
CPEALFQPSFLGMESCGIHETTFNSIMK	TIGNERFRCPEALFQP	TTFNSIMKCDVDIRKD	R	C	P	M	K	C	1	0	1	0	2	1	3	2	1	2	2	1	2	3	2	3	2	0	0	0	0	0	28	0	3230.45	sp|P60709|ACTB_HUMAN;sp|P63261|ACTG_HUMAN	sp|P63261|ACTG_HUMAN	257	284	no	no	3	0.00024335	63.701
CQLEINFNTLQTK	KPPKVQEKCQLEINFN	NFNTLQTKLRLSNRPA	K	C	Q	T	K	L	0	0	2	0	1	2	1	0	0	1	2	1	0	1	0	0	2	0	0	0	0	0	13	0	1607.8	sp|O43707|ACTN4_HUMAN;sp|P12814|ACTN1_HUMAN;sp|P35609|ACTN2_HUMAN;sp|Q08043|ACTN3_HUMAN	sp|O43707|ACTN4_HUMAN	351	363	no	no	2	1.4113e-115	286.93					1
DAEAWFNEK	QLAEQNRKDAEAWFNE	AEAWFNEKSKELTTEI	K	D	A	E	K	S	2	0	1	1	0	0	2	0	0	0	0	1	0	1	0	0	0	1	0	0	0	0	9	0	1108.48	sp|P13645|K1C10_HUMAN;CON__P13645;sp|Q7Z3Y7|K1C28_HUMAN;CON__Q7Z3Y7;CON__Q148H6;sp|Q7Z3Z0|K1C25_HUMAN;CON__Q7Z3Z0;sp|Q7Z3Y8|K1C27_HUMAN;CON__Q7Z3Y8	sp|P13645|K1C10_HUMAN	335	343	yes	no	2	1.0563e-16	201.07	1	1			1	1
DAEEWFFTK	KMAEKNRKDAEEWFFT	AEEWFFTKTEELNREV	K	D	A	T	K	T	1	0	0	1	0	0	2	0	0	0	0	1	0	2	0	0	1	1	0	0	0	0	9	0	1171.52	sp|P02533|K1C14_HUMAN;CON__P02533;CON__Q6IFX2	sp|P02533|K1C14_HUMAN	301	309	yes	no	2	3.6009e-05	140.35					1	1
DAGQISGLNVLR	DSQRQATKDAGQISGL	ISGLNVLRVINEPTAA	K	D	A	L	R	V	1	1	1	1	0	1	0	2	0	1	2	0	0	0	0	1	0	0	0	1	0	0	12	0	1241.67	sp|P38646|GRP75_HUMAN	sp|P38646|GRP75_HUMAN	207	218	yes	yes	2	5.1224e-13	146.71	1	1			1	1
DAGTIAGLNVLR	DSQRQATKDAGTIAGL	IAGLNVLRIINEPTAA	K	D	A	L	R	I	2	1	1	1	0	0	0	2	0	1	2	0	0	0	0	0	1	0	0	1	0	0	12	0	1198.67	sp|P11142|HSP7C_HUMAN	sp|P11142|HSP7C_HUMAN	160	171	yes	yes	2	5.408e-46	222.28	1				1	1	1
DAGTIAGLNVMR	DAQRQATKDAGTIAGL	IAGLNVMRIINEPTAA	K	D	A	M	R	I	2	1	1	1	0	0	0	2	0	1	1	0	1	0	0	0	1	0	0	1	0	0	12	0	1216.62	sp|P11021|GRP78_HUMAN	sp|P11021|GRP78_HUMAN	186	197	yes	yes	2	1.1494e-44	211.78	1	2			2	2
DAGVIAGLNVLR	DSQRQATKDAGVIAGL	IAGLNVLRIINEPTAA	K	D	A	L	R	I	2	1	1	1	0	0	0	2	0	1	2	0	0	0	0	0	0	0	0	2	0	0	12	0	1196.69	sp|P0DMV9|HS71B_HUMAN;sp|P0DMV8|HS71A_HUMAN;sp|P34931|HS71L_HUMAN	sp|P0DMV9|HS71B_HUMAN	160	171	yes	no	2	2.0692e-06	157.75	1	1			1
DAKGISQEQMQEFR	VENQILTRDAKGISQE	QEQMQEFRASFNHFDK	R	D	A	F	R	A	1	1	0	1	0	3	2	1	0	1	0	1	1	1	0	1	0	0	0	0	0	0	14	1	1665.78	sp|O43707|ACTN4_HUMAN	sp|O43707|ACTN4_HUMAN	758	771	yes	yes	2	2.7264e-08	135.94							1
DATNVGDEGGFAPNILENK	VIKEKYGKDATNVGDE	APNILENKEGLELLKT	K	D	A	N	K	E	2	0	3	2	0	0	2	3	0	1	1	1	0	1	1	0	1	0	0	1	0	0	19	0	1959.92	sp|P06733|ENOA_HUMAN	sp|P06733|ENOA_HUMAN	203	221	yes	yes	2	2.5917e-31	222.88						1
DAVEDLESVGK	GGLGKLGKDAVEDLES	EDLESVGKGAVHDVKD	K	D	A	G	K	G	1	0	0	2	0	0	2	1	0	0	1	1	0	0	0	1	0	0	0	2	0	0	11	0	1160.56	sp|P81605|DCD_HUMAN	sp|P81605|DCD_HUMAN	86	96	yes	yes	2	2.4249e-05	150.81	1	1					1
DAVTYTEHAK	VFLENVIRDAVTYTEH	VTYTEHAKRKTVTAMD	R	D	A	A	K	R	2	0	0	1	0	0	1	0	1	0	0	1	0	0	0	0	2	0	1	1	0	0	10	0	1133.54	sp|P62805|H4_HUMAN	sp|P62805|H4_HUMAN	69	78	yes	yes	2;3	4.3359e-29	209.58	2	2			1	2	3
DAVTYTEHAKR	VFLENVIRDAVTYTEH	TYTEHAKRKTVTAMDV	R	D	A	K	R	K	2	1	0	1	0	0	1	0	1	0	0	1	0	0	0	0	2	0	1	1	0	0	11	1	1289.64	sp|P62805|H4_HUMAN	sp|P62805|H4_HUMAN	69	79	yes	yes	2	0.001554	111.06							1
DDAMLLK	VGEVIVTKDDAMLLKG	KDDAMLLKGKGDKAQI	K	D	D	L	K	G	1	0	0	2	0	0	0	0	0	0	2	1	1	0	0	0	0	0	0	0	0	0	7	0	804.405	sp|P10809|CH60_HUMAN	sp|P10809|CH60_HUMAN	353	359	yes	yes	2	0.034262	111.28
DDDIAALVVDNGSGMCK	________________	DNGSGMCKAGFAGDDA	M	D	D	C	K	A	2	0	1	4	1	0	0	2	0	1	1	1	1	0	0	1	0	0	0	2	0	0	17	0	1778.78	sp|P60709|ACTB_HUMAN	sp|P60709|ACTB_HUMAN	2	18	yes	yes	2	7.5133e-154	306.44	2	2			2	2	2
DDNPNLPR	NECFLQHKDDNPNLPR	DDNPNLPRLVRPEVDV	K	D	D	P	R	L	0	1	2	2	0	0	0	0	0	0	1	0	0	0	2	0	0	0	0	0	0	0	8	0	939.441	sp|P02768|ALBU_HUMAN;CON__P02768-1	sp|P02768|ALBU_HUMAN	131	138	yes	no	2	0.038682	101.6					1	1
DEGGKAFFK	DCWRKIARDEGGKAFF	EGGKAFFKGAWSNVLR	R	D	E	F	K	G	1	0	0	1	0	0	1	2	0	0	0	2	0	2	0	0	0	0	0	0	0	0	9	1	997.487	sp|P12236|ADT3_HUMAN;sp|P05141|ADT2_HUMAN	sp|P05141|ADT2_HUMAN	264	272	no	no	2	0.0019585	122.52	1	1
DELHIVEAEAMNYEGSPIK	VSLGAGAKDELHIVEA	NYEGSPIKVTLATLKM	K	D	E	I	K	V	2	0	1	1	0	0	4	1	1	2	1	1	1	0	1	1	0	0	1	1	0	0	19	0	2144.01	sp|P06748|NPM_HUMAN	sp|P06748|NPM_HUMAN	55	73	yes	yes	3	1.8606e-11	142.94							1
DFLAGGVAAAISK	DAAVSFAKDFLAGGVA	GVAAAISKTAVAPIER	K	D	F	S	K	T	4	0	0	1	0	0	0	2	0	1	1	1	0	1	0	1	0	0	0	1	0	0	13	0	1218.66	sp|P05141|ADT2_HUMAN	sp|P05141|ADT2_HUMAN	11	23	yes	yes	2	2.2905e-13	147.26					1
DFLAGGVAAAISKTAVAPIER	DAAVSFAKDFLAGGVA	TAVAPIERVKLLLQVQ	K	D	F	E	R	V	6	1	0	1	0	0	1	2	0	2	1	1	0	1	1	1	1	0	0	2	0	0	21	1	2056.13	sp|P05141|ADT2_HUMAN	sp|P05141|ADT2_HUMAN	11	31	yes	yes	3	0.0009641	88.282	1	1					1
DGEEAGAYDGPR	YPTLKIFRDGEEAGAY	AGAYDGPRTADGIVSH	R	D	G	P	R	T	2	1	0	2	0	0	2	3	0	0	0	0	0	0	1	0	0	0	1	0	0	0	12	0	1235.51	sp|P30101|PDIA3_HUMAN	sp|P30101|PDIA3_HUMAN	108	119	yes	yes	2	0.0084754	84.31		1
DGGADGMSAECECNIK	LAVRGSDRDGGADGMS	AECECNIKILDVNDNI	R	D	G	I	K	I	2	0	1	2	2	0	2	3	0	1	0	1	1	0	0	1	0	0	0	0	0	0	16	0	1712.64	sp|Q02413|DSG1_HUMAN	sp|Q02413|DSG1_HUMAN	243	258	yes	yes	2	4.3372e-41	239.48
DGQVINETSQHHDDLE	LIKTVETRDGQVINET	SQHHDDLE________	R	D	G	L	E	-	0	0	1	3	0	2	2	1	2	1	1	0	0	0	0	1	1	0	0	1	0	0	16	0	1835.79	sp|P08670|VIME_HUMAN	sp|P08670|VIME_HUMAN	451	466	yes	yes	2;3	6.5428e-53	260.28	1	1			1	1
DGSNVIVTER	MLEMPDLRDGSNVIVT	SNVIVTERVIAPSSSL	R	D	G	E	R	V	0	1	1	1	0	0	1	1	0	1	0	0	0	0	0	1	1	0	0	2	0	0	10	0	1088.55	sp|Q02413|DSG1_HUMAN	sp|Q02413|DSG1_HUMAN	888	897	yes	yes	2	0.028989	99.343
DGTGVVEFVR	VCYADVYRDGTGVVEF	TGVVEFVRKEDMTYAV	R	D	G	V	R	K	0	1	0	1	0	0	1	2	0	0	0	0	0	1	0	0	1	0	0	3	0	0	10	0	1077.55	sp|Q07955|SRSF1_HUMAN	sp|Q07955|SRSF1_HUMAN	155	164	yes	yes	2	0.0010212	106.18
DHALLEEQSK	VQQLVPKRDHALLEEQ	ALLEEQSKQQSNEHLR	R	D	H	S	K	Q	1	0	0	1	0	1	2	0	1	0	2	1	0	0	0	1	0	0	0	0	0	0	10	0	1168.57	sp|O43707|ACTN4_HUMAN	sp|O43707|ACTN4_HUMAN	634	643	yes	yes	2	3.7611e-50	223.36	1	1			1	1
DHSGTLGPEEFK	ASFNHFDRDHSGTLGP	TLGPEEFKACLISLGY	R	D	H	F	K	A	0	0	0	1	0	0	2	2	1	0	1	1	0	1	1	1	1	0	0	0	0	0	12	0	1315.6	sp|P12814|ACTN1_HUMAN	sp|P12814|ACTN1_HUMAN	761	772	yes	yes	2	0.0021258	97.965		1
DICNDVLSLLEK	EKIETELRDICNDVLS	DVLSLLEKFLIPNASQ	R	D	I	E	K	F	0	0	1	2	1	0	1	0	0	1	3	1	0	0	0	1	0	0	0	1	0	0	12	0	1417.71	sp|P63104|1433Z_HUMAN	sp|P63104|1433Z_HUMAN	92	103	yes	yes	2	1.4325e-06	161.93
DIDIHEVR	PVRHLYTKDIDIHEVR	DIDIHEVRIGWSLTTS	K	D	I	V	R	I	0	1	0	2	0	0	1	0	1	2	0	0	0	0	0	0	0	0	0	1	0	0	8	0	995.504	sp|Q00839|HNRPU_HUMAN	sp|Q00839|HNRPU_HUMAN	353	360	yes	yes	2	0.04221	69.825
DIENQYETQITQIEHEVSSSGQEVQSSAK	QLIAKNRKDIENQYET	QEVQSSAKEVTQLRHG	K	D	I	A	K	E	1	0	1	1	0	5	5	1	1	3	0	1	0	0	0	5	2	0	1	2	0	0	29	0	3263.51	sp|P35527|K1C9_HUMAN;CON__P35527	sp|P35527|K1C9_HUMAN	340	368	yes	no	3;4	1.7425e-12	142.45					2	1
DLLLDPAWEK	AQEDDWDRDLLLDPAW	LLDPAWEKQQRKTFTA	R	D	L	E	K	Q	1	0	0	2	0	0	1	0	0	0	3	1	0	0	1	0	0	1	0	0	0	0	10	0	1198.62	sp|O43707|ACTN4_HUMAN;sp|P12814|ACTN1_HUMAN;sp|P35609|ACTN2_HUMAN;sp|Q08043|ACTN3_HUMAN	sp|O43707|ACTN4_HUMAN	41	50	no	no	2	0.00037692	112.11	1	1					1
DLLLDPAWEKQQR	AQEDDWDRDLLLDPAW	PAWEKQQRKTFTAWCN	R	D	L	Q	R	K	1	1	0	2	0	2	1	0	0	0	3	1	0	0	1	0	0	1	0	0	0	0	13	1	1610.84	sp|O43707|ACTN4_HUMAN;sp|P12814|ACTN1_HUMAN;sp|P35609|ACTN2_HUMAN;sp|Q08043|ACTN3_HUMAN	sp|O43707|ACTN4_HUMAN	41	53	no	no	2	3.0728e-35	205.52	1	1					1
DLQMVNISLR	ISSPTGSKDLQMVNIS	QMVNISLRVLSRPNAQ	K	D	L	L	R	V	0	1	1	1	0	1	0	0	0	1	2	0	1	0	0	1	0	0	0	1	0	0	10	0	1187.63	sp|Q99623|PHB2_HUMAN	sp|Q99623|PHB2_HUMAN	98	107	yes	yes	2	1.2183e-10	155.53					1	1
DLQNVNITLR	VPVITGSKDLQNVNIT	QNVNITLRILFRPVAS	K	D	L	L	R	I	0	1	2	1	0	1	0	0	0	1	2	0	0	0	0	0	1	0	0	1	0	0	10	0	1184.65	sp|P35232|PHB_HUMAN	sp|P35232|PHB_HUMAN	84	93	yes	yes	2	3.8908e-07	136.02						1	1
DLTDYLMK	LRLDLAGRDLTDYLMK	DLTDYLMKILTERGYS	R	D	L	M	K	I	0	0	0	2	0	0	0	0	0	0	2	1	1	0	0	0	1	0	1	0	0	0	8	0	997.479	sp|P60709|ACTB_HUMAN;sp|P63261|ACTG_HUMAN;sp|P68133|ACTS_HUMAN;sp|P68032|ACTC_HUMAN;sp|P63267|ACTH_HUMAN;sp|P62736|ACTA_HUMAN;sp|Q562R1|ACTBL_HUMAN	sp|P63261|ACTG_HUMAN	184	191	no	no	2	2.442e-10	168.45	2	2			2	2	2
DLTDYLMKILTER	LRLDLAGRDLTDYLMK	LMKILTERGYSFTTTA	R	D	L	E	R	G	0	1	0	2	0	0	1	0	0	1	3	1	1	0	0	0	2	0	1	0	0	0	13	1	1609.84	sp|P60709|ACTB_HUMAN;sp|P63261|ACTG_HUMAN;sp|P68133|ACTS_HUMAN;sp|P68032|ACTC_HUMAN;sp|P63267|ACTH_HUMAN;sp|P62736|ACTA_HUMAN;sp|Q562R1|ACTBL_HUMAN	sp|P63261|ACTG_HUMAN	184	196	no	no	2;3	1.7492e-284	399.31	3	3			4	3	4
DLYANTVLSGGTTMYPGIADR	KCDVDIRKDLYANTVL	MYPGIADRMQKEITAL	K	D	L	D	R	M	2	1	1	2	0	0	0	3	0	1	2	0	1	0	1	1	3	0	2	1	0	0	21	0	2214.06	sp|P60709|ACTB_HUMAN;sp|P63261|ACTG_HUMAN	sp|P63261|ACTG_HUMAN	292	312	no	no	2;3	9.308e-236	361.22	3	3			3	4	3
DNIQGITK	KRHRKVLRDNIQGITK	DNIQGITKPAIRRLAR	R	D	N	T	K	P	0	0	1	1	0	1	0	1	0	2	0	1	0	0	0	0	1	0	0	0	0	0	8	0	887.471	sp|P62805|H4_HUMAN	sp|P62805|H4_HUMAN	25	32	yes	yes	2	3.1089e-06	146.79		1			1	1	1
DNIQGITKPAIR	KRHRKVLRDNIQGITK	GITKPAIRRLARRGGV	R	D	N	I	R	R	1	1	1	1	0	1	0	1	0	3	0	1	0	0	1	0	1	0	0	0	0	0	12	1	1324.75	sp|P62805|H4_HUMAN	sp|P62805|H4_HUMAN	25	36	yes	yes	2;3	1.7963e-26	163.9	2	2	2	2	2	2	2
DNLAEDIMR	KARVEVERDNLAEDIM	NLAEDIMRLREKLQEE	R	D	N	M	R	L	1	1	1	2	0	0	1	0	0	1	1	0	1	0	0	0	0	0	0	0	0	0	9	0	1075.5	sp|P08670|VIME_HUMAN	sp|P08670|VIME_HUMAN	176	184	yes	yes	2	5.415e-35	219.54	2	2			1	1	2
DNMALQR	ETGVDLTKDNMALQRV	KDNMALQRVREAAEKA	K	D	N	Q	R	V	1	1	1	1	0	1	0	0	0	0	1	0	1	0	0	0	0	0	0	0	0	0	7	0	846.402	sp|P38646|GRP75_HUMAN	sp|P38646|GRP75_HUMAN	301	307	yes	yes	2	0.018504	111.01						1
DNNLLGR	EGERAMTKDNNLLGRF	KDNNLLGRFELSGIPP	K	D	N	G	R	F	0	1	2	1	0	0	0	1	0	0	2	0	0	0	0	0	0	0	0	0	0	0	7	0	800.414	sp|P17066|HSP76_HUMAN;sp|P0DMV9|HS71B_HUMAN;sp|P0DMV8|HS71A_HUMAN;sp|P34931|HS71L_HUMAN	sp|P0DMV9|HS71B_HUMAN	452	458	no	no	2	0.024176	101.28		1
DQEGQDVLLFIDNIFR	LTVAEYFRDQEGQDVL	LFIDNIFRFTQAGSEV	R	D	Q	F	R	F	0	1	1	3	0	2	1	1	0	2	2	0	0	2	0	0	0	0	0	1	0	0	16	0	1920.96	sp|P06576|ATPB_HUMAN	sp|P06576|ATPB_HUMAN	295	310	yes	yes	2	2.5805e-92	263.83					1
DQIVDLTVGNNK	YNTIDDLKDQIVDLTV	DLTVGNNKTLLDIDNT	K	D	Q	N	K	T	0	0	2	2	0	1	0	1	0	1	1	1	0	0	0	0	1	0	0	2	0	0	12	0	1314.68	sp|P35527|K1C9_HUMAN;CON__P35527	sp|P35527|K1C9_HUMAN	213	224	yes	no	2	1.8954e-95	301.11	1					1
DQVANSAFVER	YYITGETKDQVANSAF	ANSAFVERLRKHGLEV	K	D	Q	E	R	L	2	1	1	1	0	1	1	0	0	0	0	0	0	1	0	1	0	0	0	2	0	0	11	0	1234.59	sp|P07900|HS90A_HUMAN	sp|P07900|HS90A_HUMAN	500	510	yes	yes	2	2.7176e-39	213.35	1	1			1		1
DQYEQMAEK	SRILNEMRDQYEQMAE	QYEQMAEKNRRDAETW	R	D	Q	E	K	N	1	0	0	1	0	2	2	0	0	0	0	1	1	0	0	0	0	0	1	0	0	0	9	0	1140.48	sp|P08779|K1C16_HUMAN;CON__P08779;CON__Q9Z2K1;CON__Q3ZAW8	sp|P08779|K1C16_HUMAN	291	299	yes	no	2	1.7362e-10	173.37						1
DSCPLDCK	________________	DSCPLDCKVYVGNLGN	R	D	S	C	K	V	0	0	0	2	2	0	0	0	0	0	1	1	0	0	1	1	0	0	0	0	0	0	8	0	993.39	sp|P84103|SRSF3_HUMAN	sp|P84103|SRSF3_HUMAN	4	11	yes	yes	2	0.024042	84.916
DSDLSHVQNK	LAVLQQFKDSDLSHVQ	DLSHVQNKSAFLCGVM	K	D	S	N	K	S	0	0	1	2	0	1	0	0	1	0	1	1	0	0	0	2	0	0	0	1	0	0	10	0	1141.54	sp|O60506|HNRPQ_HUMAN	sp|O60506|HNRPQ_HUMAN	82	91	yes	yes	2	0.00010263	116.37
DSLENTLTESEAR	LQAQHNLRDSLENTLT	TLTESEARYSSQLSQV	R	D	S	A	R	Y	1	1	1	1	0	0	3	0	0	0	2	0	0	0	0	2	2	0	0	0	0	0	13	0	1463.67	sp|Q15323|K1H1_HUMAN;CON__Q9UE12;CON__Q15323;sp|O76009|KT33A_HUMAN;CON__Q6NTB9;CON__O76009;sp|Q14532|K1H2_HUMAN;CON__Q14532	sp|Q15323|K1H1_HUMAN	294	306	yes	no	2	7.1702e-113	312.69	1	1
DSTLIMQLLR	TLSEESYKDSTLIMQL	TLIMQLLRDNLTLWTS	K	D	S	L	R	D	0	1	0	1	0	1	0	0	0	1	3	0	1	0	0	1	1	0	0	0	0	0	10	0	1188.65	sp|P31946|1433B_HUMAN;sp|Q04917|1433F_HUMAN;sp|P61981|1433G_HUMAN;sp|P31947|1433S_HUMAN;sp|P63104|1433Z_HUMAN;sp|P27348|1433T_HUMAN;sp|P62258|1433E_HUMAN	sp|P63104|1433Z_HUMAN	213	222	no	no	2	8.7932e-39	211.48	1	1			1		1
DSYVGDEAQSK	VMVGMGQKDSYVGDEA	VGDEAQSKRGILTLKY	K	D	S	S	K	R	1	0	0	2	0	1	1	1	0	0	0	1	0	0	0	2	0	0	1	1	0	0	11	0	1197.52	sp|P60709|ACTB_HUMAN;sp|P63261|ACTG_HUMAN;sp|P68133|ACTS_HUMAN;sp|P68032|ACTC_HUMAN;sp|P63267|ACTH_HUMAN;sp|P62736|ACTA_HUMAN	sp|P63261|ACTG_HUMAN	51	61	no	no	2	1.4807e-29	197.79	1	1			1	1	1
DSYVGDEAQSKR	VMVGMGQKDSYVGDEA	GDEAQSKRGILTLKYP	K	D	S	K	R	G	1	1	0	2	0	1	1	1	0	0	0	1	0	0	0	2	0	0	1	1	0	0	12	1	1353.62	sp|P60709|ACTB_HUMAN;sp|P63261|ACTG_HUMAN;sp|P68133|ACTS_HUMAN;sp|P68032|ACTC_HUMAN;sp|P63267|ACTH_HUMAN;sp|P62736|ACTA_HUMAN	sp|P63261|ACTG_HUMAN	51	62	no	no	2	8.127e-58	238.01	1	1			1	1	1
DTLYEAVR	________________	DTLYEAVREVLHGNQR	R	D	T	V	R	E	1	1	0	1	0	0	1	0	0	0	1	0	0	0	0	0	1	0	1	1	0	0	8	0	965.482	sp|P62906|RL10A_HUMAN	sp|P62906|RL10A_HUMAN	8	15	yes	yes	2	0.00331	119.17	1
DTPAKNAQK	APVKKSIRDTPAKNAQ	TPAKNAQKSNQNGKDS	R	D	T	Q	K	S	2	0	1	1	0	1	0	0	0	0	0	2	0	0	1	0	1	0	0	0	0	0	9	1	971.504	sp|P06748|NPM_HUMAN	sp|P06748|NPM_HUMAN	198	206	yes	yes	2	5.5157e-17	180.93	1	2			1		1
DVDAAYMNK	NEFVMLKKDVDAAYMN	VDAAYMNKVELEAKVD	K	D	V	N	K	V	2	0	1	2	0	0	0	0	0	0	0	1	1	0	0	0	0	0	1	1	0	0	9	0	1025.45	CON__Q5XQN5;CON__Q922U2;sp|P02538|K2C6A_HUMAN;CON__P02538;sp|P13647|K2C5_HUMAN;CON__P13647;sp|P04259|K2C6B_HUMAN	sp|P13647|K2C5_HUMAN	278	286	no	no	2	0.017621	103.56
DVDAAYMNKVELEAK	NEFVMLKKDVDAAYMN	NKVELEAKVDALMDEI	K	D	V	A	K	V	3	0	1	2	0	0	2	0	0	0	1	2	1	0	0	0	0	0	1	2	0	0	15	1	1694.82	CON__Q5XQN5;sp|P13647|K2C5_HUMAN;CON__P13647	sp|P13647|K2C5_HUMAN	278	292	no	no	2	0.0059503	133.98
DVDGAYMTK	NEFVTIKKDVDGAYMT	VDGAYMTKVDLQAKLD	K	D	V	T	K	V	1	0	0	2	0	0	0	1	0	0	0	1	1	0	0	0	1	0	1	1	0	0	9	0	998.438	sp|P04264|K2C1_HUMAN;CON__P04264	sp|P04264|K2C1_HUMAN	290	298	yes	no	2	4.836e-07	163.15	2	1			2	2	1
DVDNAYMIK	NDFVTLKKDVDNAYMI	VDNAYMIKVELQSKVD	K	D	V	I	K	V	1	0	1	2	0	0	0	0	0	1	0	1	1	0	0	0	0	0	1	1	0	0	9	0	1067.5	sp|P35908|K22E_HUMAN;CON__P35908	sp|P35908|K22E_HUMAN	288	296	yes	no	2	1.8161e-07	168.27	1	1				1	1
DYETATLSDIK	KEAMLKHRDYETATLS	TATLSDIKALIRKHEA	R	D	Y	I	K	A	1	0	0	2	0	0	1	0	0	1	1	1	0	0	0	1	2	0	1	0	0	0	11	0	1254.6	sp|O43707|ACTN4_HUMAN	sp|O43707|ACTN4_HUMAN	440	450	yes	yes	2	2.7214e-77	259.58	1	1			1	1	1
DYFEEYGK	DTEEHHLRDYFEEYGK	DYFEEYGKIDTIEIIT	R	D	Y	G	K	I	0	0	0	1	0	0	2	1	0	0	0	1	0	1	0	0	0	0	2	0	0	0	8	0	1049.43	sp|P22626|ROA2_HUMAN	sp|P22626|ROA2_HUMAN	130	137	yes	yes	2	0.030471	79.469	1
DYFEQYGK	DTEEHHLRDYFEQYGK	DYFEQYGKIEVIEIMT	R	D	Y	G	K	I	0	0	0	1	0	1	1	1	0	0	0	1	0	1	0	0	0	0	2	0	0	0	8	0	1048.45	sp|P09651|ROA1_HUMAN;sp|Q32P51|RA1L2_HUMAN	sp|P09651|ROA1_HUMAN	123	130	yes	no	2	2.8322e-06	148.04	1	1			1	1	1
DYQELMNTK	EDLARLLRDYQELMNT	YQELMNTKLALDLEIA	R	D	Y	T	K	L	0	0	1	1	0	1	1	0	0	0	1	1	1	0	0	0	1	0	1	0	0	0	9	0	1140.51	sp|P04264|K2C1_HUMAN;CON__P04264	sp|P04264|K2C1_HUMAN	464	472	no	no	2	2.0329e-23	210.6	1	2			1	2	1
DYQELMNVK	EDLARLLRDYQELMNV	YQELMNVKLALDVEIA	R	D	Y	V	K	L	0	0	1	1	0	1	1	0	0	0	1	1	1	0	0	0	0	0	1	1	0	0	9	0	1138.53	sp|P35908|K22E_HUMAN;CON__P35908	sp|P35908|K22E_HUMAN	462	470	no	no	2	9.8459e-24	214.29	2	2			2	2	2
EAECVEADSGR	GYIETLRREAECVEAD	CVEADSGRLASELNHV	R	E	A	G	R	L	2	1	0	1	1	0	3	1	0	0	0	0	0	0	0	1	0	0	0	1	0	0	11	0	1221.49	sp|O43790|KRT86_HUMAN;CON__O43790;sp|P78385|KRT83_HUMAN;CON__Q6NT21;CON__P78385;CON__Q14533;sp|P78386|KRT85_HUMAN;CON__P78386;sp|Q14533|KRT81_HUMAN;CON__Q61726	sp|O43790|KRT86_HUMAN	165	175	yes	no	2	6.8783e-08	159.34	1	1
EAESSPFVER	FMAGSSRKEAESSPFV	ESSPFVERLLKKGYEV	K	E	A	E	R	L	1	1	0	0	0	0	3	0	0	0	0	0	0	1	1	2	0	0	0	1	0	0	10	0	1149.53	sp|P14625|ENPL_HUMAN	sp|P14625|ENPL_HUMAN	548	557	yes	yes	2	0.0048956	92.051
EAGAGGLSIAVEGPSK	AEFSIWTREAGAGGLS	IAVEGPSKAEITFDDH	R	E	A	S	K	A	3	0	0	0	0	0	2	4	0	1	1	1	0	0	1	2	0	0	0	1	0	0	16	0	1441.74	sp|O75369|FLNB_HUMAN;sp|Q14315|FLNC_HUMAN	sp|O75369|FLNB_HUMAN	2220	2235	yes	no	2	0.0078195	89.747	1
EAILAIHK	LPDADREREAILAIHK	EAILAIHKEAQRIAES	R	E	A	H	K	E	2	0	0	0	0	0	1	0	1	2	1	1	0	0	0	0	0	0	0	0	0	0	8	0	893.533	sp|O43707|ACTN4_HUMAN	sp|O43707|ACTN4_HUMAN	585	592	yes	yes	2	2.5339e-06	149.4	1	1			1	1	1
EAILAIHKEAQR	LPDADREREAILAIHK	AIHKEAQRIAESNHIK	R	E	A	Q	R	I	3	1	0	0	0	1	2	0	1	2	1	1	0	0	0	0	0	0	0	0	0	0	12	1	1377.77	sp|O43707|ACTN4_HUMAN	sp|O43707|ACTN4_HUMAN	585	596	yes	yes	2;3	1.6882e-34	202.96	2	2					2
EALEKTEK	GSLTHSRREALEKTEK	EALEKTEKQLEAIDQL	R	E	A	E	K	Q	1	0	0	0	0	0	3	0	0	0	1	2	0	0	0	0	1	0	0	0	0	0	8	1	946.497	sp|O43707|ACTN4_HUMAN	sp|O43707|ACTN4_HUMAN	514	521	yes	yes	2	3.7694e-11	176.09	1	1				1
EALQDVEDENQ	GDGEEQNKEALQDVED	QDVEDENQ________	K	E	A	N	Q	-	1	0	1	2	0	2	3	0	0	0	1	0	0	0	0	0	0	0	0	1	0	0	11	0	1288.54	sp|P62258|1433E_HUMAN	sp|P62258|1433E_HUMAN	245	255	yes	yes	2	0.0011198	136.96		1				1
EAMEDGEIDGNK	EEDAKAAKEAMEDGEI	DGEIDGNKVTLDWAKP	K	E	A	N	K	V	1	0	1	2	0	0	3	2	0	1	0	1	1	0	0	0	0	0	0	0	0	0	12	0	1306.53	sp|P19338|NUCL_HUMAN	sp|P19338|NUCL_HUMAN	628	639	yes	yes	2	1.1995e-69	242.59		1			1	1	1
EDGNEEDKENQGDETQGQQPPQR	PPRQRQPREDGNEEDK	QGQQPPQRRYRRNFNY	R	E	D	Q	R	R	0	1	2	3	0	5	5	3	0	0	0	1	0	0	2	0	1	0	0	0	0	0	23	1	2627.1	sp|P67809|YBOX1_HUMAN	sp|P67809|YBOX1_HUMAN	257	279	yes	yes	3	0.0004853	107.09
EDKYEEEIK	QAEKYSQKEDKYEEEI	DKYEEEIKILTDKLKE	K	E	D	I	K	I	0	0	0	1	0	0	4	0	0	1	0	2	0	0	0	0	0	0	1	0	0	0	9	1	1181.55	sp|P07951|TPM2_HUMAN;CON__Q3SX28;sp|P67936|TPM4_HUMAN;sp|P06753|TPM3_HUMAN	sp|P06753|TPM3_HUMAN	219	227	no	no	2	0.0041357	98.582
EDLQELNDR	RITRLQEKEDLQELND	DLQELNDRLAVYIDRV	K	E	D	D	R	L	0	1	1	2	0	1	2	0	0	0	2	0	0	0	0	0	0	0	0	0	0	0	9	0	1130.52	sp|P02545|LMNA_HUMAN	sp|P02545|LMNA_HUMAN	33	41	yes	yes	2	0.013033	86.136
EDQTEYLEER	TKVILHLKEDQTEYLE	QTEYLEERRIKEIVKK	K	E	D	E	R	R	0	1	0	1	0	1	4	0	0	0	1	0	0	0	0	0	1	0	1	0	0	0	10	0	1310.56	sp|P07900|HS90A_HUMAN;sp|Q58FF6|H90B4_HUMAN;sp|Q58FF7|H90B3_HUMAN	sp|P07900|HS90A_HUMAN	192	201	no	no	2	2.6539e-17	198.25	1	1			1	1	1
EDSQRPGAHLTVK	EPKRAVSREDSQRPGA	PGAHLTVKKIFVGGIK	R	E	D	V	K	K	1	1	0	1	0	1	1	1	1	0	1	1	0	0	1	1	1	0	0	1	0	0	13	1	1436.74	sp|P09651|ROA1_HUMAN;sp|Q32P51|RA1L2_HUMAN	sp|P09651|ROA1_HUMAN	93	105	yes	no	2	2.3119e-13	147.62	1	1			1		1
EEAENTLQSFR	LQEEMLQREEAENTLQ	ENTLQSFRQDVDNASL	R	E	E	F	R	Q	1	1	1	0	0	1	3	0	0	0	1	0	0	1	0	1	1	0	0	0	0	0	11	0	1322.61	sp|P08670|VIME_HUMAN	sp|P08670|VIME_HUMAN	197	207	yes	yes	2	2.312e-77	261.03	1	1			1	1	2
EEEAIQLDGLNASQIR	TDDEVVQREEEAIQLD	GLNASQIRELREKSEK	R	E	E	I	R	E	2	1	1	1	0	2	3	1	0	2	2	0	0	0	0	1	0	0	0	0	0	0	16	0	1784.89	sp|P14625|ENPL_HUMAN	sp|P14625|ENPL_HUMAN	52	67	yes	yes	2	2.3026e-14	188.09					1
EEEIAALVIDNGSGMCK	________________	DNGSGMCKAGFAGDDA	M	E	E	C	K	A	2	0	1	1	1	0	3	2	0	2	1	1	1	0	0	1	0	0	0	1	0	0	17	0	1834.84	sp|P63261|ACTG_HUMAN	sp|P63261|ACTG_HUMAN	2	18	yes	yes	2	0	402.04	1	1			1	1	2
EEMSQLTGQNSGDVNVEINVAPGK	MALKKNHKEEMSQLTG	EINVAPGKDLTKTLND	K	E	E	G	K	D	1	0	3	1	0	2	3	3	0	1	1	1	1	0	1	2	1	0	0	3	0	0	24	0	2515.19	sp|P35527|K1C9_HUMAN;CON__P35527	sp|P35527|K1C9_HUMAN	294	317	yes	no	3	2.7193e-07	132.86
EESGKPGAHVTVK	EPKRAVAREESGKPGA	PGAHVTVKKLFVGGIK	R	E	E	V	K	K	1	0	0	0	0	0	2	2	1	0	0	2	0	0	1	1	1	0	0	2	0	0	13	1	1337.69	sp|P22626|ROA2_HUMAN	sp|P22626|ROA2_HUMAN	100	112	yes	yes	2	1.898e-13	157.68	2	1
EFADSLGIPFLETSAK	VVDNTTAKEFADSLGI	PFLETSAKNATNVEQA	K	E	F	A	K	N	2	0	0	1	0	0	2	1	0	1	2	1	0	2	1	2	1	0	0	0	0	0	16	0	1723.87	sp|Q9H0U4|RAB1B_HUMAN;sp|Q92928|RAB1C_HUMAN;sp|P62820|RAB1A_HUMAN	sp|Q9H0U4|RAB1B_HUMAN	138	153	yes	no	2	4.016e-22	163.99					1	1
EFFNGKEPSR	PKIQQLVKEFFNGKEP	FNGKEPSRGINPDEAV	K	E	F	S	R	G	0	1	1	0	0	0	2	1	0	0	0	1	0	2	1	1	0	0	0	0	0	0	10	1	1209.58	sp|P11021|GRP78_HUMAN	sp|P11021|GRP78_HUMAN	377	386	yes	yes	2	0.020749	74.165					1
EFTEAVEAK	LTHLTFGKEFTEAVEA	FTEAVEAKQVAQQEAE	K	E	F	A	K	Q	2	0	0	0	0	0	3	0	0	0	0	1	0	1	0	0	1	0	0	1	0	0	9	0	1022.49	sp|P35232|PHB_HUMAN	sp|P35232|PHB_HUMAN	178	186	yes	yes	2	0.025508	74.92							1
EGDLIAAQAR	LKARNTKKEGDLIAAQ	DLIAAQARLKDLEALL	K	E	G	A	R	L	3	1	0	1	0	1	1	1	0	1	1	0	0	0	0	0	0	0	0	0	0	0	10	0	1042.54	sp|P02545|LMNA_HUMAN	sp|P02545|LMNA_HUMAN	124	133	yes	yes	2	0.0015564	101.25							1
EGMNIVEAMER	HVVFGKVKEGMNIVEA	NIVEAMERFGSRNGKT	K	E	G	E	R	F	1	1	1	0	0	0	3	1	0	1	0	0	2	0	0	0	0	0	0	1	0	0	11	0	1277.57	sp|P62937|PPIA_HUMAN	sp|P62937|PPIA_HUMAN	134	144	yes	yes	2	0.016728	106.29	1
EIAEAYLGYPVTNAVITVPAYFNDSQR	SMVLTKMKEIAEAYLG	AYFNDSQRQATKDAGV	K	E	I	Q	R	Q	4	1	2	1	0	1	2	1	0	2	1	0	0	1	2	1	2	0	3	3	0	0	27	0	3000.49	sp|P0DMV9|HS71B_HUMAN;sp|P0DMV8|HS71A_HUMAN	sp|P0DMV9|HS71B_HUMAN	129	155	yes	no	3	0.00011786	98.973	1	1			1	1
EIAQDFK	LPFQRLVREIAQDFKT	REIAQDFKTDLRFQSS	R	E	I	F	K	T	1	0	0	1	0	1	1	0	0	1	0	1	0	1	0	0	0	0	0	0	0	0	7	0	849.423	sp|P68431|H31_HUMAN;sp|Q16695|H31T_HUMAN;sp|P84243|H33_HUMAN;sp|Q71DI3|H32_HUMAN	sp|Q71DI3|H32_HUMAN	74	80	no	no	2	0.00041169	143.02	1	1			1	1	1
EIAQDFKTDLR	LPFQRLVREIAQDFKT	QDFKTDLRFQSSAVMA	R	E	I	L	R	F	1	1	0	2	0	1	1	0	0	1	1	1	0	1	0	0	1	0	0	0	0	0	11	1	1334.68	sp|P68431|H31_HUMAN;sp|Q16695|H31T_HUMAN;sp|P84243|H33_HUMAN;sp|Q71DI3|H32_HUMAN	sp|Q71DI3|H32_HUMAN	74	84	no	no	2	1.4464e-50	233.84	1	1				1	1
EIETYHNLLEGGQEDFESSGAGK	SIKMRLEKEIETYHNL	FESSGAGKIGLGGRGG	K	E	I	G	K	I	1	0	1	1	0	1	5	4	1	1	2	1	0	1	0	2	1	0	1	0	0	0	23	0	2509.12	sp|P35527|K1C9_HUMAN;CON__P35527	sp|P35527|K1C9_HUMAN	450	472	yes	no	2;3	6.7953e-71	315.47	1	1			1	1	1
EIQTAVR	KRSTITSREIQTAVRL	REIQTAVRLLLPGELA	R	E	I	V	R	L	1	1	0	0	0	1	1	0	0	1	0	0	0	0	0	0	1	0	0	1	0	0	7	0	815.45	sp|Q16778|H2B2E_HUMAN;sp|P62807|H2B1C_HUMAN;sp|P57053|H2BFS_HUMAN;sp|P06899|H2B1J_HUMAN;sp|O60814|H2B1K_HUMAN;sp|Q99877|H2B1N_HUMAN;sp|Q99880|H2B1L_HUMAN;sp|P33778|H2B1B_HUMAN;sp|Q99879|H2B1M_HUMAN;sp|Q96A08|H2B1A_HUMAN;sp|Q93079|H2B1H_HUMAN;sp|P23527|H2B1O_HUMAN;sp|Q5QNW6|H2B2F_HUMAN;sp|P58876|H2B1D_HUMAN	sp|Q16778|H2B2E_HUMAN	94	100	no	no	2	9.9094e-06	152.63	1	1			2	1	2
EITALAPSTMK	GIADRMQKEITALAPS	ALAPSTMKIKIIAPPE	K	E	I	M	K	I	2	0	0	0	0	0	1	0	0	1	1	1	1	0	1	1	2	0	0	0	0	0	11	0	1160.61	sp|P60709|ACTB_HUMAN;sp|P63261|ACTG_HUMAN;sp|P68133|ACTS_HUMAN;sp|P68032|ACTC_HUMAN;sp|P63267|ACTH_HUMAN;sp|P62736|ACTA_HUMAN	sp|P63261|ACTG_HUMAN	316	326	no	no	2	3.2731e-22	188.87	2	2			2	2	2
EITALAPSTMKIK	GIADRMQKEITALAPS	APSTMKIKIIAPPERK	K	E	I	I	K	I	2	0	0	0	0	0	1	0	0	2	1	2	1	0	1	1	2	0	0	0	0	0	13	1	1401.79	sp|P60709|ACTB_HUMAN;sp|P63261|ACTG_HUMAN;sp|P68133|ACTS_HUMAN;sp|P68032|ACTC_HUMAN;sp|P63267|ACTH_HUMAN;sp|P62736|ACTA_HUMAN	sp|P63261|ACTG_HUMAN	316	328	no	no	2	0.00023524	119.34	1	1					1
EITALAPSTMKIKIIAPPER	GIADRMQKEITALAPS	KIIAPPERKYSVWIGG	K	E	I	E	R	K	3	1	0	0	0	0	2	0	0	4	1	2	1	0	3	1	2	0	0	0	0	0	20	2	2178.24	sp|P60709|ACTB_HUMAN;sp|P63261|ACTG_HUMAN;sp|P68133|ACTS_HUMAN;sp|P68032|ACTC_HUMAN;sp|P63267|ACTH_HUMAN;sp|P62736|ACTA_HUMAN	sp|P63261|ACTG_HUMAN	316	335	no	no	3	0.030313	44.577
EIVTNFLAGFEA	EQSDAKLKEIVTNFLA	NFLAGFEA________	K	E	I	E	A	-	2	0	1	0	0	0	2	1	0	1	1	0	0	2	0	0	1	0	0	1	0	0	12	0	1309.66	sp|P25705|ATPA_HUMAN	sp|P25705|ATPA_HUMAN	542	553	yes	yes	2	0.00058871	139.15					1		1
EKIETELR	QQMAREYREKIETELR	EKIETELRDICNDVLS	R	E	K	L	R	D	0	1	0	0	0	0	3	0	0	1	1	1	0	0	0	0	1	0	0	0	0	0	8	1	1016.55	sp|P63104|1433Z_HUMAN	sp|P63104|1433Z_HUMAN	84	91	yes	yes	2	0.015817	93.143
EKLCYVALDFEQEMATAASSSSLEK	REIVRDIKEKLCYVAL	ASSSSLEKSYELPDGQ	K	E	K	E	K	S	4	0	0	1	1	1	4	0	0	0	3	2	1	1	0	4	1	0	1	1	0	0	25	1	2806.3	sp|P60709|ACTB_HUMAN;sp|Q6S8J3|POTEE_HUMAN;sp|P63261|ACTG_HUMAN	sp|P63261|ACTG_HUMAN	214	238	no	no	3	0.023642	50.029
EKLQEEMLQR	AEDIMRLREKLQEEML	LQEEMLQREEAENTLQ	R	E	K	Q	R	E	0	1	0	0	0	2	3	0	0	0	2	1	1	0	0	0	0	0	0	0	0	0	10	1	1302.66	sp|P08670|VIME_HUMAN	sp|P08670|VIME_HUMAN	187	196	yes	yes	2	1.8631e-126	308.58	1	1				2	4
EKMMNDSILR	KEQINMYKEKMMNDSI	MMNDSILRLQTWDEAV	K	E	K	L	R	L	0	1	1	1	0	0	1	0	0	1	1	1	2	0	0	1	0	0	0	0	0	0	10	1	1235.6	sp|O95786|DDX58_HUMAN	sp|O95786|DDX58_HUMAN	758	767	yes	yes	2	0.0081381	101.25	1	2				1	1
EKPYFPIPEEYTFIQNVPLEDR	VEFNFGQKEKPYFPIP	QNVPLEDRVRGPKGPE	K	E	K	D	R	V	0	1	1	1	0	1	4	0	0	2	1	1	0	2	4	0	1	0	2	1	0	0	22	1	2723.35	sp|Q00839|HNRPU_HUMAN	sp|Q00839|HNRPU_HUMAN	463	484	yes	yes	3	1.0541e-07	103.28	1
ELAEDDSILK	DELKRIARELAEDDSI	AEDDSILK________	R	E	L	L	K	-	1	0	0	2	0	0	2	0	0	1	2	1	0	0	0	1	0	0	0	0	0	0	10	0	1131.57	sp|P56385|ATP5I_HUMAN	sp|P56385|ATP5I_HUMAN	60	69	yes	yes	2	0.0017865	99.136
ELAQERSLQVPR	QRVQELERELAQERSL	ERSLQVPRSGDGGGGR	R	E	L	P	R	S	1	2	0	0	0	2	2	0	0	0	2	0	0	0	1	1	0	0	0	1	0	0	12	1	1424.77	sp|Q9GZZ9|UBA5_HUMAN	sp|Q9GZZ9|UBA5_HUMAN	18	29	yes	yes	2	4.7733e-05	134.77	1					1
ELEEIVQPIISK	EDFKAKKKELEEIVQP	IVQPIISKLYGSAGPP	K	E	L	S	K	L	0	0	0	0	0	1	3	0	0	3	1	1	0	0	1	1	0	0	0	1	0	0	12	0	1396.78	sp|P11021|GRP78_HUMAN	sp|P11021|GRP78_HUMAN	622	633	yes	yes	2	1.0974e-44	212.28	1	1			1	1
ELGSECGIEFDEEK	SDIGDPLRELGSECGI	GIEFDEEKTAVIDHHN	R	E	L	E	K	T	0	0	0	1	1	0	5	2	0	1	1	1	0	1	0	1	0	0	0	0	0	0	14	0	1640.69	sp|P39656|OST48_HUMAN	sp|P39656|OST48_HUMAN	140	153	yes	yes	2	4.9879e-22	173.04	1
ELIIGDR	VPIGRGQRELIIGDRQ	RELIIGDRQTGKTSIA	R	E	L	D	R	Q	0	1	0	1	0	0	1	1	0	2	1	0	0	0	0	0	0	0	0	0	0	0	7	0	814.455	sp|P25705|ATPA_HUMAN	sp|P25705|ATPA_HUMAN	208	214	yes	yes	2	0.023307	102.77
ELISNASDALDK	KNKEIFLRELISNASD	NASDALDKIRLISLTD	R	E	L	D	K	I	2	0	1	2	0	0	1	0	0	1	2	1	0	0	0	2	0	0	0	0	0	0	12	0	1274.64	sp|P14625|ENPL_HUMAN	sp|P14625|ENPL_HUMAN	103	114	no	no	2	1.7769e-19	166.86	1	1			1	1
ELISNSSDALDK	SNKEIFLRELISNSSD	NSSDALDKIRYESLTD	R	E	L	D	K	I	1	0	1	2	0	0	1	0	0	1	2	1	0	0	0	3	0	0	0	0	0	0	12	0	1290.63	sp|P07900|HS90A_HUMAN;sp|Q14568|HS902_HUMAN	sp|P07900|HS90A_HUMAN	47	58	yes	no	2	5.5316e-06	128.35		1
ELRQQNEILWR	ESTEARLRELRQQNEI	QQNEILWREVVTLRQS	R	E	L	W	R	E	0	2	1	0	0	2	2	0	0	1	2	0	0	0	0	0	0	1	0	0	0	0	11	1	1483.79	sp|Q9ULV5|HSF4_HUMAN	sp|Q9ULV5|HSF4_HUMAN	159	169	yes	yes	2	0.011419	125.71
ELTTEIDNNIEQISSYK	AWFNEKSKELTTEIDN	IEQISSYKSEITELRR	K	E	L	Y	K	S	0	0	2	1	0	1	3	0	0	3	1	1	0	0	0	2	2	0	1	0	0	0	17	0	1995.96	sp|P13645|K1C10_HUMAN;CON__P13645	sp|P13645|K1C10_HUMAN	346	362	yes	no	2;3	2.3506e-230	397.53	1	1			1	1	1
EMEENFAVEAANYQDTIGR	ESLERQMREMEENFAV	NYQDTIGRLQDEIQNM	R	E	M	G	R	L	3	1	2	1	0	1	4	1	0	1	0	0	1	1	0	0	1	0	1	1	0	0	19	0	2185.96	sp|P08670|VIME_HUMAN	sp|P08670|VIME_HUMAN	346	364	yes	yes	2;3	3.0068e-198	338.78		1					2
EMQDLGGGER	YTNEYGGREMQDLGGG	QDLGGGERMTGFELTE	R	E	M	E	R	M	0	1	0	1	0	1	2	3	0	0	1	0	1	0	0	0	0	0	0	0	0	0	10	0	1090.47	sp|Q02413|DSG1_HUMAN	sp|Q02413|DSG1_HUMAN	641	650	yes	yes	2	0.0023869	126.31
EMQPTHPIR	EAFEISKKEMQPTHPI	MQPTHPIRLGLALNFS	K	E	M	I	R	L	0	1	0	0	0	1	1	0	1	1	0	0	1	0	2	0	1	0	0	0	0	0	9	0	1107.55	sp|P31946|1433B_HUMAN;sp|P63104|1433Z_HUMAN;sp|P27348|1433T_HUMAN	sp|P63104|1433Z_HUMAN	159	167	no	no	2	0.0079404	93.143		1
ENAGEDPGLAR	HEASAAQKENAGEDPG	GEDPGLARQAPKPRKQ	K	E	N	A	R	Q	2	1	1	1	0	0	2	2	0	0	1	0	0	0	1	0	0	0	0	0	0	0	11	0	1127.52	sp|P81605|DCD_HUMAN	sp|P81605|DCD_HUMAN	43	53	yes	yes	2	1.96e-11	175.65	1			1	1	1	1
EQCEQLEKCVK	VDPLTTVREQCEQLEK	EQLEKCVKARERLELC	R	E	Q	V	K	A	0	0	0	0	2	2	3	0	0	0	1	2	0	0	0	0	0	0	0	1	0	0	11	1	1449.66	sp|P07919|QCR6_HUMAN;sp|A0A096LP55|QCR6L_HUMAN	sp|P07919|QCR6_HUMAN	35	45	yes	no	2	4.771e-08	144.65	1
EQISDIDDAVR	PEQWSQLKEQISDIDD	SDIDDAVRKL______	K	E	Q	V	R	K	1	1	0	3	0	1	1	0	0	2	0	0	0	0	0	1	0	0	0	1	0	0	11	0	1259.6	sp|P53999|TCP4_HUMAN	sp|P53999|TCP4_HUMAN	115	125	yes	yes	2	0.0011658	104.22							1
EQQIVIQSSGGLSK	AKDKGTGREQQIVIQS	QSSGGLSKDDIENMVK	R	E	Q	S	K	D	0	0	0	0	0	3	1	2	0	2	1	1	0	0	0	3	0	0	0	1	0	0	14	0	1472.78	sp|P38646|GRP75_HUMAN	sp|P38646|GRP75_HUMAN	542	555	yes	yes	2	8.9323e-187	332.56	1	1			1	1	1
ERVAKNELNR	AKRIQAKKERVAKNEL	VAKNELNRLRNLARAH	K	E	R	N	R	L	1	2	2	0	0	0	2	0	0	0	1	1	0	0	0	0	0	0	0	1	0	0	10	2	1227.67	sp|Q15050|RRS1_HUMAN	sp|Q15050|RRS1_HUMAN	180	189	yes	yes	2	2.3838e-07	156.51					1
ERVEAVNMAEGIIHDTETK	AEEDRRKKERVEAVNM	IIHDTETKMEEFKDQL	K	E	R	T	K	M	2	1	1	1	0	0	4	1	1	2	0	1	1	0	0	0	2	0	0	2	0	0	19	1	2141.04	sp|P38646|GRP75_HUMAN	sp|P38646|GRP75_HUMAN	577	595	yes	yes	3	0.0003293	82.859		1
ESLQQMAEVTR	KEKGRKERESLQQMAE	QQMAEVTREGFRLKKI	R	E	S	T	R	E	1	1	0	0	0	2	2	0	0	0	1	0	1	0	0	1	1	0	0	1	0	0	11	0	1290.62	sp|P14314|GLU2B_HUMAN	sp|P14314|GLU2B_HUMAN	125	135	yes	yes	2	0.012458	118.77		1
ESTLHLVLR	LSDYNIQKESTLHLVL	STLHLVLRLRGGIIEP	K	E	S	L	R	L	0	1	0	0	0	0	1	0	1	0	3	0	0	0	0	1	1	0	0	1	0	0	9	0	1066.61	sp|P62987|RL40_HUMAN;sp|P62979|RS27A_HUMAN;sp|P0CG47|UBB_HUMAN;sp|P0CG48|UBC_HUMAN	sp|P62987|RL40_HUMAN	64	72	yes	no	2	0.001816	119.41	1				1
ETAENYLGHTAK	AFVLMKMKETAENYLG	NYLGHTAKNAVITVPA	K	E	T	A	K	N	2	0	1	0	0	0	2	1	1	0	1	1	0	0	0	0	2	0	1	0	0	0	12	0	1332.63	sp|P38646|GRP75_HUMAN	sp|P38646|GRP75_HUMAN	176	187	yes	yes	2	1.4429e-26	183.85	1	1			1	1
ETGVDLTKDNMALQR	HIVKEFKRETGVDLTK	KDNMALQRVREAAEKA	R	E	T	Q	R	V	1	1	1	2	0	1	1	1	0	0	2	1	1	0	0	0	2	0	0	1	0	0	15	1	1689.84	sp|P38646|GRP75_HUMAN	sp|P38646|GRP75_HUMAN	293	307	yes	yes	2	9.6033e-91	263.07	1	1
ETMQSLNDR	MGGIQNEKETMQSLND	TMQSLNDRLASYLDRV	K	E	T	D	R	L	0	1	1	1	0	1	1	0	0	0	1	0	1	0	0	1	1	0	0	0	0	0	9	0	1092.49	sp|P05783|K1C18_HUMAN	sp|P05783|K1C18_HUMAN	82	90	no	no	2	0.0076102	93.598		1				1
ETMVTSTTEPSR	TVRLLCGKETMVTSTT	TSTTEPSRCEYLMELM	K	E	T	S	R	C	0	1	0	0	0	0	2	0	0	0	0	0	1	0	1	2	4	0	0	1	0	0	12	0	1337.61	sp|P14314|GLU2B_HUMAN	sp|P14314|GLU2B_HUMAN	488	499	yes	yes	2	0.00014361	143.4
ETNLDSLPLVDTHSK	NFSSLNLRETNLDSLP	PLVDTHSKRTLLIKTV	R	E	T	S	K	R	0	0	1	2	0	0	1	0	1	0	3	1	0	0	1	2	2	0	0	1	0	0	15	0	1667.84	sp|P08670|VIME_HUMAN	sp|P08670|VIME_HUMAN	425	439	yes	yes	2	4.733e-107	274.39	1	1			1	1	1
ETNLDSLPLVDTHSKR	NFSSLNLRETNLDSLP	LVDTHSKRTLLIKTVE	R	E	T	K	R	T	0	1	1	2	0	0	1	0	1	0	3	1	0	0	1	2	2	0	0	1	0	0	16	1	1823.94	sp|P08670|VIME_HUMAN	sp|P08670|VIME_HUMAN	425	440	yes	yes	3	0.032804	63.212
ETQSQLETER	RKLEDSTRETQSQLET	QSQLETERSRYQREID	R	E	T	E	R	S	0	1	0	0	0	2	3	0	0	0	1	0	0	0	0	1	2	0	0	0	0	0	10	0	1219.57	sp|P15924|DESP_HUMAN	sp|P15924|DESP_HUMAN	1923	1932	yes	yes	2	0.015397	109.83
ETTDTDTADQVIASFK	AFIDFMSRETTDTDTA	DQVIASFKVLAGDKNF	R	E	T	F	K	V	2	0	0	3	0	1	1	0	0	1	0	1	0	1	0	1	4	0	0	1	0	0	16	0	1740.81	sp|O43707|ACTN4_HUMAN	sp|O43707|ACTN4_HUMAN	838	853	yes	yes	2	9.8886e-108	277.82	1	1			1	1
EVASNSELVQSSR	SKTEELNKEVASNSEL	SELVQSSRSEVTELRR	K	E	V	S	R	S	1	1	1	0	0	1	2	0	0	0	1	0	0	0	0	4	0	0	0	2	0	0	13	0	1404.68	sp|P08779|K1C16_HUMAN;CON__P08779	sp|P08779|K1C16_HUMAN	318	330	yes	no	2	4.1464e-66	272.1	1	1			1	1	1
EVATNSELVQSGK	TKTEELNREVATNSEL	SELVQSGKSEISELRR	R	E	V	G	K	S	1	0	1	0	0	1	2	1	0	0	1	1	0	0	0	2	1	0	0	2	0	0	13	0	1360.68	sp|P02533|K1C14_HUMAN;CON__P02533;sp|Q04695|K1C17_HUMAN;CON__Q04695	sp|P02533|K1C14_HUMAN	316	328	no	no	2	7.1265e-22	214.04	1	1			1	1	1
EVDEQMLNVQNK	FRGRMSMKEVDEQMLN	QMLNVQNKNSSYFVEW	K	E	V	N	K	N	0	0	2	1	0	2	2	0	0	0	1	1	1	0	0	0	0	0	0	2	0	0	12	0	1445.68	sp|P07437|TBB5_HUMAN;sp|Q9BVA1|TBB2B_HUMAN;sp|Q13885|TBB2A_HUMAN;sp|P68371|TBB4B_HUMAN	sp|P07437|TBB5_HUMAN	325	336	yes	no	2	5.5455e-05	148.91		1
EVSFQSTGESEWK	ESDIFSIREVSFQSTG	STGESEWKDTNYTLNT	R	E	V	W	K	D	0	0	0	0	0	1	3	1	0	0	0	1	0	1	0	3	1	1	0	1	0	0	13	0	1512.67	sp|Q07021|C1QBP_HUMAN	sp|Q07021|C1QBP_HUMAN	208	220	yes	yes	2	1.1183e-19	162.93		1
EYEATLEECCAK	SVLLRLAKEYEATLEE	TLEECCAKDDPHACYS	K	E	Y	A	K	D	2	0	0	0	2	0	4	0	0	0	1	1	0	0	0	0	1	0	1	0	0	0	12	0	1501.61	CON__P02769	CON__P02769	375	386	yes	yes	2	7.8624e-92	280.96		1				1	1
EYQDLLNVK	EEMARHLREYQDLLNV	YQDLLNVKMALDIEIA	R	E	Y	V	K	M	0	0	1	1	0	1	1	0	0	0	2	1	0	0	0	0	0	0	1	1	0	0	9	0	1120.58	sp|P08670|VIME_HUMAN;sp|P17661|DESM_HUMAN;sp|Q16352|AINX_HUMAN;sp|P07196|NFL_HUMAN;sp|P07197|NFM_HUMAN	sp|P08670|VIME_HUMAN	382	390	no	no	2	1.4229e-45	225.4	1	1			1	1	1
EYQELMNTK	QDMARLLREYQELMNT	YQELMNTKLALDVEIA	R	E	Y	T	K	L	0	0	1	0	0	1	2	0	0	0	1	1	1	0	0	0	1	0	1	0	0	0	9	0	1154.53	CON__Q5XQN5;CON__Q922U2;sp|P13647|K2C5_HUMAN;CON__P13647	sp|P13647|K2C5_HUMAN	452	460	no	no	2	3.592e-23	205.12	1	1			1	1
EYQELMNVK	QDLARLLKEYQELMNV	YQELMNVKLALDVEIA	K	E	Y	V	K	L	0	0	1	0	0	1	2	0	0	0	1	1	1	0	0	0	0	0	1	1	0	0	9	0	1152.55	sp|P05787|K2C8_HUMAN;CON__P05787;CON__H-INV:HIT000292931;sp|P02538|K2C6A_HUMAN;CON__P02538;sp|P04259|K2C6B_HUMAN	sp|P02538|K2C6A_HUMAN	447	455	no	no	2	1.3071e-11	162.25							1
EYQEVMNSK	QDMACLIREYQEVMNS	YQEVMNSKLGLDIEIA	R	E	Y	S	K	L	0	0	1	0	0	1	2	0	0	0	0	1	1	0	0	1	0	0	1	1	0	0	9	0	1126.5	sp|O43790|KRT86_HUMAN;CON__O43790;sp|P78385|KRT83_HUMAN;CON__Q6NT21;CON__P78385;CON__Q14533;sp|P78386|KRT85_HUMAN;CON__P78386;sp|Q14533|KRT81_HUMAN;sp|A6NCN2|KR87P_HUMAN;CON__Q61726;sp|Q9NSB4|KRT82_HUMAN;CON__Q9NSB4	sp|O43790|KRT86_HUMAN	388	396	yes	no	2	0.011397	110.41		1
EYTAAVEAK	ITELSFSREYTAAVEA	YTAAVEAKQVAQQEAQ	R	E	Y	A	K	Q	3	0	0	0	0	0	2	0	0	0	0	1	0	0	0	0	1	0	1	1	0	0	9	0	980.481	sp|Q99623|PHB2_HUMAN	sp|Q99623|PHB2_HUMAN	192	200	yes	yes	2	0.014045	84.743
EYTKSGYESACK	VWFAKGLREYTKSGYE	SGYESACKDFVPHDLE	R	E	Y	C	K	D	1	0	0	0	1	0	2	1	0	0	0	2	0	0	0	2	1	0	2	0	0	0	12	1	1421.61	sp|A0PJE2|DHR12_HUMAN	sp|A0PJE2|DHR12_HUMAN	16	27	yes	yes	2	0.029949	64.711						1
EYVESQLQR	KRDLESLREYVESQLQ	YVESQLQRTETGATET	R	E	Y	Q	R	T	0	1	0	0	0	2	2	0	0	0	1	0	0	0	0	1	0	0	1	1	0	0	9	0	1150.56	sp|Q8NBS9|TXND5_HUMAN	sp|Q8NBS9|TXND5_HUMAN	288	296	yes	yes	2	1.795e-05	141.52		1				1
FADLSEAANR	AEEWYKSKFADLSEAA	DLSEAANRNNDALRQA	K	F	A	N	R	N	3	1	1	1	0	0	1	0	0	0	1	0	0	1	0	1	0	0	0	0	0	0	10	0	1092.52	sp|P08670|VIME_HUMAN	sp|P08670|VIME_HUMAN	295	304	yes	yes	2	1.8946e-21	186.41	1	1			1	1	1
FAFQAEVNR	ELREKSEKFAFQAEVN	AFQAEVNRMMKLIINS	K	F	A	N	R	M	2	1	1	0	0	1	1	0	0	0	0	0	0	2	0	0	0	0	0	1	0	0	9	0	1080.54	sp|P14625|ENPL_HUMAN	sp|P14625|ENPL_HUMAN	76	84	yes	yes	2	6.355e-05	131.44	1	1
FAIQDISVEETSAK	MIWTIILRFAIQDISV	SVEETSAKEGLLLWCQ	R	F	A	A	K	E	2	0	0	1	0	1	2	0	0	2	0	1	0	1	0	2	1	0	0	1	0	0	14	0	1536.77	sp|O43707|ACTN4_HUMAN;sp|P12814|ACTN1_HUMAN;sp|P35609|ACTN2_HUMAN;sp|Q08043|ACTN3_HUMAN	sp|O43707|ACTN4_HUMAN	153	166	no	no	2	1.773e-21	164.48						1
FANYIDK	ELQELNDRFANYIDKV	RFANYIDKVRFLEQQN	R	F	A	D	K	V	1	0	1	1	0	0	0	0	0	1	0	1	0	1	0	0	0	0	1	0	0	0	7	0	869.428	sp|P08670|VIME_HUMAN	sp|P08670|VIME_HUMAN	114	120	yes	yes	2	0.0027892	129.68	1	1			1		1
FANYIDKVR	ELQELNDRFANYIDKV	ANYIDKVRFLEQQNKI	R	F	A	V	R	F	1	1	1	1	0	0	0	0	0	1	0	1	0	1	0	0	0	0	1	1	0	0	9	1	1124.6	sp|P08670|VIME_HUMAN	sp|P08670|VIME_HUMAN	114	122	yes	yes	2	0.00038109	129.38		1					1
FASFIDK	QIKTLNNKFASFIDKV	KFASFIDKVRFLEQQN	K	F	A	D	K	V	1	0	0	1	0	0	0	0	0	1	0	1	0	2	0	1	0	0	0	0	0	0	7	0	826.423	sp|P05787|K2C8_HUMAN;CON__P05787;CON__Q9H552;CON__Q9DCV7;sp|P08729|K2C7_HUMAN;CON__Q3KNV1;CON__P08729;CON__P07744;sp|P35908|K22E_HUMAN;CON__P35908;CON__Q9R0H5;CON__Q5XQN5;CON__Q922U2;sp|P02538|K2C6A_HUMAN;CON__P02538;CON__Q8VED5;sp|P13647|K2C5_HUMAN;CON__P13647;sp|P04259|K2C6B_HUMAN;sp|Q86Y46|K2C73_HUMAN;CON__Q32MB2;sp|Q7RTS7|K2C74_HUMAN;CON__Q7RTS7;sp|Q3SY84|K2C71_HUMAN;CON__Q3SY84;CON__Q6NXH9;s…	sp|P35908|K22E_HUMAN	189	195	no	no	2	1.5819e-05	147.69		1			1	1	1
FDAGELITQR	ILKSVVARFDAGELIT	AGELITQRELVSRQVS	R	F	D	Q	R	E	1	1	0	1	0	1	1	1	0	1	1	0	0	1	0	0	1	0	0	0	0	0	10	0	1148.58	sp|P35232|PHB_HUMAN	sp|P35232|PHB_HUMAN	134	143	yes	yes	2	9.6557e-16	174.86	1	1			1	1	1
FDDAVVQSDMK	AKRLIGRRFDDAVVQS	AVVQSDMKHWPFMVVN	R	F	D	M	K	H	1	0	0	3	0	1	0	0	0	0	0	1	1	1	0	1	0	0	0	2	0	0	11	0	1253.56	sp|P11142|HSP7C_HUMAN	sp|P11142|HSP7C_HUMAN	78	88	yes	yes	2	0.018434	80.24	1	1					1
FEELCSDLFR	YTSITRARFEELCSDL	ELCSDLFRSTLEPVEK	R	F	E	F	R	S	0	1	0	1	1	0	2	0	0	0	2	0	0	2	0	1	0	0	0	0	0	0	10	0	1314.59	sp|P17066|HSP76_HUMAN;sp|P48741|HSP77_HUMAN;sp|P0DMV9|HS71B_HUMAN;sp|P0DMV8|HS71A_HUMAN	sp|P0DMV9|HS71B_HUMAN	302	311	no	no	2	5.0826e-07	133.13	1				1	1
FEELNADLFR	YTSITRARFEELNADL	ELNADLFRGTLDPVEK	R	F	E	F	R	G	1	1	1	1	0	0	2	0	0	0	2	0	0	2	0	0	0	0	0	0	0	0	10	0	1252.61	sp|P11142|HSP7C_HUMAN;sp|P54652|HSP72_HUMAN	sp|P11142|HSP7C_HUMAN	302	311	yes	no	2	2.8472e-21	183.67	1	1			1	1
FEHCNFNDVTTR	QVYNKCWKFEHCNFND	NFNDVTTRLRENELTY	K	F	E	T	R	L	0	1	2	1	1	0	1	0	1	0	0	0	0	2	0	0	2	0	0	1	0	0	12	0	1538.66	sp|P13987|CD59_HUMAN	sp|P13987|CD59_HUMAN	67	78	yes	yes	2	2.0448e-09	144.57
FEMEQNLR	TLDDFRIKFEMEQNLR	FEMEQNLRQGVDADIN	K	F	E	L	R	Q	0	1	1	0	0	1	2	0	0	0	1	0	1	1	0	0	0	0	0	0	0	0	8	0	1065.49	sp|P35527|K1C9_HUMAN;CON__P35527	sp|P35527|K1C9_HUMAN	243	250	yes	no	2	0.00015128	153.04			1	1	2	2
FGEVVDCTLK	DLKDYFSKFGEVVDCT	EVVDCTLKLDPITGRS	K	F	G	L	K	L	0	0	0	1	1	0	1	1	0	0	1	1	0	1	0	0	1	0	0	2	0	0	10	0	1166.56	sp|Q14103|HNRPD_HUMAN	sp|Q14103|HNRPD_HUMAN	120	129	yes	yes	2	0.00090958	107.21					1		1
FGGFGGPGGVGGLGGPGGFGPGGYPGGIHEVSVNQSLLQPLNVK	GGGFGGGRFGGFGGPG	LLQPLNVKVDPEIQNV	R	F	G	V	K	V	0	0	2	0	0	2	1	17	1	1	4	1	0	3	5	2	0	0	1	4	0	0	44	0	4091.07	sp|P35908|K22E_HUMAN;CON__P35908	sp|P35908|K22E_HUMAN	123	166	yes	no	3;4	1.4154e-05	62.822	1	1			1		1
FGQGGAGPVGGQGPR	GSDMRTERFGQGGAGP	PVGGQGPRGMGPGTPA	R	F	G	P	R	G	1	1	0	0	0	2	0	7	0	0	0	0	0	1	2	0	0	0	0	1	0	0	15	0	1340.66	sp|P23246|SFPQ_HUMAN	sp|P23246|SFPQ_HUMAN	667	681	yes	yes	2	5.3289e-15	155.26	1				1		1
FLEEYLSSTPQR	SVVSVISRFLEEYLSS	YLSSTPQRLKLLDAYL	R	F	L	Q	R	L	0	1	0	0	0	1	2	0	0	0	2	0	0	1	1	2	1	0	1	0	0	0	12	0	1468.72	sp|P61803|DAD1_HUMAN	sp|P61803|DAD1_HUMAN	12	23	yes	yes	2	1.2859e-07	143.5		1			1	1
FLEQQNK	ANYIDKVRFLEQQNKI	RFLEQQNKILLAELEQ	R	F	L	N	K	I	0	0	1	0	0	2	1	0	0	0	1	1	0	1	0	0	0	0	0	0	0	0	7	0	905.461	sp|P08670|VIME_HUMAN;sp|P14136|GFAP_HUMAN;sp|P05787|K2C8_HUMAN;CON__P05787;CON__H-INV:HIT000292931;CON__Q9DCV7;sp|P08729|K2C7_HUMAN;CON__Q3KNV1;CON__P08729;CON__P07744;sp|Q8N1N4|K2C78_HUMAN;CON__Q8N1N4-2;CON__Q7RTT2;CON__Q5XQN5;CON__Q922U2;sp|O43790|KRT86_HUMAN;CON__O43790;sp|P78385|KRT83_HUMAN;CON__Q6NT21;CON__P78385;CON__Q14533;sp|P78386|KRT85_HUMAN;CON__P78386;sp|Q14533|KRT81_HUMAN;CON__Q61726…	sp|P08670|VIME_HUMAN	123	129	no	no	2	0.01432	116.88						1
FLEQQNKILLAELEQLK	ANYIDKVRFLEQQNKI	LAELEQLKGQGKSRLG	R	F	L	L	K	G	1	0	1	0	0	3	3	0	0	1	5	2	0	1	0	0	0	0	0	0	0	0	17	1	2056.16	sp|P08670|VIME_HUMAN	sp|P08670|VIME_HUMAN	123	139	yes	yes	3	5.1375e-16	155.26							1
FLEQQNQVLETK	ASFIDKVRFLEQQNQV	QNQVLETKWELLQQLD	R	F	L	T	K	W	0	0	1	0	0	3	2	0	0	0	2	1	0	1	0	0	1	0	0	1	0	0	12	0	1475.76	sp|Q86Y46|K2C73_HUMAN;CON__Q32MB2;sp|Q7RTS7|K2C74_HUMAN;CON__Q7RTS7;sp|Q3SY84|K2C71_HUMAN;CON__Q3SY84	sp|Q86Y46|K2C73_HUMAN	152	163	no	no	2	5.0109e-41	241.39						1	1
FLEQQNQVLQTK	ASFIDKVRFLEQQNQV	QNQVLQTKWELLQQMN	R	F	L	T	K	W	0	0	1	0	0	4	1	0	0	0	2	1	0	1	0	0	1	0	0	1	0	0	12	0	1474.78	sp|P35908|K22E_HUMAN;CON__P35908;CON__Q9R0H5;sp|P04264|K2C1_HUMAN;CON__P04264;CON__Q6NXH9;sp|Q7Z794|K2C1B_HUMAN;CON__Q7Z794	sp|P35908|K22E_HUMAN	198	209	no	no	2;3	1.4611e-53	262.07	1	1		1	2	2	1
FLEQQNQVLQTKWELLQQVDTSTR	ASFIDKVRFLEQQNQV	QQVDTSTRTHNLEPYF	R	F	L	T	R	T	0	1	1	1	0	6	2	0	0	0	4	1	0	1	0	1	3	1	0	2	0	0	24	1	2931.51	sp|P04264|K2C1_HUMAN;CON__P04264	sp|P04264|K2C1_HUMAN	200	223	yes	no	3	2.8248e-07	133.15					1
FLMSVTKLVESKSYNSK	EISNMREKFLMSVTKL	ESKSYNSKVFSKEKYF	K	F	L	S	K	V	0	0	1	0	0	0	1	0	0	0	2	3	1	1	0	4	1	0	1	2	0	0	17	2	1960.03	sp|Q6ZNG9|KRBA2_HUMAN	sp|Q6ZNG9|KRBA2_HUMAN	112	128	yes	yes	3	0.032962	47.774					1
FNASQLITQR	VLKSVVAKFNASQLIT	ASQLITQRAQVSLLIR	K	F	N	Q	R	A	1	1	1	0	0	2	0	0	0	1	1	0	0	1	0	1	1	0	0	0	0	0	10	0	1176.63	sp|Q99623|PHB2_HUMAN	sp|Q99623|PHB2_HUMAN	148	157	yes	yes	2	0.00011118	115.23		1
FNTANDDNVTQVR	QYSGEVRRFNTANDDN	DDNVTQVRAFYVNVLN	R	F	N	V	R	A	1	1	3	2	0	1	0	0	0	0	0	0	0	1	0	0	2	0	0	2	0	0	13	0	1492.69	sp|P04040|CATA_HUMAN	sp|P04040|CATA_HUMAN	432	444	yes	yes	2	0.006084	124.39					1	1
FQMAYSNLLR	VSSKEVNKFQMAYSNL	MAYSNLLRANMDGLKK	K	F	Q	L	R	A	1	1	1	0	0	1	0	0	0	0	2	0	1	1	0	1	0	0	1	0	0	0	10	0	1241.62	sp|P37108|SRP14_HUMAN	sp|P37108|SRP14_HUMAN	79	88	yes	yes	2	0.0024696	125.81		1			1
FQSAAIGALQEASEAYLVGLFEDTNLCAIHAK	QDFKTDLRFQSAAIGA	NLCAIHAKRVTIMPKD	R	F	Q	A	K	R	7	0	1	1	1	2	3	2	1	2	4	1	0	2	0	2	1	0	1	1	0	0	32	0	3436.7	sp|P84243|H33_HUMAN	sp|P84243|H33_HUMAN	85	116	yes	yes	3;4	5.181e-15	119.6					1
FQSSAVMALQEACEAYLVGLFEDTNLCAIHAK	QDFKTDLRFQSSAVMA	NLCAIHAKRVTIMPKD	R	F	Q	A	K	R	6	0	1	1	2	2	3	1	1	1	4	1	1	2	0	2	1	0	1	2	0	0	32	0	3585.69	sp|P68431|H31_HUMAN	sp|P68431|H31_HUMAN	85	116	yes	yes	3;4	1.744e-20	135.1		1				1	2
FQSSAVMALQEASEAYLVGLFEDTNLCAIHAK	QDFKTDLRFQSSAVMA	NLCAIHAKRVTIMPKD	R	F	Q	A	K	R	6	0	1	1	1	2	3	1	1	1	4	1	1	2	0	3	1	0	1	2	0	0	32	0	3512.7	sp|Q71DI3|H32_HUMAN	sp|Q71DI3|H32_HUMAN	85	116	yes	yes	3;4	3.2128e-27	154.34							2
FQSSHHPTDITSLDQYVER	TRLAKLLRFQSSHHPT	SLDQYVERMKEKQDKI	R	F	Q	E	R	M	0	1	0	2	0	2	1	0	2	1	1	0	0	1	1	3	2	0	1	1	0	0	19	0	2259.06	sp|P14625|ENPL_HUMAN	sp|P14625|ENPL_HUMAN	512	530	yes	yes	3	5.5921e-17	157.42	1	1			1	1
FSNSSSSNEFSK	HEYGSCGRFSNSSSSN	SSSNEFSKCDQYGSGS	R	F	S	S	K	C	0	0	2	0	0	0	1	0	0	0	0	1	0	2	0	6	0	0	0	0	0	0	12	0	1319.56	sp|Q5D862|FILA2_HUMAN;CON__Q5D862	sp|Q5D862|FILA2_HUMAN	404	415	yes	no	2	4.3765e-22	211.37
FSSCGGGGGSFGAGGGFGSR	RSGGGGGRFSSCGGGG	AGGGFGSRSLVNLGGS	R	F	S	S	R	S	1	1	0	0	1	0	0	10	0	0	0	0	0	3	0	4	0	0	0	0	0	0	20	0	1764.73	sp|P04264|K2C1_HUMAN;CON__P04264	sp|P04264|K2C1_HUMAN	46	65	yes	no	2;3	4.9832e-24	213	1	1			1	1
FSSSGGGGGGGR	SIRSSYSRFSSSGGGG	GGGGGGGRFSSSSGYG	R	F	S	G	R	F	0	1	0	0	0	0	0	7	0	0	0	0	0	1	0	3	0	0	0	0	0	0	12	0	981.426	sp|P35527|K1C9_HUMAN	sp|P35527|K1C9_HUMAN	35	46	yes	yes	2	7.8297e-06	154.01						1
FSSSSGYGGGSSR	GGGGGGGRFSSSSGYG	GYGGGSSRVCGRGGGG	R	F	S	S	R	V	0	1	0	0	0	0	0	4	0	0	0	0	0	1	0	6	0	0	1	0	0	0	13	0	1234.52	sp|P35527|K1C9_HUMAN;CON__P35527	sp|P35527|K1C9_HUMAN	47	59	yes	no	2	2.6154e-09	173.04	1	1			1	1	1
FVVEKAEQQK	QQEAERARFVVEKAEQ	VEKAEQQKKAAIISAE	R	F	V	Q	K	K	1	0	0	0	0	2	2	0	0	0	0	2	0	1	0	0	0	0	0	2	0	0	10	1	1204.65	sp|P35232|PHB_HUMAN	sp|P35232|PHB_HUMAN	198	207	yes	yes	2	2.2311e-14	166.34	1				1	1	1
FYTIEILKVE	VIPIKNNRFYTIEILK	TIEILKVE________	R	F	Y	V	E	-	0	0	0	0	0	0	2	0	0	2	1	1	0	1	0	0	1	0	1	1	0	0	10	1	1253.69	sp|P12273|PIP_HUMAN	sp|P12273|PIP_HUMAN	137	146	yes	yes	2	1.5464e-07	157.96
GAEAANVTGPGGVPVQGSK	FDVVEGEKGAEAANVT	GVPVQGSKYAADRNHY	K	G	A	S	K	Y	3	0	1	0	0	1	1	5	0	0	0	1	0	0	2	1	1	0	0	3	0	0	19	0	1694.86	sp|P67809|YBOX1_HUMAN	sp|P67809|YBOX1_HUMAN	119	137	yes	yes	2	1.47e-154	312.67	1						1
GAFCEAKIK	TDVSAKYRGAFCEAKI	AFCEAKIKTVKRLVKV	R	G	A	I	K	T	2	0	0	0	1	0	1	1	0	1	0	2	0	1	0	0	0	0	0	0	0	0	9	1	1022.52	sp|P29374|ARI4A_HUMAN;sp|Q4LE39|ARI4B_HUMAN	sp|P29374|ARI4A_HUMAN	22	30	yes	no	2	0.030843	67.981					1
GAFSSVSMSGGAGR	AIVGGGKRGAFSSVSM	SMSGGAGRCSSGGFGS	R	G	A	G	R	C	2	1	0	0	0	0	0	4	0	0	0	0	1	1	0	4	0	0	0	1	0	0	14	0	1269.58	sp|P19013|K2C4_HUMAN;CON__P19013	sp|P19013|K2C4_HUMAN	28	41	yes	no	2	7.7899e-22	213.35
GALQNIIPASTGAAK	GKLWRDGRGALQNIIP	PASTGAAKAVGKVIPE	R	G	A	A	K	A	4	0	1	0	0	1	0	2	0	2	1	1	0	0	1	1	1	0	0	0	0	0	15	0	1410.78	sp|P04406|G3P_HUMAN	sp|P04406|G3P_HUMAN	201	215	yes	yes	2	0.0031337	96.82	1	1
GAPAAATAPAPTAHK	LEGGGERRGAPAAATA	APAPTAHKAKKAAPGA	R	G	A	H	K	A	7	0	0	0	0	0	0	1	1	0	0	1	0	0	3	0	2	0	0	0	0	0	15	0	1330.7	sp|Q92522|H1X_HUMAN	sp|Q92522|H1X_HUMAN	129	143	yes	yes	2	8.4839e-06	121.29		1
GCDVVVIPAGVPR	EQLPDCLKGCDVVVIP	VIPAGVPRKPGMTRDD	K	G	C	P	R	K	1	1	0	1	1	0	0	2	0	1	0	0	0	0	2	0	0	0	0	4	0	0	13	0	1337.71	sp|P40926|MDHM_HUMAN	sp|P40926|MDHM_HUMAN	92	104	yes	yes	2	5.3155e-14	157.75	1	1			1	1	1
GDEELDSLIK	RHLQLAIRGDEELDSL	EELDSLIKATIAGGGV	R	G	D	I	K	A	0	0	0	2	0	0	2	1	0	1	2	1	0	0	0	1	0	0	0	0	0	0	10	0	1117.55	sp|Q71UI9|H2AV_HUMAN;sp|P0C0S5|H2AZ_HUMAN	sp|Q71UI9|H2AV_HUMAN	93	102	yes	no	2	5.1658e-15	168.25	1	1			1	1	1
GDFCIQVGR	DSKPGTIRGDFCIQVG	DFCIQVGRNIIHGSDS	R	G	D	G	R	N	0	1	0	1	1	1	0	2	0	1	0	0	0	1	0	0	0	0	0	1	0	0	9	0	1050.49	sp|P22392|NDKB_HUMAN;sp|P15531|NDKA_HUMAN;sp|O60361|NDK8_HUMAN	sp|P22392|NDKB_HUMAN	106	114	yes	no	2	0.031089	99.802
GDGTGGKSIYGER	IQGGDFTRGDGTGGKS	GKSIYGERFPDENFKL	R	G	D	E	R	F	0	1	0	1	0	0	1	5	0	1	0	1	0	0	0	1	1	0	1	0	0	0	13	1	1295.61	sp|P23284|PPIB_HUMAN	sp|P23284|PPIB_HUMAN	110	122	yes	yes	2	2.3718e-19	168.22		1			1	1
GDNITLLQSVSN	QLGRIMLKGDNITLLQ	TLLQSVSN________	K	G	D	S	N	-	0	0	2	1	0	1	0	1	0	1	2	0	0	0	0	2	1	0	0	1	0	0	12	0	1259.64	sp|P62304|RUXE_HUMAN	sp|P62304|RUXE_HUMAN	81	92	yes	yes	2	1.8801e-30	221.6
GDSVIVVLR	YISKMFLRGDSVIVVL	DSVIVVLRNPLIAGK_	R	G	D	L	R	N	0	1	0	1	0	0	0	1	0	1	1	0	0	0	0	1	0	0	0	3	0	0	9	0	956.565	sp|P62316|SMD2_HUMAN	sp|P62316|SMD2_HUMAN	103	111	yes	yes	2	0.00021061	141.52
GEDEEENNLEVR	AHLGVQVKGEDEEENN	EENNLEVRETKIKGKS	K	G	E	V	R	E	0	1	2	1	0	0	5	1	0	0	1	0	0	0	0	0	0	0	0	1	0	0	12	0	1431.61	sp|P04843|RPN1_HUMAN	sp|P04843|RPN1_HUMAN	90	101	yes	yes	2	1.8849e-26	181.4	1	1				1
GEGAGQPSTSAQGQPAAPAPQK	________________	PAAPAPQKRGRGRPRK	R	G	E	Q	K	R	5	0	0	0	0	4	1	4	0	0	0	1	0	0	4	2	1	0	0	0	0	0	22	0	2033.98	sp|P52926|HMGA2_HUMAN	sp|P52926|HMGA2_HUMAN	5	26	yes	yes	2;3	1.124e-87	251.28	1	1			2	1	2
GEGAGQPSTSAQGQPAAPAPQKR	________________	AAPAPQKRGRGRPRKQ	R	G	E	K	R	G	5	1	0	0	0	4	1	4	0	0	0	1	0	0	4	2	1	0	0	0	0	0	23	1	2190.08	sp|P52926|HMGA2_HUMAN	sp|P52926|HMGA2_HUMAN	5	27	yes	yes	3	4.4952e-05	91.622	1	1				1	1
GERKGVNK	________________	GERKGVNKYYPPDFNP	M	G	E	N	K	Y	0	1	1	0	0	0	1	2	0	0	0	2	0	0	0	0	0	0	0	1	0	0	8	2	886.498	sp|P13994|CC130_HUMAN	sp|P13994|CC130_HUMAN	2	9	yes	yes	2	0.023827	47.657					1
GETPLDMALQNKNQLIIHMLK	SLDIQNVKGETPLDMA	QLIIHMLKTEAKMRAN	K	G	E	L	K	T	1	0	2	1	0	2	1	1	1	2	4	2	2	0	1	0	1	0	0	0	0	0	21	1	2406.28	sp|Q8IUH4|ZDH13_HUMAN	sp|Q8IUH4|ZDH13_HUMAN	250	270	yes	yes	3	0.02729	45.138
GFAFVTFDDHDSVDK	DRGSGKKRGFAFVTFD	DDHDSVDKIVIQKYHT	R	G	F	D	K	I	1	0	0	4	0	0	0	1	1	0	0	1	0	3	0	1	1	0	0	2	0	0	15	0	1698.75	sp|P09651|ROA1_HUMAN;sp|Q32P51|RA1L2_HUMAN	sp|P09651|ROA1_HUMAN	147	161	yes	no	2	1.7794e-09	138.89
GFGFVDFNSEEDAK	DRETGSSKGFGFVDFN	FNSEEDAKAAKEAMED	K	G	F	A	K	A	1	0	1	2	0	0	2	2	0	0	0	1	0	3	0	1	0	0	0	1	0	0	14	0	1560.67	sp|P19338|NUCL_HUMAN	sp|P19338|NUCL_HUMAN	611	624	yes	yes	2	2.3157e-40	237.76							1
GFSSGSAVVSGGSR	GGGGGGFRGFSSGSAV	AVVSGGSRRSTSSFSC	R	G	F	S	R	R	1	1	0	0	0	0	0	4	0	0	0	0	0	1	0	5	0	0	0	2	0	0	14	0	1253.6	sp|P35908|K22E_HUMAN;CON__P35908	sp|P35908|K22E_HUMAN	21	34	no	no	2	7.2571e-15	199.12	1	1			1	1	1
GGEIQPVSVK	VGSGSKGKGGEIQPVS	EIQPVSVKVGDKVLLP	K	G	G	V	K	V	0	0	0	0	0	1	1	2	0	1	0	1	0	0	1	1	0	0	0	2	0	0	10	0	1012.56	sp|P61604|CH10_HUMAN	sp|P61604|CH10_HUMAN	57	66	yes	yes	2	0.015259	78.098						1
GGGFGGGSSFGGGSGFSGGGFGGGGFGGGR	AAGGFGGRGGGFGGGS	GGGFGGGRFGGFGGPG	R	G	G	G	R	F	0	1	0	0	0	0	0	20	0	0	0	0	0	5	0	4	0	0	0	0	0	0	30	0	2398.01	sp|P35908|K22E_HUMAN	sp|P35908|K22E_HUMAN	93	122	yes	yes	2;3	3.7856e-19	241.11						1
GGGGGGYGSGGSSYGSGGGSYGSGGGGGGGR	TISGGGSRGGGGGGYG	GGGGGGGRGSYGSGGS	R	G	G	G	R	G	0	1	0	0	0	0	0	21	0	0	0	0	0	0	0	6	0	0	3	0	0	0	31	0	2382.94	sp|P04264|K2C1_HUMAN;CON__P04264	sp|P04264|K2C1_HUMAN	519	549	yes	no	2;3	3.0284e-25	241.11	1	1			1	1
GGGGNFGPGPGSNFR	NFGFGDSRGGGGNFGP	PGPGSNFRGGSDGYGS	R	G	G	F	R	G	0	1	2	0	0	0	0	7	0	0	0	0	0	2	2	1	0	0	0	0	0	0	15	0	1376.62	sp|P22626|ROA2_HUMAN	sp|P22626|ROA2_HUMAN	214	228	yes	yes	2	1.2875e-14	147.26	1	1			1	1	1
GGGGSFGYSYGGGSGGGFSASSLGGGFGGGSR	GSSRVCGRGGGGSFGY	GGFGGGSRGFGGASGG	R	G	G	S	R	G	1	1	0	0	0	0	0	17	0	0	1	0	0	3	0	7	0	0	2	0	0	0	32	0	2704.15	sp|P35527|K1C9_HUMAN;CON__P35527	sp|P35527|K1C9_HUMAN	64	95	yes	no	2;3	2.1687e-19	178.54
GGKGLGKGGAK	________________	GLGKGGAKRHRKVLRD	K	G	G	A	K	R	1	0	0	0	0	0	0	6	0	0	1	3	0	0	0	0	0	0	0	0	0	0	11	2	928.545	sp|P62805|H4_HUMAN	sp|P62805|H4_HUMAN	7	17	yes	yes	2	0.034263	66.692							1
GGNFGFGDSR	VQSSRSGRGGNFGFGD	NFGFGDSRGGGGNFGP	R	G	G	S	R	G	0	1	1	1	0	0	0	4	0	0	0	0	0	2	0	1	0	0	0	0	0	0	10	0	1012.44	sp|P22626|ROA2_HUMAN	sp|P22626|ROA2_HUMAN	204	213	yes	yes	2	5.3211e-05	122.96		1			1	1
GGSGGGGSISGGGYGSGGGSGGR	GGRQSGSRGGSGGGGS	SGGGSGGRYGSGGGSK	R	G	G	G	R	Y	0	1	0	0	0	0	0	15	0	1	0	0	0	0	0	5	0	0	1	0	0	0	23	0	1740.74	sp|P35908|K22E_HUMAN;CON__P35908	sp|P35908|K22E_HUMAN	550	572	yes	no	2	3.4083e-45	241.66		1			1	1
GGSGGSHGGGSGFGGESGGSYGGGEEASGSGGGYGGGSGK	YGGGSGSRGGSGGSHG	GYGGGSGKSSHS____	R	G	G	G	K	S	1	0	0	0	0	0	3	23	1	0	0	1	0	1	0	8	0	0	2	0	0	0	40	0	3222.27	sp|P35527|K1C9_HUMAN;CON__P35527	sp|P35527|K1C9_HUMAN	580	619	yes	no	3	2.6246e-28	155.83	1	1			1	1	1
GGSGGSYGGGGSGGGYGGGSGSR	GSYGRGSRGGSGGSYG	YGGGSGSRGGSGGSYG	R	G	G	S	R	G	0	1	0	0	0	0	0	15	0	0	0	0	0	0	0	5	0	0	2	0	0	0	23	0	1790.72	sp|P35527|K1C9_HUMAN;CON__P35527	sp|P35527|K1C9_HUMAN	491	513	yes	no	2	7.0535e-35	230.96	1				2	1
GGSGGSYGR	GKIGLGGRGGSGGSYG	GSGGSYGRGSRGGSGG	R	G	G	G	R	G	0	1	0	0	0	0	0	5	0	0	0	0	0	0	0	2	0	0	1	0	0	0	9	0	796.346	sp|P35527|K1C9_HUMAN;CON__P35527	sp|P35527|K1C9_HUMAN	479	487	yes	no	2	0.0040345	127.46
GGSGSGPTIEEVD	GFGAQGPKGGSGSGPT	GPTIEEVD________	K	G	G	V	D	-	0	0	0	1	0	0	2	4	0	1	0	0	0	0	1	2	1	0	0	1	0	0	13	0	1203.53	sp|P0DMV9|HS71B_HUMAN;sp|P0DMV8|HS71A_HUMAN	sp|P0DMV9|HS71B_HUMAN	629	641	yes	no	2	0.023864	111.06						1
GGSSSGGGYGSGGGGSSSVK	HSSGGGSRGGSSSGGG	GGGSSSVKGSSGEAFG	R	G	G	V	K	G	0	0	0	0	0	0	0	10	0	0	0	1	0	0	0	7	0	0	1	1	0	0	20	0	1587.68	sp|P35908|K22E_HUMAN;CON__P35908	sp|P35908|K22E_HUMAN	604	623	yes	no	2	4.9944e-44	244.23							1
GGVEEGPTVLR	PFSKGQPRGGVEEGPT	EEGPTVLRKAGLLEKL	R	G	G	L	R	K	0	1	0	0	0	0	2	3	0	0	1	0	0	0	1	0	1	0	0	2	0	0	11	0	1112.58	sp|P05089|ARGI1_HUMAN	sp|P05089|ARGI1_HUMAN	22	32	yes	yes	2	3.5177e-05	148.52	1				1	1	1
GHFTEEDKATITSLWGK	________________	TITSLWGKVNVEDAGG	M	G	H	G	K	V	1	0	0	1	0	0	2	2	1	1	1	2	0	1	0	1	3	1	0	0	0	0	17	1	1918.94	sp|P69892|HBG2_HUMAN;sp|P69891|HBG1_HUMAN	sp|P69892|HBG2_HUMAN	2	18	yes	no	2	0.0086842	68.536					1
GILTLKYPIEHGIITNWDDMEK	GDEAQSKRGILTLKYP	TNWDDMEKIWHHTFYN	R	G	I	E	K	I	0	0	1	2	0	0	2	2	1	4	2	2	1	0	1	0	2	1	1	0	0	0	22	1	2585.32	sp|P68133|ACTS_HUMAN;sp|P68032|ACTC_HUMAN;sp|P63267|ACTH_HUMAN;sp|P62736|ACTA_HUMAN	sp|P68133|ACTS_HUMAN	65	86	yes	no	3	0.00035058	90.718	2	2			1	1	2
GISQEQMQEFR	QILTRDAKGISQEQMQ	QEQMQEFRASFNHFDK	K	G	I	F	R	A	0	1	0	0	0	3	2	1	0	1	0	0	1	1	0	1	0	0	0	0	0	0	11	0	1351.62	sp|O43707|ACTN4_HUMAN	sp|O43707|ACTN4_HUMAN	761	771	yes	yes	2	1.2622e-50	224.75	2	2			2	2	2
GKGGEIQPVSVK	VAVGSGSKGKGGEIQP	EIQPVSVKVGDKVLLP	K	G	K	V	K	V	0	0	0	0	0	1	1	3	0	1	0	2	0	0	1	1	0	0	0	2	0	0	12	1	1197.67	sp|P61604|CH10_HUMAN	sp|P61604|CH10_HUMAN	55	66	yes	yes	2	0.0027354	107.34	1
GKGGKGLGK	________________	KGGKGLGKGGAKRHRK	R	G	K	G	K	G	0	0	0	0	0	0	0	5	0	0	1	3	0	0	0	0	0	0	0	0	0	0	9	2	800.487	sp|P62805|H4_HUMAN	sp|P62805|H4_HUMAN	5	13	yes	yes	2	0.00048114	122.74		1					1
GKQGGKAR	________________	GKQGGKARAKAKTRSS	R	G	K	A	R	A	1	1	0	0	0	1	0	3	0	0	0	2	0	0	0	0	0	0	0	0	0	0	8	2	800.462	sp|Q99878|H2A1J_HUMAN;sp|Q96KK5|H2A1H_HUMAN;sp|P20671|H2A1D_HUMAN;sp|P0C0S8|H2A1_HUMAN;sp|Q93077|H2A1C_HUMAN;sp|Q7L7L0|H2A3_HUMAN;sp|P04908|H2A1B_HUMAN;sp|Q16777|H2A2C_HUMAN;sp|Q6FI13|H2A2A_HUMAN;sp|Q8IUE6|H2A2B_HUMAN	sp|Q99878|H2A1J_HUMAN	5	12	no	no	2	2.7119e-06	153.15		2				1	1
GKSNSKLK	________________	GKSNSKLKPEVVEELT	M	G	K	L	K	P	0	0	1	0	0	0	0	1	0	0	1	3	0	0	0	2	0	0	0	0	0	0	8	2	860.508	sp|P62166|NCS1_HUMAN	sp|P62166|NCS1_HUMAN	2	9	yes	yes	2	0.025873	77.282
GLFDEYGSK	FVPTSAPRGLFDEYGS	LFDEYGSKKSDYIKLY	R	G	L	S	K	K	0	0	0	1	0	0	1	2	0	0	1	1	0	1	0	1	0	0	1	0	0	0	9	0	1014.47	sp|P14625|ENPL_HUMAN;sp|Q58FF3|ENPLL_HUMAN	sp|P14625|ENPL_HUMAN	396	404	yes	no	2	0.040042	93.598
GLGDCLVK	AGAEREFRGLGDCLVK	GLGDCLVKIYKSDGIK	R	G	L	V	K	I	0	0	0	1	1	0	0	2	0	0	2	1	0	0	0	0	0	0	0	1	0	0	8	0	860.443	sp|P12236|ADT3_HUMAN;sp|P05141|ADT2_HUMAN	sp|P05141|ADT2_HUMAN	156	163	no	no	2	0.01778	90.777		1			1
GLSEDTTEETLK	PSKTLFVKGLSEDTTE	DTTEETLKESFDGSVR	K	G	L	L	K	E	0	0	0	1	0	0	3	1	0	0	2	1	0	0	0	1	3	0	0	0	0	0	12	0	1321.62	sp|P19338|NUCL_HUMAN	sp|P19338|NUCL_HUMAN	578	589	yes	yes	2	1.0549e-34	197.79	1	1			1	2	1
GNLANVIR	QGVLSFWRGNLANVIR	GNLANVIRYFPTQALN	R	G	N	I	R	Y	1	1	2	0	0	0	0	1	0	1	1	0	0	0	0	0	0	0	0	1	0	0	8	0	855.493	sp|P12236|ADT3_HUMAN;sp|P12235|ADT1_HUMAN;sp|Q9H0C2|ADT4_HUMAN;sp|P05141|ADT2_HUMAN	sp|P05141|ADT2_HUMAN	73	80	no	no	2	8.7872e-05	143	1	1			1	1	1
GPSSVEDIK	EKTPKTPKGPSSVEDI	PSSVEDIKAKMQASIE	K	G	P	I	K	A	0	0	0	1	0	0	1	1	0	1	0	1	0	0	1	2	0	0	0	1	0	0	9	0	930.466	sp|P06748|NPM_HUMAN	sp|P06748|NPM_HUMAN	240	248	yes	yes	2	2.2243e-17	176.44	1	1					1
GPSSVEDIKAK	EKTPKTPKGPSSVEDI	SVEDIKAKMQASIEKG	K	G	P	A	K	M	1	0	0	1	0	0	1	1	0	1	0	2	0	0	1	2	0	0	0	1	0	0	11	1	1129.6	sp|P06748|NPM_HUMAN	sp|P06748|NPM_HUMAN	240	250	yes	yes	2	3.6135e-07	139.38							1
GPYESGSGHSSGLGHQESR	GSGRSSSRGPYESGSG	GLGHQESRSGQSSGYG	R	G	P	S	R	S	0	1	0	0	0	1	2	5	2	0	1	0	0	0	1	5	0	0	1	0	0	0	19	0	1927.84	sp|Q86YZ3|HORN_HUMAN;CON__Q86YZ3	sp|Q86YZ3|HORN_HUMAN	572	590	yes	no	3	0.0049634	108.18					1	1
GPYESGSGHSSGLGHR	GSGWSSSRGPYESGSG	HSSGLGHRESRSGQSS	R	G	P	H	R	E	0	1	0	0	0	0	1	5	2	0	1	0	0	0	1	4	0	0	1	0	0	0	16	0	1583.71	sp|Q86YZ3|HORN_HUMAN;CON__Q86YZ3	sp|Q86YZ3|HORN_HUMAN	1038	1053	yes	no	2	9.954e-41	234.24					1	1	1
GQNSLALHKVIMVGSGGVGK	________________	VGSGGVGKSALTLQFM	K	G	Q	G	K	S	1	0	1	0	0	1	0	5	1	1	2	2	1	0	0	2	0	0	0	3	0	0	20	1	1951.07	sp|P11233|RALA_HUMAN	sp|P11233|RALA_HUMAN	8	27	yes	yes	3	0.022175	55.437
GQTGGDVNVEMDAAPGVDLSR	EEEMLALRGQTGGDVN	APGVDLSRILNEMRDQ	R	G	Q	S	R	I	2	1	1	3	0	1	1	4	0	0	1	0	1	0	1	1	1	0	0	3	0	0	21	0	2086.96	sp|P08779|K1C16_HUMAN;CON__P08779;CON__Q9Z2K1;CON__Q3ZAW8	sp|P08779|K1C16_HUMAN	264	284	yes	no	2;3	6.8254e-70	343.34	1				2	1	1
GQVGGDVNVEMDAAPGVDLSR	EEEMNALRGQVGGDVN	APGVDLSRILNEMRDQ	R	G	Q	S	R	I	2	1	1	3	0	1	1	4	0	0	1	0	1	0	1	1	0	0	0	4	0	0	21	0	2084.98	sp|P02533|K1C14_HUMAN;CON__P02533;CON__Q6IFX2	sp|P02533|K1C14_HUMAN	262	282	yes	no	2	1.6206e-161	356.74		1			1	2	1
GQVGGEINVEMDAAPGVDLSR	EEEMNALRGQVGGEIN	APGVDLSRILNEMRDQ	R	G	Q	S	R	I	2	1	1	2	0	1	2	4	0	1	1	0	1	0	1	1	0	0	0	3	0	0	21	0	2113.01	sp|Q04695|K1C17_HUMAN;CON__Q04695	sp|Q04695|K1C17_HUMAN	231	251	no	no	2	5.0592e-24	207.16						1
GRPAVCQPQGR	PQPVQMYRGRPAVCQP	AVCQPQGRFSTQCQYQ	R	G	R	G	R	F	1	2	0	0	1	2	0	2	0	0	0	0	0	0	2	0	0	0	0	1	0	0	11	1	1224.61	sp|Q5T749|KPRP_HUMAN	sp|Q5T749|KPRP_HUMAN	167	177	yes	yes	2;3	6.6382e-05	150.36	1	2		1		1	1
GSCGIGGGIGGGSSR	FTSSSSMKGSCGIGGG	GIGGGSSRISSVLAGG	K	G	S	S	R	I	0	1	0	0	1	0	0	8	0	2	0	0	0	0	0	3	0	0	0	0	0	0	15	0	1277.58	sp|P02533|K1C14_HUMAN;CON__P02533;sp|P08779|K1C16_HUMAN;CON__P08779	sp|P02533|K1C14_HUMAN	16	30	no	no	2	2.4297e-09	179.67	1	1			1
GSDFDCELR	CLNYQHYKGSDFDCEL	SDFDCELRLLIHQSLA	K	G	S	L	R	L	0	1	0	2	1	0	1	1	0	0	1	0	0	1	0	1	0	0	0	0	0	0	9	0	1097.44	sp|P61978|HNRPK_HUMAN	sp|P61978|HNRPK_HUMAN	140	148	yes	yes	2	0.0019227	109.48							1
GSFSEQGINEFLR	KMKFALLKGSFSEQGI	QGINEFLRELSFGRGS	K	G	S	L	R	E	0	1	1	0	0	1	2	2	0	1	1	0	0	2	0	2	0	0	0	0	0	0	13	0	1482.71	sp|Q15084|PDIA6_HUMAN	sp|Q15084|PDIA6_HUMAN	374	386	yes	yes	2	0.00057153	108.98
GSGGGSSGGSIGGR	GGGSSGGRGSGGGSSG	SGGSIGGRGSSSGGVK	R	G	S	G	R	G	0	1	0	0	0	0	0	8	0	1	0	0	0	0	0	4	0	0	0	0	0	0	14	0	1091.5	sp|P04264|K2C1_HUMAN;CON__P04264	sp|P04264|K2C1_HUMAN	603	616	yes	no	2	2.2287e-07	163.12					1	1
GSGGLGGACGGAGFGSR	SVSVSRSRGSGGLGGA	GGAGFGSRSLYGLGGS	R	G	S	S	R	S	2	1	0	0	1	0	0	9	0	0	1	0	0	1	0	2	0	0	0	0	0	0	17	0	1423.63	sp|P02538|K2C6A_HUMAN;CON__P02538;sp|P04259|K2C6B_HUMAN	sp|P02538|K2C6A_HUMAN	43	59	no	no	2	0.00043994	149.82	1					1
GSGSGQSPSSGQHGTGFGR	QSPGHGQRGSGSGQSP	QHGTGFGRSSSSGPYV	R	G	S	G	R	S	0	1	0	0	0	2	0	7	1	0	0	0	0	1	1	5	1	0	0	0	0	0	19	0	1746.77	sp|Q86YZ3|HORN_HUMAN;CON__Q86YZ3	sp|Q86YZ3|HORN_HUMAN	430	448	yes	no	2	0.0020317	123.1
GSKKAVTK	KSAPAPKKGSKKAVTK	GSKKAVTKAQKKDGKK	K	G	S	T	K	A	1	0	0	0	0	0	0	1	0	0	0	3	0	0	0	1	1	0	0	1	0	0	8	2	817.502	sp|Q16778|H2B2E_HUMAN;sp|P62807|H2B1C_HUMAN;sp|P57053|H2BFS_HUMAN;sp|P06899|H2B1J_HUMAN;sp|O60814|H2B1K_HUMAN;sp|Q99877|H2B1N_HUMAN;sp|Q99880|H2B1L_HUMAN;sp|Q8N257|H2B3B_HUMAN;sp|Q6DRA6|H2B2D_HUMAN;sp|Q6DN03|H2B2C_HUMAN;sp|Q93079|H2B1H_HUMAN;sp|P23527|H2B1O_HUMAN;sp|Q5QNW6|H2B2F_HUMAN;sp|P58876|H2B1D_HUMAN	sp|Q16778|H2B2E_HUMAN	14	21	no	no	2	0.0025367	120.87		1
GSLGGGFSSGGFSGGSFSR	SLRISSSKGSLGGGFS	FSGGSFSRGSSGGGCF	K	G	S	S	R	G	0	1	0	0	0	0	0	8	0	0	1	0	0	3	0	6	0	0	0	0	0	0	19	0	1706.76	sp|P13645|K1C10_HUMAN;CON__P13645	sp|P13645|K1C10_HUMAN	41	59	yes	no	2	3.6272e-98	298.78		1			1	1	1
GSRGGSGGSYGGGGSGGGYGGGSGSR	GSGGSYGRGSRGGSGG	YGGGSGSRGGSGGSYG	R	G	S	S	R	G	0	2	0	0	0	0	0	16	0	0	0	0	0	0	0	6	0	0	2	0	0	0	26	1	2090.88	sp|P35527|K1C9_HUMAN;CON__P35527	sp|P35527|K1C9_HUMAN	488	513	yes	no	3	0.0092528	67.586		1
GSSGGGCFGGSSGGYGGLGGFGGGSFR	FSGGSFSRGSSGGGCF	GFGGGSFRGSYGSSSF	R	G	S	F	R	G	0	1	0	0	1	0	0	15	0	0	1	0	0	3	0	5	0	0	1	0	0	0	27	0	2341.98	sp|P13645|K1C10_HUMAN;CON__P13645	sp|P13645|K1C10_HUMAN	60	86	yes	no	2;3	6.365e-09	169.72	2	2
GSSSGGGYSSGSSSYGSGGR	AFGGSGGRGSSSGGGY	SSYGSGGRQSGSRGGS	R	G	S	G	R	Q	0	1	0	0	0	0	0	8	0	0	0	0	0	0	0	9	0	0	2	0	0	0	20	0	1739.7	sp|P35908|K22E_HUMAN;CON__P35908	sp|P35908|K22E_HUMAN	525	544	yes	no	2	0.00041169	127.07
GSTAPVGGGAFPTIVER	LRELSFGRGSTAPVGG	AFPTIVEREPWDGRDG	R	G	S	E	R	E	2	1	0	0	0	0	1	4	0	1	0	0	0	1	2	1	2	0	0	2	0	0	17	0	1614.84	sp|Q15084|PDIA6_HUMAN	sp|Q15084|PDIA6_HUMAN	393	409	yes	yes	2	5.6563e-16	157.2					1	1
GSTLDLSDLEAEK	KHPAVKEKGSTLDLSD	LSDLEAEKLVMFQRRY	K	G	S	E	K	L	1	0	0	2	0	0	2	1	0	0	3	1	0	0	0	2	1	0	0	0	0	0	13	0	1376.67	sp|O00767|ACOD_HUMAN	sp|O00767|ACOD_HUMAN	197	209	yes	yes	2	1.947e-12	180.66	1
GSYGDLGGPIITTQVTIPK	DYSYAGGRGSYGDLGG	TTQVTIPKDLAGSIIG	R	G	S	P	K	D	0	0	0	1	0	1	0	4	0	3	1	1	0	0	2	1	3	0	1	1	0	0	19	0	1916.03	sp|P61978|HNRPK_HUMAN	sp|P61978|HNRPK_HUMAN	378	396	yes	yes	2	1.1711e-56	217.68							1
GTEDFIVESLDASFR	FLVGFTNKGTEDFIVE	ESLDASFRYPQDYQFY	K	G	T	F	R	Y	1	1	0	2	0	0	2	1	0	1	1	0	0	2	0	2	1	0	0	1	0	0	15	0	1684.79	sp|P43307|SSRA_HUMAN	sp|P43307|SSRA_HUMAN	111	125	yes	yes	2	0.0012004	103.14
GTLDPVEK	ELNADLFRGTLDPVEK	GTLDPVEKALRDAKLD	R	G	T	E	K	A	0	0	0	1	0	0	1	1	0	0	1	1	0	0	1	0	1	0	0	1	0	0	8	0	857.449	sp|P11142|HSP7C_HUMAN	sp|P11142|HSP7C_HUMAN	312	319	yes	yes	2	0.011674	96.492						1
GTLVQTK	GLKSLVSKGTLVQTKG	KGTLVQTKGTGASGSF	K	G	T	T	K	G	0	0	0	0	0	1	0	1	0	0	1	1	0	0	0	0	2	0	0	1	0	0	7	0	745.433	sp|P10412|H14_HUMAN;sp|P16402|H13_HUMAN;sp|Q02539|H11_HUMAN;sp|P16401|H15_HUMAN;sp|P16403|H12_HUMAN	sp|P16401|H15_HUMAN	94	100	no	no	2	0.022331	104.45	1
GTLVQTKGTGASGSFK	GLKSLVSKGTLVQTKG	TGASGSFKLNKKAASG	K	G	T	F	K	L	1	0	0	0	0	1	0	4	0	0	1	2	0	1	0	2	3	0	0	1	0	0	16	1	1537.81	sp|P10412|H14_HUMAN;sp|P16402|H13_HUMAN;sp|Q02539|H11_HUMAN;sp|P16401|H15_HUMAN;sp|P16403|H12_HUMAN	sp|P16401|H15_HUMAN	94	109	no	no	2	8.4957e-80	283.05							1
GTNESLER	TCEVDALKGTNESLER	GTNESLERQMREMEEN	K	G	T	E	R	Q	0	1	1	0	0	0	2	1	0	0	1	0	0	0	0	1	1	0	0	0	0	0	8	0	904.425	sp|P08670|VIME_HUMAN;sp|P14136|GFAP_HUMAN	sp|P08670|VIME_HUMAN	335	342	yes	no	2	0.00029124	137.13		1
GTVVTGTLER	AVYSVPGRGTVVTGTL	VVTGTLERGILKKGDE	R	G	T	E	R	G	0	1	0	0	0	0	1	2	0	0	1	0	0	0	0	0	3	0	0	2	0	0	10	0	1031.56	sp|P49411|EFTU_HUMAN	sp|P49411|EFTU_HUMAN	272	281	yes	yes	2	7.3128e-05	120.31	1	1			1		1
GVEICIATPGR	PQIRDLERGVEICIAT	ICIATPGRLIDFLECG	R	G	V	G	R	L	1	1	0	0	1	0	1	2	0	2	0	0	0	0	1	0	1	0	0	1	0	0	11	0	1171.6	sp|P17844|DDX5_HUMAN;sp|Q92841|DDX17_HUMAN	sp|P17844|DDX5_HUMAN	217	227	yes	no	2	0.027116	72.2							1
GVLKVFLENVIR	GLIYEETRGVLKVFLE	VFLENVIRDAVTYTEH	R	G	V	I	R	D	0	1	1	0	0	0	1	1	0	1	2	1	0	1	0	0	0	0	0	3	0	0	12	1	1385.84	sp|P62805|H4_HUMAN	sp|P62805|H4_HUMAN	57	68	yes	yes	2	3.3665e-34	198.62	1	1					1
GVVDSDDLPLNVSR	PKYLNFVKGVVDSDDL	DLPLNVSRETLQQHKL	K	G	V	S	R	E	0	1	1	3	0	0	0	1	0	0	2	0	0	0	1	2	0	0	0	3	0	0	14	0	1484.75	sp|P14625|ENPL_HUMAN	sp|P14625|ENPL_HUMAN	435	448	yes	yes	2	3.5528e-09	152.4	1	1			1	1
GWGDQLIWTQTYEEALYK	KLPQTLSRGWGDQLIW	TYEEALYKSKTSNKPL	R	G	W	Y	K	S	1	0	0	1	0	2	2	2	0	1	2	1	0	0	0	0	2	2	2	0	0	0	18	0	2200.05	sp|O95994|AGR2_HUMAN	sp|O95994|AGR2_HUMAN	47	64	yes	yes	2;3	2.2716e-276	402.38	2	2			1	1
GYEEWLLNEIR	QHLEQAEKGYEEWLLN	EWLLNEIRRLERLDHL	K	G	Y	I	R	R	0	1	1	0	0	0	3	1	0	1	2	0	0	0	0	0	0	1	1	0	0	0	11	0	1420.7	sp|O43707|ACTN4_HUMAN;sp|P12814|ACTN1_HUMAN;sp|P35609|ACTN2_HUMAN	sp|O43707|ACTN4_HUMAN	396	406	no	no	2	2.3121e-15	166.55	1	1			1	1	1
GYSFTTTAER	LMKILTERGYSFTTTA	SFTTTAEREIVRDIKE	R	G	Y	E	R	E	1	1	0	0	0	0	1	1	0	0	0	0	0	1	0	1	3	0	1	0	0	0	10	0	1131.52	sp|P60709|ACTB_HUMAN;sp|P63261|ACTG_HUMAN	sp|P63261|ACTG_HUMAN	197	206	no	no	2	6.9512e-39	213.85	1	1			1	1	1
HALIIYDDLSK	EYFRDNGKHALIIYDD	IIYDDLSKQAVAYRQM	K	H	A	S	K	Q	1	0	0	2	0	0	0	0	1	2	2	1	0	0	0	1	0	0	1	0	0	0	11	0	1286.69	sp|P25705|ATPA_HUMAN	sp|P25705|ATPA_HUMAN	306	316	yes	yes	2	9.003e-08	140.16		1			1	1
HAVSEGTKAVTK	LLPGELAKHAVSEGTK	EGTKAVTKYTSSK___	K	H	A	T	K	Y	2	0	0	0	0	0	1	1	1	0	0	2	0	0	0	1	2	0	0	2	0	0	12	1	1226.66	sp|Q16778|H2B2E_HUMAN;sp|P62807|H2B1C_HUMAN;sp|P57053|H2BFS_HUMAN;sp|P06899|H2B1J_HUMAN;sp|O60814|H2B1K_HUMAN;sp|Q99877|H2B1N_HUMAN;sp|Q99880|H2B1L_HUMAN;sp|Q8N257|H2B3B_HUMAN;sp|P33778|H2B1B_HUMAN;sp|Q99879|H2B1M_HUMAN;sp|Q96A08|H2B1A_HUMAN;sp|Q93079|H2B1H_HUMAN;sp|P23527|H2B1O_HUMAN;sp|Q5QNW6|H2B2F_HUMAN;sp|P58876|H2B1D_HUMAN	sp|Q16778|H2B2E_HUMAN	110	121	no	no	2	8.4307e-19	163.46	1	1				1	1
HCNMVLENVK	GRVKAFDRHCNMVLEN	NMVLENVKEMWTEVPK	R	H	C	V	K	E	0	0	2	0	1	0	1	0	1	0	1	1	1	0	0	0	0	0	0	2	0	0	10	0	1242.58	sp|P62316|SMD2_HUMAN	sp|P62316|SMD2_HUMAN	62	71	yes	yes	2	0.0043483	91.584
HEISEMNR	GDDLRNTKHEISEMNR	HEISEMNRMIQRLRAE	K	H	E	N	R	M	0	1	1	0	0	0	2	0	1	1	0	0	1	0	0	1	0	0	0	0	0	0	8	0	1014.46	CON__Q5XQN5;CON__Q922U2;sp|P13647|K2C5_HUMAN;CON__P13647	sp|P13647|K2C5_HUMAN	384	391	no	no	2	0.00022129	153.04		1			1	1
HEQNIDCGGGYVK	LVVQFTVKHEQNIDCG	DCGGGYVKLFPNSLDQ	K	H	E	V	K	L	0	0	1	1	1	1	1	3	1	1	0	1	0	0	0	0	0	0	1	1	0	0	13	0	1475.65	sp|P27797|CALR_HUMAN	sp|P27797|CALR_HUMAN	99	111	yes	yes	2	1.3345e-13	152.96	1				1	1
HGGGGGGFGGGGFGSR	SSFSCLSRHGGGGGGF	GGGGFGSRSLVGLGGT	R	H	G	S	R	S	0	1	0	0	0	0	0	11	1	0	0	0	0	2	0	1	0	0	0	0	0	0	16	0	1319.58	sp|P35908|K22E_HUMAN;CON__P35908	sp|P35908|K22E_HUMAN	46	61	yes	no	2;3	0.00091329	165.35	2	2			1	2	1
HGVQELEIELQSQLSK	AKEVTQLRHGVQELEI	ELQSQLSKKAALEKSL	R	H	G	S	K	K	0	0	0	0	0	3	3	1	1	1	3	1	0	0	0	2	0	0	0	1	0	0	16	0	1836.96	sp|P35527|K1C9_HUMAN;CON__P35527	sp|P35527|K1C9_HUMAN	375	390	yes	no	2;3	2.2102e-153	343.52	2	2			2	2	1
HIVKEFKR	DFDQALLRHIVKEFKR	HIVKEFKRETGVDLTK	R	H	I	K	R	E	0	1	0	0	0	0	1	0	1	1	0	2	0	1	0	0	0	0	0	1	0	0	8	2	1055.62	sp|P38646|GRP75_HUMAN	sp|P38646|GRP75_HUMAN	285	292	yes	yes	2	0.003979	114.5	1	1			1	1
HLLIGVSSDR	KGPEDKKKHLLIGVSS	LIGVSSDRGLCGAIHS	K	H	L	D	R	G	0	1	0	1	0	0	0	1	1	1	2	0	0	0	0	2	0	0	0	1	0	0	10	0	1095.6	sp|P36542|ATPG_HUMAN	sp|P36542|ATPG_HUMAN	91	100	yes	yes	2	0.00056159	110.41							1
HLQLAIR	KKTRIIPRHLQLAIRN	RHLQLAIRNDEELNKL	R	H	L	I	R	N	1	1	0	0	0	1	0	0	1	1	2	0	0	0	0	0	0	0	0	0	0	0	7	0	849.518	sp|Q71UI9|H2AV_HUMAN;sp|P0C0S5|H2AZ_HUMAN;sp|Q99878|H2A1J_HUMAN;sp|Q96KK5|H2A1H_HUMAN;sp|P20671|H2A1D_HUMAN;sp|P0C0S8|H2A1_HUMAN;sp|Q9BTM1|H2AJ_HUMAN;sp|Q93077|H2A1C_HUMAN;sp|Q7L7L0|H2A3_HUMAN;sp|P04908|H2A1B_HUMAN;sp|P16104|H2AX_HUMAN;sp|Q16777|H2A2C_HUMAN;sp|Q6FI13|H2A2A_HUMAN	sp|Q99878|H2A1J_HUMAN	83	89	no	no	2	0.00025678	143.97	1	1			1	1	1
HLQLAVR	KKTRIIPRHLQLAVRN	RHLQLAVRNDEELNKL	R	H	L	V	R	N	1	1	0	0	0	1	0	0	1	0	2	0	0	0	0	0	0	0	0	1	0	0	7	0	835.503	sp|Q8IUE6|H2A2B_HUMAN	sp|Q8IUE6|H2A2B_HUMAN	83	89	yes	yes	2	0.038217	88.643							1
HLSPDGQYVPR	LVYETTDKHLSPDGQY	PDGQYVPRIMFVDPSL	K	H	L	P	R	I	0	1	0	1	0	1	0	1	1	0	1	0	0	0	2	1	0	0	1	1	0	0	11	0	1267.63	sp|O95994|AGR2_HUMAN	sp|O95994|AGR2_HUMAN	117	127	yes	yes	2;3	4.0816e-05	136.52	2	2			2	2
HLVDEPQNLIK	STVFDKLKHLVDEPQN	DEPQNLIKQNCDQFEK	K	H	L	I	K	Q	0	0	1	1	0	1	1	0	1	1	2	1	0	0	1	0	0	0	0	1	0	0	11	0	1304.71	CON__P02769	CON__P02769	402	412	yes	yes	2	0.011319	119.68							1
HNKPEVEVR	FSSQVVERHNKPEVEV	NKPEVEVRSSKELLLQ	R	H	N	V	R	S	0	1	1	0	0	0	2	0	1	0	0	1	0	0	1	0	0	0	0	2	0	0	9	1	1106.58	sp|P59998|ARPC4_HUMAN	sp|P59998|ARPC4_HUMAN	33	41	yes	yes	3	0.010848	70.399	1	1
HQGVMVGMGQK	PSIVGRPRHQGVMVGM	VMVGMGQKDSYVGDEA	R	H	Q	Q	K	D	0	0	0	0	0	2	0	3	1	0	0	1	2	0	0	0	0	0	0	2	0	0	11	0	1170.56	sp|P60709|ACTB_HUMAN;sp|P63261|ACTG_HUMAN;sp|P68133|ACTS_HUMAN;sp|P68032|ACTC_HUMAN;sp|P63267|ACTH_HUMAN;sp|P62736|ACTA_HUMAN;sp|Q562R1|ACTBL_HUMAN	sp|P63261|ACTG_HUMAN	40	50	no	no	2;3	6.7623e-08	141.48	10	8			8	6	10
HQGVMVGMGQKDSYVGDEAQSK	PSIVGRPRHQGVMVGM	VGDEAQSKRGILTLKY	R	H	Q	S	K	R	1	0	0	2	0	3	1	4	1	0	0	2	2	0	0	2	0	0	1	3	0	0	22	1	2350.07	sp|P60709|ACTB_HUMAN;sp|P63261|ACTG_HUMAN;sp|P68133|ACTS_HUMAN;sp|P68032|ACTC_HUMAN;sp|P63267|ACTH_HUMAN;sp|P62736|ACTA_HUMAN	sp|P63261|ACTG_HUMAN	40	61	no	no	3	2.2734e-59	218.22	4	4			4	2	4
HQGVMVGMGQKDSYVGDEAQSKR	PSIVGRPRHQGVMVGM	GDEAQSKRGILTLKYP	R	H	Q	K	R	G	1	1	0	2	0	3	1	4	1	0	0	2	2	0	0	2	0	0	1	3	0	0	23	2	2506.17	sp|P60709|ACTB_HUMAN;sp|P63261|ACTG_HUMAN;sp|P68133|ACTS_HUMAN;sp|P68032|ACTC_HUMAN;sp|P63267|ACTH_HUMAN;sp|P62736|ACTA_HUMAN	sp|P63261|ACTG_HUMAN	40	62	no	no	3	6.5496e-38	191.71	2	1
HRDYETATLSDIK	DGKEAMLKHRDYETAT	TATLSDIKALIRKHEA	K	H	R	I	K	A	1	1	0	2	0	0	1	0	1	1	1	1	0	0	0	1	2	0	1	0	0	0	13	1	1547.76	sp|O43707|ACTN4_HUMAN	sp|O43707|ACTN4_HUMAN	438	450	yes	yes	2;3	6.9848e-35	190.66	3	2			1	1
HRPELIEYDK	AFNALIHRHRPELIEY	PELIEYDKLRKDDPVT	R	H	R	D	K	L	0	1	0	1	0	0	2	0	1	1	1	1	0	0	1	0	0	0	1	0	0	0	10	1	1298.66	sp|O43707|ACTN4_HUMAN	sp|O43707|ACTN4_HUMAN	205	214	yes	yes	2;3	0.0010095	106.62	1	2			1		2
HRPELIEYDKLR	AFNALIHRHRPELIEY	LIEYDKLRKDDPVTNL	R	H	R	L	R	K	0	2	0	1	0	0	2	0	1	1	2	1	0	0	1	0	0	0	1	0	0	0	12	2	1567.85	sp|O43707|ACTN4_HUMAN	sp|O43707|ACTN4_HUMAN	205	216	yes	yes	3	0.022422	50.467
HTNYTMEHIR	EALIFDNKHTNYTMEH	NYTMEHIRVGWEQLLT	K	H	T	I	R	V	0	1	1	0	0	0	1	0	2	1	0	0	1	0	0	0	2	0	1	0	0	0	10	0	1300.6	sp|O43707|ACTN4_HUMAN;sp|P12814|ACTN1_HUMAN;sp|P35609|ACTN2_HUMAN	sp|O43707|ACTN4_HUMAN	724	733	no	no	2;3	0.0014685	102.06	1	1					1
HTPLVEFEEEESDKR	REGAQANRHTPLVEFE	EEEESDKRESE_____	R	H	T	K	R	E	0	1	0	1	0	0	5	0	1	0	1	1	0	1	1	1	1	0	0	1	0	0	15	1	1843.86	sp|Q96RQ3|MCCA_HUMAN	sp|Q96RQ3|MCCA_HUMAN	708	722	yes	yes	3	0.0013225	93.716					1
IAEVDASVVR	PLAEWESRIAEVDASV	EVDASVVREICSKYIY	R	I	A	V	R	E	2	1	0	1	0	0	1	0	0	1	0	0	0	0	0	1	0	0	0	3	0	0	10	0	1057.58	sp|P31930|QCR1_HUMAN	sp|P31930|QCR1_HUMAN	433	442	yes	yes	2	0.036072	65.157					1
IAEVDCTAER	FPGLAGVKIAEVDCTA	EVDCTAERNICSKYSV	K	I	A	E	R	N	2	1	0	1	1	0	2	0	0	1	0	0	0	0	0	0	1	0	0	1	0	0	10	0	1162.53	sp|Q8NBS9|TXND5_HUMAN	sp|Q8NBS9|TXND5_HUMAN	376	385	yes	yes	2	0.03505	65.5						1
IAGEASR	FVNDIFERIAGEASRL	RIAGEASRLAHYNKRS	R	I	A	S	R	L	2	1	0	0	0	0	1	1	0	1	0	0	0	0	0	1	0	0	0	0	0	0	7	0	702.366	sp|Q16778|H2B2E_HUMAN;sp|P62807|H2B1C_HUMAN;sp|P57053|H2BFS_HUMAN;sp|P06899|H2B1J_HUMAN;sp|O60814|H2B1K_HUMAN;sp|Q99877|H2B1N_HUMAN;sp|P33778|H2B1B_HUMAN;sp|Q99879|H2B1M_HUMAN;sp|Q6DRA6|H2B2D_HUMAN;sp|Q6DN03|H2B2C_HUMAN;sp|Q93079|H2B1H_HUMAN;sp|P23527|H2B1O_HUMAN;sp|Q5QNW6|H2B2F_HUMAN;sp|P58876|H2B1D_HUMAN	sp|Q16778|H2B2E_HUMAN	74	80	no	no	2	0.02247	104.21	1	1
IAGQVAAANK	QGQRDLDRIAGQVAAA	GQVAAANKKH______	R	I	A	N	K	K	4	0	1	0	0	1	0	1	0	1	0	1	0	0	0	0	0	0	0	1	0	0	10	0	941.529	sp|P39019|RS19_HUMAN	sp|P39019|RS19_HUMAN	134	143	yes	yes	2	0.0012104	127.02					1
ICDQWDALGSLTHSR	NVNTRCQKICDQWDAL	LGSLTHSRREALEKTE	K	I	C	S	R	R	1	1	0	2	1	1	0	1	1	1	2	0	0	0	0	2	1	1	0	0	0	0	15	0	1757.82	sp|O43707|ACTN4_HUMAN	sp|O43707|ACTN4_HUMAN	498	512	yes	yes	3	0.00032636	107.73	1
IDEPLEGSEDR	HESGASIKIDEPLEGS	PLEGSEDRIITITGTQ	K	I	D	D	R	I	0	1	0	2	0	0	3	1	0	1	1	0	0	0	1	1	0	0	0	0	0	0	11	0	1258.57	sp|P61978|HNRPK_HUMAN	sp|P61978|HNRPK_HUMAN	423	433	yes	yes	2	4.3783e-05	121.61	1	1			1	1	1
IDTIEIITDR	DYFEEYGKIDTIEIIT	TIEIITDRQSGKKRGF	K	I	D	D	R	Q	0	1	0	2	0	0	1	0	0	4	0	0	0	0	0	0	2	0	0	0	0	0	10	0	1187.64	sp|P22626|ROA2_HUMAN	sp|P22626|ROA2_HUMAN	138	147	yes	yes	2	1.0271e-50	234.2	1	1			1	1	1
IEDDNDNAPYFEHR	YPLPLIIKIEDDNDNA	NAPYFEHRVTIFTVPE	K	I	E	H	R	V	1	1	2	3	0	0	2	0	1	1	0	0	0	1	1	0	0	0	1	0	0	0	14	0	1733.73	sp|Q08554|DSC1_HUMAN	sp|Q08554|DSC1_HUMAN	232	245	yes	yes	2	1.4895e-06	160.86
IEDVTPIPSDSTR	RSGMKIGRIEDVTPIP	PIPSDSTRRKGGRRGR	R	I	E	T	R	R	0	1	0	2	0	0	1	0	0	2	0	0	0	0	2	2	2	0	0	1	0	0	13	0	1428.71	sp|P62263|RS14_HUMAN	sp|P62263|RS14_HUMAN	129	141	yes	yes	2	0.0013936	100.55	1	1
IEEELGSKAK	AKYNQLLRIEEELGSK	EELGSKAKFAGRNFRN	R	I	E	A	K	F	1	0	0	0	0	0	3	1	0	1	1	2	0	0	0	1	0	0	0	0	0	0	10	1	1102.59	sp|P06733|ENOA_HUMAN	sp|P06733|ENOA_HUMAN	413	422	yes	yes	2	0.040796	82.261	1
IEIESFYEGEDFSETLTR	LSSQHQARIEIESFYE	DFSETLTRAKFEELNM	R	I	E	T	R	A	0	1	0	1	0	0	5	1	0	2	1	0	0	2	0	2	2	0	1	0	0	0	18	0	2163.98	sp|P11021|GRP78_HUMAN	sp|P11021|GRP78_HUMAN	307	324	yes	yes	3	1.2661e-06	122.31						1
IEISELNR	GDSLKEIKIEISELNR	IEISELNRVIQRLQGE	K	I	E	N	R	V	0	1	1	0	0	0	2	0	0	2	1	0	0	0	0	1	0	0	0	0	0	0	8	0	972.524	sp|P35908|K22E_HUMAN;CON__P35908;sp|P04264|K2C1_HUMAN;CON__P04264	sp|P35908|K22E_HUMAN	394	401	no	no	2	7.7475e-21	211.39	1	1	1		1	1	1
IEISSPCCPR	QRRGPKCRIEISSPCC	ISSPCCPRQVPPQRCP	R	I	E	P	R	Q	0	1	0	0	2	0	1	0	0	2	0	0	0	0	2	2	0	0	0	0	0	0	10	0	1217.55	sp|Q5T749|KPRP_HUMAN	sp|Q5T749|KPRP_HUMAN	327	336	yes	yes	2	0.0023297	131.11	1	1
IEVIEIMTDR	DYFEQYGKIEVIEIMT	VIEIMTDRGSGKKRGF	K	I	E	D	R	G	0	1	0	1	0	0	2	0	0	3	0	0	1	0	0	0	1	0	0	1	0	0	10	0	1217.63	sp|P09651|ROA1_HUMAN;sp|Q32P51|RA1L2_HUMAN	sp|P09651|ROA1_HUMAN	131	140	yes	no	2	9.6557e-16	174.86	1	2			1	1	1
IEWLESHQDADIEDFK	MEKAVEEKIEWLESHQ	DADIEDFKAKKKELEE	K	I	E	F	K	A	1	0	0	3	0	1	3	0	1	2	1	1	0	1	0	1	0	1	0	0	0	0	16	0	1973.9	sp|P11021|GRP78_HUMAN	sp|P11021|GRP78_HUMAN	602	617	yes	yes	2;3	8.4819e-23	162.94	1	1			1
IFGVTTLDIVR	HGVYNPNKIFGVTTLD	VTTLDIVRANTFVAEL	K	I	F	V	R	A	0	1	0	1	0	0	0	1	0	2	1	0	0	1	0	0	2	0	0	2	0	0	11	0	1232.71	sp|P40926|MDHM_HUMAN	sp|P40926|MDHM_HUMAN	166	176	yes	yes	2	1.1109e-16	175.91	1	1			1	1	1
IFTSIGEDYDER	PVASQLPRIFTSIGED	IGEDYDERVLPSITTE	R	I	F	E	R	V	0	1	0	2	0	0	2	1	0	2	0	0	0	1	0	1	1	0	1	0	0	0	12	0	1443.65	sp|P35232|PHB_HUMAN	sp|P35232|PHB_HUMAN	106	117	yes	yes	2	1.7769e-19	166.86	1	1			1	1	1
IGAEVYHNLK	ANFREAMRIGAEVYHN	AEVYHNLKNVIKEKYG	R	I	G	L	K	N	1	0	1	0	0	0	1	1	1	1	1	1	0	0	0	0	0	0	1	1	0	0	10	0	1142.61	sp|P06733|ENOA_HUMAN	sp|P06733|ENOA_HUMAN	184	193	yes	yes	2	2.8054e-10	148.52							1
IGDEDVGR	VKVYFDLRIGDEDVGR	IGDEDVGRVIFGLFGK	R	I	G	G	R	V	0	1	0	2	0	0	1	2	0	1	0	0	0	0	0	0	0	0	0	1	0	0	8	0	859.404	sp|P23284|PPIB_HUMAN	sp|P23284|PPIB_HUMAN	52	59	yes	yes	2	0.024414	84.568
IGGIGTVPVGR	LPLQDVYKIGGIGTVP	IGTVPVGRVETGVLKP	K	I	G	G	R	V	0	1	0	0	0	0	0	4	0	2	0	0	0	0	1	0	1	0	0	2	0	0	11	0	1024.6	sp|Q5VTE0|EF1A3_HUMAN;sp|P68104|EF1A1_HUMAN;sp|Q05639|EF1A2_HUMAN	sp|Q5VTE0|EF1A3_HUMAN	256	266	yes	no	2	1.3777e-11	159.28	1	1			1	1	1
IGGVQQDTILAEGLHFR	HRAIFFNRIGGVQQDT	LAEGLHFRIPWFQYPI	R	I	G	F	R	I	1	1	0	1	0	2	1	3	1	2	2	0	0	1	0	0	1	0	0	1	0	0	17	0	1852.98	sp|Q99623|PHB2_HUMAN	sp|Q99623|PHB2_HUMAN	55	71	yes	yes	3	0.00067513	99.392
IGIEIIKR	TPANEDQKIGIEIIKR	IGIEIIKRTLKIPAMT	K	I	G	K	R	T	0	1	0	0	0	0	1	1	0	4	0	1	0	0	0	0	0	0	0	0	0	0	8	1	940.607	sp|P10809|CH60_HUMAN	sp|P10809|CH60_HUMAN	463	470	yes	yes	2	0.019573	93.195	1
IGSFGPQEDLLFLR	IGNDITYRIGSFGPQE	QEDLLFLRASELARAE	R	I	G	L	R	A	0	1	0	1	0	1	1	2	0	1	3	0	0	2	1	1	0	0	0	0	0	0	14	0	1590.84	sp|Q13085|ACACA_HUMAN	sp|Q13085|ACACA_HUMAN	1688	1701	yes	yes	2	0.037208	74.698
IHSDCAANQQVTYR	SKRNPIAKIHSDCAAN	ANQQVTYRISGVGIDQ	K	I	H	Y	R	I	2	1	1	1	1	2	0	0	1	1	0	0	0	0	0	1	1	0	1	1	0	0	14	0	1661.76	sp|Q02413|DSG1_HUMAN	sp|Q02413|DSG1_HUMAN	73	86	yes	yes	2;3	6.7027e-07	196.7
IIAATIENAQPILQIDNAR	TIEDLRNKIIAATIEN	ILQIDNARLAADDFRT	K	I	I	A	R	L	4	1	2	1	0	2	1	0	0	5	1	0	0	0	1	0	1	0	0	0	0	0	19	0	2063.14	sp|P08779|K1C16_HUMAN;CON__P08779	sp|P08779|K1C16_HUMAN	178	196	yes	no	2;3	1.9981e-42	239.33	1	1			1	1
IILDLISESPIK	DRVVECIKIILDLISE	LISESPIKGRAQPYDP	K	I	I	I	K	G	0	0	0	1	0	0	1	0	0	4	2	1	0	0	1	2	0	0	0	0	0	0	12	0	1339.8	sp|P61978|HNRPK_HUMAN	sp|P61978|HNRPK_HUMAN	208	219	yes	yes	2	2.6543e-98	270.06	1						1
IIYGGSVTGATCK	DAVAQSTRIIYGGSVT	SVTGATCKELASQPDV	R	I	I	C	K	E	1	0	0	0	1	0	0	3	0	2	0	1	0	0	0	1	2	0	1	1	0	0	13	0	1325.66	sp|P60174|TPIS_HUMAN	sp|P60174|TPIS_HUMAN	244	256	yes	yes	2	1.6801e-08	131.42
IKEWYEK	SNYELEGKIKEWYEKH	KIKEWYEKHGNSHQGE	K	I	K	E	K	H	0	0	0	0	0	0	2	0	0	1	0	2	0	0	0	0	0	1	1	0	0	0	7	1	994.512	CON__P02535-1;sp|P13645|K1C10_HUMAN;CON__P13645	sp|P13645|K1C10_HUMAN	178	184	no	no	2	0.0061112	150.05
IKFEMEQNLR	RMTLDDFRIKFEMEQN	FEMEQNLRQGVDADIN	R	I	K	L	R	Q	0	1	1	0	0	1	2	0	0	1	1	1	1	1	0	0	0	0	0	0	0	0	10	1	1306.67	sp|P35527|K1C9_HUMAN;CON__P35527	sp|P35527|K1C9_HUMAN	241	250	yes	no	2;3	5.6665e-12	182.39	2	2			3	3	2
IKIIAPPER	ALAPSTMKIKIIAPPE	KIIAPPERKYSVWIGG	K	I	K	E	R	K	1	1	0	0	0	0	1	0	0	3	0	1	0	0	2	0	0	0	0	0	0	0	9	1	1035.64	sp|P60709|ACTB_HUMAN;sp|P63261|ACTG_HUMAN;sp|P68133|ACTS_HUMAN;sp|P68032|ACTC_HUMAN;sp|P63267|ACTH_HUMAN;sp|P62736|ACTA_HUMAN;sp|Q562R1|ACTBL_HUMAN	sp|P63261|ACTG_HUMAN	327	335	no	no	2	0.012419	99.688	1				1
IKIIAPPERK	ALAPSTMKIKIIAPPE	IIAPPERKYSVWIGGS	K	I	K	R	K	Y	1	1	0	0	0	0	1	0	0	3	0	2	0	0	2	0	0	0	0	0	0	0	10	2	1163.74	sp|P60709|ACTB_HUMAN;sp|P63261|ACTG_HUMAN;sp|P68133|ACTS_HUMAN;sp|P68032|ACTC_HUMAN;sp|P63267|ACTH_HUMAN;sp|P62736|ACTA_HUMAN;sp|Q562R1|ACTBL_HUMAN	sp|P63261|ACTG_HUMAN	327	336	no	no	2	0.028777	55.567	1
ILDSVGIEADDDR	PSAKDIKKILDSVGIE	GIEADDDRLNKVISEL	K	I	L	D	R	L	1	1	0	4	0	0	1	1	0	2	1	0	0	0	0	1	0	0	0	1	0	0	13	0	1416.67	sp|P05387|RLA2_HUMAN	sp|P05387|RLA2_HUMAN	26	38	yes	yes	2	8.6776e-06	155.99
ILGADTSVDLEETGR	MSSILEERILGADTSV	VDLEETGRVLSIGDGI	R	I	L	G	R	V	1	1	0	2	0	0	2	2	0	1	2	0	0	0	0	1	2	0	0	1	0	0	15	0	1574.78	sp|P25705|ATPA_HUMAN	sp|P25705|ATPA_HUMAN	59	73	yes	yes	2	2.6159e-125	299.29	1	1			1	1	1
ILLAELEQLK	RFLEQQNKILLAELEQ	LAELEQLKGQGKSRLG	K	I	L	L	K	G	1	0	0	0	0	1	2	0	0	1	4	1	0	0	0	0	0	0	0	0	0	0	10	0	1168.71	sp|P08670|VIME_HUMAN	sp|P08670|VIME_HUMAN	130	139	yes	yes	2	4.2915e-22	190.62	1					1
ILLAELEQLKGQGK	RFLEQQNKILLAELEQ	EQLKGQGKSRLGDLYE	K	I	L	G	K	S	1	0	0	0	0	2	2	2	0	1	4	2	0	0	0	0	0	0	0	0	0	0	14	1	1538.9	sp|P08670|VIME_HUMAN	sp|P08670|VIME_HUMAN	130	143	yes	yes	2	4.8048e-40	196.16
ILNVPQELYEK	QENDFSKRILNVPQEL	VPQELYEKGYVKDVDD	R	I	L	E	K	G	0	0	1	0	0	1	2	0	0	1	2	1	0	0	1	0	0	0	1	1	0	0	11	0	1344.73	sp|Q13085|ACACA_HUMAN	sp|Q13085|ACACA_HUMAN	278	288	yes	yes	2	0.0049634	91.549					1
ILQQIPDHPK	LHTRLKYKILQQIPDH	QQIPDHPKHFSIHPDT	K	I	L	P	K	H	0	0	0	1	0	2	0	0	1	2	1	1	0	0	2	0	0	0	0	0	0	0	10	0	1187.67	sp|Q08554|DSC1_HUMAN	sp|Q08554|DSC1_HUMAN	283	292	yes	yes	2	0.034232	95.358
ILTATVDNANVLLQIDNAR	TIEDLRNKILTATVDN	LLQIDNARLAADDFRT	K	I	L	A	R	L	3	1	3	2	0	1	0	0	0	2	3	0	0	0	0	0	2	0	0	2	0	0	19	0	2053.12	sp|P02533|K1C14_HUMAN;CON__P02533	sp|P02533|K1C14_HUMAN	176	194	yes	no	2;3	3.9597e-98	349.18					2	2	1
IMFVDPSLTVR	PDGQYVPRIMFVDPSL	VDPSLTVRADITGRYS	R	I	M	V	R	A	0	1	0	1	0	0	0	0	0	1	1	0	1	1	1	1	1	0	0	2	0	0	11	0	1276.68	sp|O95994|AGR2_HUMAN;sp|Q8TD06|AGR3_HUMAN	sp|O95994|AGR2_HUMAN	128	138	yes	no	2	2.0143e-05	125.48	2	1			2	2
IMKNEIQDLQTK	EGFQKESRIMKNEIQD	EIQDLQTKMRRRKACT	R	I	M	T	K	M	0	0	1	1	0	2	1	0	0	2	1	2	1	0	0	0	1	0	0	0	0	0	12	1	1459.77	sp|P32455|GBP1_HUMAN	sp|P32455|GBP1_HUMAN	571	582	yes	yes	2	7.0703e-06	160.82
IMNVIGEPIDER	VGPETLGRIMNVIGEP	IGEPIDERGPIKTKQF	R	I	M	E	R	G	0	1	1	1	0	0	2	1	0	3	0	0	1	0	1	0	0	0	0	1	0	0	12	0	1384.7	sp|P06576|ATPB_HUMAN	sp|P06576|ATPB_HUMAN	144	155	yes	yes	2	0.025178	73.632
IMSIVDPNR	QGEAEFARIMSIVDPN	MSIVDPNRLGVVTFQA	R	I	M	N	R	L	0	1	1	1	0	0	0	0	0	2	0	0	1	0	1	1	0	0	0	1	0	0	9	0	1043.54	sp|P12814|ACTN1_HUMAN	sp|P12814|ACTN1_HUMAN	795	803	yes	yes	2	0.00045741	124.08	1	1
INISEGNCPER	IREESGARINISEGNC	SEGNCPERIITLTGPT	R	I	N	E	R	I	0	1	2	0	1	0	2	1	0	2	0	0	0	0	1	1	0	0	0	0	0	0	11	0	1287.59	sp|Q15365|PCBP1_HUMAN;sp|Q15366|PCBP2_HUMAN;sp|P57721|PCBP3_HUMAN	sp|Q15365|PCBP1_HUMAN	47	57	yes	no	2	1.6853e-06	155.53						1
INLSDTSHSLK				I	N	L	K		0	0	1	1	0	0	0	0	1	1	2	1	0	0	0	3	1	0	0	0	0	0	11	0	1213.63		REV__sp|Q12802|AKP13_HUMAN			yes	yes	2	0.01209	81.338		1			1	1
INNVIDNLIVAPGTFEVQIEEVR	SILSLVTKINNVIDNL	EVQIEEVRQVGSYKKG	K	I	N	V	R	Q	1	1	3	1	0	1	3	1	0	4	1	0	0	1	1	0	1	0	0	4	0	0	23	0	2581.38	sp|Q12905|ILF2_HUMAN	sp|Q12905|ILF2_HUMAN	81	103	yes	yes	3	1.7979e-08	114.87	1						1
INTQWLLTSGTTEANAWK	YVGGAEARINTQWLLT	TTEANAWKSTLVGHDT	R	I	N	W	K	S	2	0	2	0	0	1	1	1	0	1	2	1	0	0	0	1	4	2	0	0	0	0	18	0	2033.02	CON__Streptavidin	CON__Streptavidin	105	122	yes	yes	2;3	2.7083e-230	444.24	1	2			2	1	1
IPGGCSSKAFIGR	________________	SSKAFIGRAQWLTPVI	R	I	P	G	R	A	1	1	0	0	1	0	0	3	0	2	0	1	0	1	1	2	0	0	0	0	0	0	13	1	1348.69	sp|K7EIQ3|CS082_HUMAN	sp|K7EIQ3|CS082_HUMAN	4	16	yes	yes	2	0.010951	77.533
IPKIQQLVK	VLVGGSTRIPKIQQLV	PKIQQLVKEFFNGKEP	R	I	P	V	K	E	0	0	0	0	0	2	0	0	0	2	1	2	0	0	1	0	0	0	0	1	0	0	9	1	1065.69	sp|P11021|GRP78_HUMAN	sp|P11021|GRP78_HUMAN	368	376	yes	yes	2	0.027177	93.374					1
IQDWYDK	ANNDLENKIQDWYDKK	KIQDWYDKKGPAAIQK	K	I	Q	D	K	K	0	0	0	2	0	1	0	0	0	1	0	1	0	0	0	0	0	1	1	0	0	0	7	0	966.445	sp|P35527|K1C9_HUMAN;CON__P35527	sp|P35527|K1C9_HUMAN	185	191	yes	no	2	0.036852	125.31
IQDWYDKK	ANNDLENKIQDWYDKK	IQDWYDKKGPAAIQKN	K	I	Q	K	K	G	0	0	0	2	0	1	0	0	0	1	0	2	0	0	0	0	0	1	1	0	0	0	8	1	1094.54	sp|P35527|K1C9_HUMAN;CON__P35527	sp|P35527|K1C9_HUMAN	185	192	yes	no	2;3	0.019851	115.49		1	1			1	1
IQEAGTEVVK	QLTALTGRIQEAGTEV	EAGTEVVKAKAGAGSA	R	I	Q	V	K	A	1	0	0	0	0	1	2	1	0	1	0	1	0	0	0	0	1	0	0	2	0	0	10	0	1072.58	sp|P40926|MDHM_HUMAN	sp|P40926|MDHM_HUMAN	230	239	yes	yes	2	9.2626e-05	117.71		1			1	1
IQEAGTEVVKAK	QLTALTGRIQEAGTEV	GTEVVKAKAGAGSATL	R	I	Q	A	K	A	2	0	0	0	0	1	2	1	0	1	0	2	0	0	0	0	1	0	0	2	0	0	12	1	1271.71	sp|P40926|MDHM_HUMAN	sp|P40926|MDHM_HUMAN	230	241	yes	yes	2	9.0917e-83	257.09	1	1			1	1	1
IQLVEEELDR	EVASLNRRIQLVEEEL	LVEEELDRAQERLATA	R	I	Q	D	R	A	0	1	0	1	0	1	3	0	0	1	2	0	0	0	0	0	0	0	0	1	0	0	10	0	1242.65	sp|P07951|TPM2_HUMAN;CON__Q3SX28;sp|P67936|TPM4_HUMAN;sp|P09493|TPM1_HUMAN;sp|P06753|TPM3_HUMAN	sp|P06753|TPM3_HUMAN	93	102	no	no	2	6.1562e-08	143.96	1	1			1	1
IQTQPGYANTLR	PMEAAKVRIQTQPGYA	PGYANTLRDAAPKMYK	R	I	Q	L	R	D	1	1	1	0	0	2	0	1	0	1	1	0	0	0	1	0	2	0	1	0	0	0	12	0	1360.71	sp|Q00325|MPCP_HUMAN	sp|Q00325|MPCP_HUMAN	190	201	yes	yes	2	1.3562e-44	209.8	1	1			1	1	1
IRLENEIQTYR	YQQLLDIKIRLENEIQ	ENEIQTYRSLLEGEGS	K	I	R	Y	R	S	0	2	1	0	0	1	2	0	0	2	1	0	0	0	0	0	1	0	1	0	0	0	11	1	1433.76	sp|P13645|K1C10_HUMAN;CON__P13645	sp|P13645|K1C10_HUMAN	440	450	yes	no	2;3	1.3699e-22	208.15	2	1			1		1
ISANENSLAVR	ITHQEGEKISANENSL	NENSLAVRSTPAEDDS	K	I	S	V	R	S	2	1	2	0	0	0	1	0	0	1	1	0	0	0	0	2	0	0	0	1	0	0	11	0	1172.61	sp|Q9UHB6|LIMA1_HUMAN	sp|Q9UHB6|LIMA1_HUMAN	325	335	yes	yes	2	0.02437	80.24							1
ISEQFTAMFR	AIQELFKRISEQFTAM	EQFTAMFRRKAFLHWY	R	I	S	F	R	R	1	1	0	0	0	1	1	0	0	1	0	0	1	2	0	1	1	0	0	0	0	0	10	0	1228.59	sp|P07437|TBB5_HUMAN;sp|Q9BVA1|TBB2B_HUMAN;sp|Q13885|TBB2A_HUMAN;sp|P68371|TBB4B_HUMAN;sp|P04350|TBB4A_HUMAN;sp|Q13509|TBB3_HUMAN	sp|P07437|TBB5_HUMAN	381	390	yes	no	2	0.038324	62.166
ISGLIYEETR	ARRGGVKRISGLIYEE	GLIYEETRGVLKVFLE	R	I	S	T	R	G	0	1	0	0	0	0	2	1	0	2	1	0	0	0	0	1	1	0	1	0	0	0	10	0	1179.61	sp|P62805|H4_HUMAN	sp|P62805|H4_HUMAN	47	56	yes	yes	2	2.0266e-50	230.24	1	1			1	1	1
ISIGGGSCAISGGYGSR	YGLGGSKRISIGGGSC	ISGGYGSRAGGSYGFG	R	I	S	S	R	A	1	1	0	0	1	0	0	6	0	3	0	0	0	0	0	4	0	0	1	0	0	0	17	0	1597.75	sp|P02538|K2C6A_HUMAN;CON__P02538;sp|P04259|K2C6B_HUMAN	sp|P02538|K2C6A_HUMAN	70	86	no	no	2	2.1919e-09	179.83	1	1
ISISTSGGSFR	YNLGGSKRISISTSGG	STSGGSFRNRFGAGAG	R	I	S	F	R	N	0	1	0	0	0	0	0	2	0	2	0	0	0	1	0	4	1	0	0	0	0	0	11	0	1110.57	sp|P13647|K2C5_HUMAN;CON__P13647	sp|P13647|K2C5_HUMAN	74	84	yes	no	2	4.6717e-05	146.11	1	1			1	1	1
ISLPLPNFSSLNLR	LLEGEESRISLPLPNF	NFSSLNLRETNLDSLP	R	I	S	L	R	E	0	1	2	0	0	0	0	0	0	1	4	0	0	1	2	3	0	0	0	0	0	0	14	0	1569.89	sp|P08670|VIME_HUMAN	sp|P08670|VIME_HUMAN	411	424	yes	yes	2	3.2771e-77	239.48	1	1			1	1	1
ISSIQSIVPALEIANAHR	YVLLSEKKISSIQSIV	LEIANAHRKPLVIIAE	K	I	S	H	R	K	3	1	1	0	0	1	1	0	1	4	1	0	0	0	1	3	0	0	0	1	0	0	18	0	1918.06	sp|P10809|CH60_HUMAN	sp|P10809|CH60_HUMAN	251	268	yes	yes	3	0.00016241	109.04	1	1			1	1	1
ISSVLAGGSCR	GIGGGSSRISSVLAGG	VLAGGSCRAPSTYGGG	R	I	S	C	R	A	1	1	0	0	1	0	0	2	0	1	1	0	0	0	0	3	0	0	0	1	0	0	11	0	1105.56	sp|P02533|K1C14_HUMAN;CON__P02533;sp|P08779|K1C16_HUMAN;CON__P08779	sp|P02533|K1C14_HUMAN	31	41	no	no	2	4.9816e-06	154.84		1				1	1
ITESEEVVSR	ENAGLRLRITESEEVV	ESEEVVSREVSGIKAA	R	I	T	S	R	E	0	1	0	0	0	0	3	0	0	1	0	0	0	0	0	2	1	0	0	2	0	0	10	0	1147.57	sp|P02545|LMNA_HUMAN	sp|P02545|LMNA_HUMAN	63	72	yes	yes	2	3.7578e-30	216.12	1				1	1	1
ITIADCGQLE	RNGKTSKKITIADCGQ	IADCGQLE________	K	I	T	L	E	-	1	0	0	1	1	1	1	1	0	2	1	0	0	0	0	0	1	0	0	0	0	0	10	0	1118.53	sp|P62937|PPIA_HUMAN	sp|P62937|PPIA_HUMAN	156	165	yes	yes	2	0.0016154	134.05
ITITNDK	KSTGKENKITITNDKG	KITITNDKGRLSKEDI	K	I	T	D	K	G	0	0	1	1	0	0	0	0	0	2	0	1	0	0	0	0	2	0	0	0	0	0	7	0	803.439	sp|P11142|HSP7C_HUMAN;sp|P54652|HSP72_HUMAN;sp|P17066|HSP76_HUMAN;sp|P0DMV9|HS71B_HUMAN;sp|P0DMV8|HS71A_HUMAN;sp|P34931|HS71L_HUMAN	sp|P11142|HSP7C_HUMAN	501	507	no	no	1	0.0044981	104.45		1				1
ITITNDKGR	KSTGKENKITITNDKG	TITNDKGRLSKEDIER	K	I	T	G	R	L	0	1	1	1	0	0	0	1	0	2	0	1	0	0	0	0	2	0	0	0	0	0	9	1	1016.56	sp|P11142|HSP7C_HUMAN;sp|P54652|HSP72_HUMAN;sp|P17066|HSP76_HUMAN;sp|P0DMV9|HS71B_HUMAN;sp|P0DMV8|HS71A_HUMAN;sp|P34931|HS71L_HUMAN	sp|P11142|HSP7C_HUMAN	501	509	no	no	2	3.0868e-11	168.25	1	1			1	1
ITITNDQNR	KGTGNKNKITITNDQN	TITNDQNRLTPEEIER	K	I	T	N	R	L	0	1	2	1	0	1	0	0	0	2	0	0	0	0	0	0	2	0	0	0	0	0	9	0	1073.55	sp|P11021|GRP78_HUMAN	sp|P11021|GRP78_HUMAN	524	532	yes	yes	2	3.7183e-08	158.07	1	1			1	1
ITPSYVAFTPEGER	IANDQGNRITPSYVAF	AFTPEGERLIGDAAKN	R	I	T	E	R	L	1	1	0	0	0	0	2	1	0	1	0	0	0	1	2	1	2	0	1	1	0	0	14	0	1565.77	sp|P11021|GRP78_HUMAN	sp|P11021|GRP78_HUMAN	61	74	yes	yes	2	1.71e-21	164.9	1	1			1	1
IVLQIDNAR	ANTVDNARIVLQIDNA	VLQIDNARLAADDFRV	R	I	V	A	R	L	1	1	1	1	0	1	0	0	0	2	1	0	0	0	0	0	0	0	0	1	0	0	9	0	1040.6	sp|P05783|K1C18_HUMAN;CON__P05784	sp|P05783|K1C18_HUMAN	150	158	no	no	2	2.1461e-08	159.28	1	1			2	1	1
IVQAEGEAEAAK	AKQEQRQKIVQAEGEA	EGEAEAAKMLGEALSK	K	I	V	A	K	M	4	0	0	0	0	1	3	1	0	1	0	1	0	0	0	0	0	0	0	1	0	0	12	0	1214.61	sp|Q99623|PHB2_HUMAN	sp|Q99623|PHB2_HUMAN	225	236	yes	yes	2	1.4069e-19	168.85	1	1			1	1	1
IVVVTAGVR	YSVTANSKIVVVTAGV	VVVTAGVRQQEGESRL	K	I	V	V	R	Q	1	1	0	0	0	0	0	1	0	1	0	0	0	0	0	0	1	0	0	4	0	0	9	0	912.576	sp|P07195|LDHB_HUMAN	sp|P07195|LDHB_HUMAN	92	100	yes	yes	2	0.00096396	116.37						1	1
IWHHTFYNELR	TNWDDMEKIWHHTFYN	HTFYNELRVAPEEHPV	K	I	W	L	R	V	0	1	1	0	0	0	1	0	2	1	1	0	0	1	0	0	1	1	1	0	0	0	11	0	1514.74	sp|P60709|ACTB_HUMAN;sp|Q6S8J3|POTEE_HUMAN;sp|A5A3E0|POTEF_HUMAN;sp|P0CG38|POTEI_HUMAN;sp|Q9BYX7|ACTBM_HUMAN;sp|P0CG39|POTEJ_HUMAN;sp|P63261|ACTG_HUMAN;sp|P68133|ACTS_HUMAN;sp|P68032|ACTC_HUMAN	sp|P63261|ACTG_HUMAN	85	95	no	no	2;3	1.4419e-21	166.07	2	2			1	1	2
IYLTADNLVLNLQDESFTR	TIATSQNRIYLTADNL	LQDESFTRGSDSLIKG	R	I	Y	T	R	G	1	1	2	2	0	1	1	0	0	1	4	0	0	1	0	1	2	0	1	1	0	0	19	0	2224.14	sp|Q99623|PHB2_HUMAN	sp|Q99623|PHB2_HUMAN	271	289	yes	yes	2;3	7.0283e-57	275.19	1	1
IYVSANSGAR	ARAEGIPRIYVSANSG	VSANSGARIGLAEEIR	R	I	Y	A	R	I	2	1	1	0	0	0	0	1	0	1	0	0	0	0	0	2	0	0	1	1	0	0	10	0	1036.53	sp|Q13085|ACACA_HUMAN	sp|Q13085|ACACA_HUMAN	1714	1723	yes	yes	2	0.037572	64.654		1
KAAIISAEGDSK	VEKAEQQKKAAIISAE	ISAEGDSKAAELIANS	K	K	A	S	K	A	3	0	0	1	0	0	1	1	0	2	0	2	0	0	0	2	0	0	0	0	0	0	12	1	1188.63	sp|P35232|PHB_HUMAN	sp|P35232|PHB_HUMAN	208	219	yes	yes	2	0.0044873	96.067	1	1
KAASGEAKPK	SGSFKLNKKAASGEAK	ASGEAKPKAKKAGAAK	K	K	A	P	K	A	3	0	0	0	0	0	1	1	0	0	0	3	0	0	1	1	0	0	0	0	0	0	10	2	985.556	sp|P10412|H14_HUMAN;sp|P16401|H15_HUMAN;sp|P16403|H12_HUMAN	sp|P16401|H15_HUMAN	113	122	no	no	2	3.0868e-10	145.46	1	1					1
KAGTQIENIDEDFR	AWCNSHLRKAGTQIEN	ENIDEDFRDGLKLMLL	R	K	A	F	R	D	1	1	1	2	0	1	2	1	0	2	0	1	0	1	0	0	1	0	0	0	0	0	14	1	1634.79	sp|O43707|ACTN4_HUMAN	sp|O43707|ACTN4_HUMAN	66	79	yes	yes	2;3	1.5647e-65	238.07	2	2					3
KAGTQIENIDEDFRDGLK	AWCNSHLRKAGTQIEN	EDFRDGLKLMLLLEVI	R	K	A	L	K	L	1	1	1	3	0	1	2	2	0	2	1	2	0	1	0	0	1	0	0	0	0	0	18	2	2048.02	sp|O43707|ACTN4_HUMAN	sp|O43707|ACTN4_HUMAN	66	83	yes	yes	3	0.014459	66.201
KALAAAGYDVEK	GVSLAALKKALAAAGY	AAGYDVEKNNSRIKLG	K	K	A	E	K	N	4	0	0	1	0	0	1	1	0	0	1	2	0	0	0	0	0	0	1	1	0	0	12	1	1234.66	sp|P10412|H14_HUMAN;sp|P16402|H13_HUMAN;sp|Q02539|H11_HUMAN;sp|P22492|H1T_HUMAN;sp|P16403|H12_HUMAN	sp|P10412|H14_HUMAN	64	75	no	no	2;3	1.0114e-08	142.1	1	2			1		1
KALAAGGYDVEK	GLSLAALKKALAAGGY	AGGYDVEKNNSRIKLG	K	K	A	E	K	N	3	0	0	1	0	0	1	2	0	0	1	2	0	0	0	0	0	0	1	1	0	0	12	1	1220.64	sp|P16401|H15_HUMAN	sp|P16401|H15_HUMAN	67	78	yes	yes	2	3.3997e-05	122.18	1				1	1
KASGPPVSELITK	KSAGAAKRKASGPPVS	PVSELITKAVAASKER	R	K	A	T	K	A	1	0	0	0	0	0	1	1	0	1	1	2	0	0	2	2	1	0	0	1	0	0	13	1	1325.76	sp|P10412|H14_HUMAN;sp|P16402|H13_HUMAN;sp|P16403|H12_HUMAN	sp|P10412|H14_HUMAN	34	46	no	no	2;3	1.528e-20	171.62	2	2			2	2	2
KASGPPVSELITKAVAASK	KSAGAAKRKASGPPVS	TKAVAASKERSGVSLA	R	K	A	S	K	E	4	0	0	0	0	0	1	1	0	1	1	3	0	0	2	3	1	0	0	2	0	0	19	2	1853.06	sp|P10412|H14_HUMAN;sp|P16402|H13_HUMAN;sp|P16403|H12_HUMAN	sp|P10412|H14_HUMAN	34	52	no	no	3	0.00050653	93.812
KATGAATPK	AGAAKKPKKATGAATP	ATGAATPKKSAKKTPK	K	K	A	P	K	K	3	0	0	0	0	0	0	1	0	0	0	2	0	0	1	0	2	0	0	0	0	0	9	1	843.481	sp|P10412|H14_HUMAN	sp|P10412|H14_HUMAN	140	148	yes	yes	2	0.033264	77.533		2
KATGPPVSELITK	AGAGAAKRKATGPPVS	PVSELITKAVAASKER	R	K	A	T	K	A	1	0	0	0	0	0	1	1	0	1	1	2	0	0	2	1	2	0	0	1	0	0	13	1	1339.77	sp|P16401|H15_HUMAN	sp|P16401|H15_HUMAN	37	49	yes	yes	2;3	1.468e-19	155.88	2	2			2	2	2
KATGPPVSELITKAVAASK	AGAGAAKRKATGPPVS	TKAVAASKERNGLSLA	R	K	A	S	K	E	4	0	0	0	0	0	1	1	0	1	1	3	0	0	2	2	2	0	0	2	0	0	19	2	1867.08	sp|P16401|H15_HUMAN	sp|P16401|H15_HUMAN	37	55	yes	yes	3	0.0025755	79.837
KAVTKAQK	PAPKKGSKKAVTKAQK	KAVTKAQKKDGKKRKR	K	K	A	Q	K	K	2	0	0	0	0	1	0	0	0	0	0	3	0	0	0	0	1	0	0	1	0	0	8	2	872.544	sp|Q16778|H2B2E_HUMAN;sp|P62807|H2B1C_HUMAN;sp|P57053|H2BFS_HUMAN;sp|P06899|H2B1J_HUMAN;sp|O60814|H2B1K_HUMAN;sp|Q99877|H2B1N_HUMAN;sp|Q99880|H2B1L_HUMAN;sp|Q8N257|H2B3B_HUMAN;sp|Q6DRA6|H2B2D_HUMAN;sp|Q6DN03|H2B2C_HUMAN;sp|Q93079|H2B1H_HUMAN;sp|P23527|H2B1O_HUMAN;sp|P58876|H2B1D_HUMAN	sp|Q16778|H2B2E_HUMAN	17	24	no	no	2	2.2547e-23	205.58	1	1			1	1	1
KDAEAWFNEK	EQLAEQNRKDAEAWFN	AEAWFNEKSKELTTEI	R	K	D	E	K	S	2	0	1	1	0	0	2	0	0	0	0	2	0	1	0	0	0	1	0	0	0	0	10	1	1236.58	sp|P13645|K1C10_HUMAN;CON__P13645;sp|Q7Z3Y7|K1C28_HUMAN;CON__Q7Z3Y7	sp|P13645|K1C10_HUMAN	334	343	yes	no	2	1.2514e-23	211.86	1
KDDEVQVVR	NVRSMPIRKDDEVQVV	DDEVQVVRGHYKGQQI	R	K	D	V	R	G	0	1	0	2	0	1	1	0	0	0	0	1	0	0	0	0	0	0	0	3	0	0	9	1	1086.57	sp|Q9UNX3|RL26L_HUMAN;sp|P61254|RL26_HUMAN	sp|Q9UNX3|RL26L_HUMAN	51	59	yes	no	2	0.00020643	128.6
KDDPVTNLNNAFEVAEK	LIEYDKLRKDDPVTNL	NAFEVAEKYLDIPKML	R	K	D	E	K	Y	2	0	3	2	0	0	2	0	0	0	1	2	0	1	1	0	1	0	0	2	0	0	17	1	1902.93	sp|O43707|ACTN4_HUMAN	sp|O43707|ACTN4_HUMAN	217	233	yes	yes	2;3	7.0501e-43	220.6	3	2			1	1	2
KDIENQYETQITQIEHEVSSSGQEVQSSAK	EQLIAKNRKDIENQYE	QEVQSSAKEVTQLRHG	R	K	D	A	K	E	1	0	1	1	0	5	5	1	1	3	0	2	0	0	0	5	2	0	1	2	0	0	30	1	3391.6	sp|P35527|K1C9_HUMAN;CON__P35527	sp|P35527|K1C9_HUMAN	339	368	yes	no	3	1.2447e-06	101.39						1
KDLYANTVLSGGTTMYPGIADR	MKCDVDIRKDLYANTV	MYPGIADRMQKEITAL	R	K	D	D	R	M	2	1	1	2	0	0	0	3	0	1	2	1	1	0	1	1	3	0	2	1	0	0	22	1	2342.16	sp|P60709|ACTB_HUMAN;sp|P63261|ACTG_HUMAN	sp|P63261|ACTG_HUMAN	291	312	no	no	2;3	1.6551e-103	324.79	5	4			3	2	3
KDSETGENIR	KMRELLARKDSETGEN	SETGENIRQAASSLQQ	R	K	D	I	R	Q	0	1	1	1	0	0	2	1	0	1	0	1	0	0	0	1	1	0	0	0	0	0	10	1	1147.55	sp|P38646|GRP75_HUMAN	sp|P38646|GRP75_HUMAN	625	634	yes	yes	2	3.3882e-21	185.33	1	1			1	1	1
KDVDGAYMTK	ENEFVTIKKDVDGAYM	VDGAYMTKVDLQAKLD	K	K	D	T	K	V	1	0	0	2	0	0	0	1	0	0	0	2	1	0	0	0	1	0	1	1	0	0	10	1	1126.53	sp|P04264|K2C1_HUMAN;CON__P04264	sp|P04264|K2C1_HUMAN	289	298	yes	no	2	6.1547e-05	147.73						1
KDVDNAYMIK	ENDFVTLKKDVDNAYM	VDNAYMIKVELQSKVD	K	K	D	I	K	V	1	0	1	2	0	0	0	0	0	1	0	2	1	0	0	0	0	0	1	1	0	0	10	1	1195.59	sp|P35908|K22E_HUMAN;CON__P35908	sp|P35908|K22E_HUMAN	287	296	yes	no	2	8.4822e-05	144.65
KEGDLIAAQAR	ELKARNTKKEGDLIAA	DLIAAQARLKDLEALL	K	K	E	A	R	L	3	1	0	1	0	1	1	1	0	1	1	1	0	0	0	0	0	0	0	0	0	0	11	1	1170.64	sp|P02545|LMNA_HUMAN	sp|P02545|LMNA_HUMAN	123	133	yes	yes	2	0.0074554	91.469
KGEDFVK	PELKASIKKGEDFVKT	KKGEDFVKTLK_____	K	K	G	V	K	T	0	0	0	1	0	0	1	1	0	0	0	2	0	1	0	0	0	0	0	1	0	0	7	1	821.428	sp|P40926|MDHM_HUMAN	sp|P40926|MDHM_HUMAN	329	335	yes	yes	2	0.021334	116.9
KGPAAIQK	KIQDWYDKKGPAAIQK	KGPAAIQKNYSPYYNT	K	K	G	Q	K	N	2	0	0	0	0	1	0	1	0	1	0	2	0	0	1	0	0	0	0	0	0	0	8	1	811.492	sp|P35527|K1C9_HUMAN;CON__P35527	sp|P35527|K1C9_HUMAN	192	199	yes	no	2	0.0294	118.69					1
KHEAFESDLAAHQDR	SDIKALIRKHEAFESD	DLAAHQDRVEQIAAIA	R	K	H	D	R	V	3	1	0	2	0	1	2	0	2	0	1	1	0	1	0	1	0	0	0	0	0	0	15	1	1752.82	sp|O43707|ACTN4_HUMAN;sp|P12814|ACTN1_HUMAN;sp|P35609|ACTN2_HUMAN	sp|O43707|ACTN4_HUMAN	455	469	no	no	2;3	6.945e-31	184.21	3	4					2
KIHTVEKPYK	TTKLNRHKKIHTVEKP	HTVEKPYKCYECGKAF	K	K	I	Y	K	C	0	0	0	0	0	0	1	0	1	1	0	3	0	0	1	0	1	0	1	1	0	0	10	2	1241.71	sp|Q8N3J9|ZN664_HUMAN;sp|O43345|ZN208_HUMAN	sp|Q8N3J9|ZN664_HUMAN	79	88	yes	no	2	0.034594	52.786				1
KITIADCGQLE	SRNGKTSKKITIADCG	IADCGQLE________	K	K	I	L	E	-	1	0	0	1	1	1	1	1	0	2	1	1	0	0	0	0	1	0	0	0	0	0	11	1	1246.62	sp|P62937|PPIA_HUMAN	sp|P62937|PPIA_HUMAN	155	165	yes	yes	2	0.00096207	109.16	1	2					2
KLFIGGLSFETTDESLR	PKEPEQLRKLFIGGLS	ETTDESLRSHFEQWGT	R	K	L	L	R	S	0	1	0	1	0	0	2	2	0	1	3	1	0	2	0	2	2	0	0	0	0	0	17	1	1911.99	sp|P09651|ROA1_HUMAN;sp|Q32P51|RA1L2_HUMAN	sp|P09651|ROA1_HUMAN	15	31	yes	no	3	0.0046478	80.508
KLFIGGLSFETTEESLR	KREKEQFRKLFIGGLS	ETTEESLRNYYEQWGK	R	K	L	L	R	N	0	1	0	0	0	0	3	2	0	1	3	1	0	2	0	2	2	0	0	0	0	0	17	1	1926.01	sp|P22626|ROA2_HUMAN	sp|P22626|ROA2_HUMAN	22	38	yes	yes	3	0.02977	41.367
KLLEGEECR	DVEIATYRKLLEGEEC	LLEGEECRMSGDLSSN	R	K	L	C	R	M	0	1	0	0	1	0	3	1	0	0	2	1	0	0	0	0	0	0	0	0	0	0	9	1	1132.55	CON__P07744;sp|P35908|K22E_HUMAN;CON__P35908;CON__Q5XQN5;CON__Q922U2;sp|P02538|K2C6A_HUMAN;CON__P02538;sp|P13647|K2C5_HUMAN;CON__P13647;sp|P04259|K2C6B_HUMAN;sp|Q86Y46|K2C73_HUMAN;CON__Q32MB2;sp|Q7RTS7|K2C74_HUMAN;CON__Q7RTS7;CON__Q6NXH9	sp|P35908|K22E_HUMAN	482	490	no	no	2;3	0.0018388	137.05	1	1	1	1	1
KLLEGEEER	DMEIHAYRKLLEGEEE	LLEGEEERLRLSPSPT	R	K	L	E	R	L	0	1	0	0	0	0	4	1	0	0	2	1	0	0	0	0	0	0	0	0	0	0	9	1	1101.57	sp|P02545|LMNA_HUMAN;sp|Q03252|LMNB2_HUMAN;sp|P20700|LMNB1_HUMAN	sp|P02545|LMNA_HUMAN	378	386	no	no	2	0.0047087	102.06							1
KLLEGEESR	DIEIATYRKLLEGEES	LLEGEESRISLPLPNF	R	K	L	S	R	I	0	1	0	0	0	0	3	1	0	0	2	1	0	0	0	1	0	0	0	0	0	0	9	1	1059.56	sp|P08670|VIME_HUMAN;sp|P17661|DESM_HUMAN;sp|P41219|PERI_HUMAN;sp|P05787|K2C8_HUMAN;CON__P05787;CON__Q9H552;CON__Q9DCV7;sp|P08729|K2C7_HUMAN;CON__Q3KNV1;CON__P08729	sp|P08670|VIME_HUMAN	402	410	no	no	2	3.1326e-05	140.11	1	2				1	1
KLSAEELER	RHAPGYTRKLSAEELE	LSAEELERKRQEMMEN	R	K	L	E	R	K	1	1	0	0	0	0	3	0	0	0	2	1	0	0	0	1	0	0	0	0	0	0	9	1	1073.57	sp|Q9NXE8|CWC25_HUMAN	sp|Q9NXE8|CWC25_HUMAN	335	343	yes	yes	2	0.02459	69.598						1
KLSQIFSDENNHLSSR	REPLSTFRKLSQIFSD	ENNHLSSREILFQEEA	R	K	L	S	R	E	0	1	2	1	0	1	1	0	1	1	2	1	0	1	0	4	0	0	0	0	0	0	16	1	1873.93	sp|Q3MIN7|RGL3_HUMAN	sp|Q3MIN7|RGL3_HUMAN	375	390	yes	yes	2	0.028933	81.017
KLVIIEGDLER	RKYEEVARKLVIIEGD	IIEGDLERTEERAELA	R	K	L	E	R	T	0	1	0	1	0	0	2	1	0	2	2	1	0	0	0	0	0	0	0	1	0	0	11	1	1283.74	sp|P06753|TPM3_HUMAN	sp|P06753|TPM3_HUMAN	169	179	yes	yes	2	0.0087352	87.363							1
KMHYVDPDHVK	TTEECDMKKMHYVDPD	YVDPDHVKRAQKYAQQ	K	K	M	V	K	R	0	0	0	2	0	0	0	0	2	0	0	2	1	0	1	0	0	0	1	2	0	0	11	1	1367.67	sp|Q9UNP4|SIAT9_HUMAN	sp|Q9UNP4|SIAT9_HUMAN	96	106	yes	yes	2	0.013205	102.07
KMVIDIVLATDMSK	KKQRQSLRKMVIDIVL	VLATDMSKHMNLLADL	R	K	M	S	K	H	1	0	0	2	0	0	0	0	0	2	1	2	2	0	0	1	1	0	0	2	0	0	14	1	1562.84	sp|Q08499|PDE4D_HUMAN	sp|Q08499|PDE4D_HUMAN	564	577	yes	yes	2	0.014199	64.73
KNMMEKIK	TVMLVDERKNMMEKIK	KNMMEKIKQEERKVDG	R	K	N	I	K	Q	0	0	1	0	0	0	1	0	0	1	0	3	2	0	0	0	0	0	0	0	0	0	8	2	1020.55	sp|Q7Z7B0|FLIP1_HUMAN	sp|Q7Z7B0|FLIP1_HUMAN	513	520	yes	yes	2	0.013737	124.59		1
KPAAAAGAK	KKTPKKAKKPAAAAGA	PAAAAGAKKAKSPKKA	K	K	P	A	K	K	5	0	0	0	0	0	0	1	0	0	0	2	0	0	1	0	0	0	0	0	0	0	9	1	783.46	sp|P10412|H14_HUMAN	sp|P10412|H14_HUMAN	160	168	yes	yes	2	0.0012054	118.74		1				1	1
KPAAAAGAKK	KKTPKKAKKPAAAAGA	AAAAGAKKAKSPKKAK	K	K	P	K	K	A	5	0	0	0	0	0	0	1	0	0	0	3	0	0	1	0	0	0	0	0	0	0	10	2	911.555	sp|P10412|H14_HUMAN	sp|P10412|H14_HUMAN	160	169	yes	yes	2	0.038696	47.869
KPAAAGVK	KKTPKKAKKPAAAGVK	KPAAAGVKKVAKSPKK	K	K	P	V	K	K	3	0	0	0	0	0	0	1	0	0	0	2	0	0	1	0	0	0	0	1	0	0	8	1	740.454	sp|P16401|H15_HUMAN	sp|P16401|H15_HUMAN	161	168	yes	yes	2	0.020328	94.662
KPAAATVTK	KKTPKKAKKPAAATVT	PAAATVTKKVAKSPKK	K	K	P	T	K	K	3	0	0	0	0	0	0	0	0	0	0	2	0	0	1	0	2	0	0	1	0	0	9	1	885.528	sp|P16403|H12_HUMAN	sp|P16403|H12_HUMAN	160	168	yes	yes	2	2.9657e-07	145.72		1					1
KPAAATVTKK	KKTPKKAKKPAAATVT	AAATVTKKVAKSPKKA	K	K	P	K	K	V	3	0	0	0	0	0	0	0	0	0	0	3	0	0	1	0	2	0	0	1	0	0	10	2	1013.62	sp|P16403|H12_HUMAN	sp|P16403|H12_HUMAN	160	169	yes	yes	2	2.3519e-06	137.98
KPAGATPK	KAGAAKAKKPAGATPK	KPAGATPKKAKKAAGA	K	K	P	P	K	K	2	0	0	0	0	0	0	1	0	0	0	2	0	0	2	0	1	0	0	0	0	0	8	1	768.449	sp|P16401|H15_HUMAN	sp|P16401|H15_HUMAN	133	140	yes	yes	2	0.0010658	139.97		1
KQFYSTAKK	LFKNLPVRKQFYSTAK	QFYSTAKKCKDEIKKI	R	K	Q	K	K	C	1	0	0	0	0	1	0	0	0	0	0	3	0	1	0	1	1	0	1	0	0	0	9	2	1099.6	sp|P54277|PMS1_HUMAN	sp|P54277|PMS1_HUMAN	156	164	yes	yes	2	0.028762	85.161					1
KQISNLQQSISDAEQR	RSEIDNVKKQISNLQQ	SISDAEQRGENALKDA	K	K	Q	Q	R	G	1	1	1	1	0	4	1	0	0	2	1	1	0	0	0	3	0	0	0	0	0	0	16	1	1843.94	sp|P04264|K2C1_HUMAN;CON__P04264	sp|P04264|K2C1_HUMAN	417	432	yes	no	2;3	0.00016978	191.63					1	1
KQLATKAAR	STGGKAPRKQLATKAA	QLATKAARKSAPATGG	R	K	Q	A	R	K	3	1	0	0	0	1	0	0	0	0	1	2	0	0	0	0	1	0	0	0	0	0	9	2	985.603	sp|P68431|H31_HUMAN;sp|Q6NXT2|H3C_HUMAN;sp|P84243|H33_HUMAN;sp|Q71DI3|H32_HUMAN	sp|Q71DI3|H32_HUMAN	19	27	no	no	2;3	2.8289e-25	200.54	2	1			1		2
KQPPVSPGTALVGSQK	KRGRGRPRKQPPVSPG	TALVGSQKEPSEVPTP	R	K	Q	Q	K	E	1	0	0	0	0	2	0	2	0	0	1	2	0	0	3	2	1	0	0	2	0	0	16	1	1592.89	sp|P17096|HMGA1_HUMAN	sp|P17096|HMGA1_HUMAN	31	46	yes	yes	2;3	6.2223e-22	164.92	1	1					1
KQPPVSPGTALVGSQKEPSEVPTPK	KRGRGRPRKQPPVSPG	PSEVPTPKRPRGRPKG	R	K	Q	P	K	R	1	0	0	0	0	2	2	2	0	0	1	3	0	0	6	3	2	0	0	3	0	0	25	2	2557.38	sp|P17096|HMGA1_HUMAN	sp|P17096|HMGA1_HUMAN	31	55	yes	yes	3	6.7361e-22	151.85
KQQQEPTGEPSPK	KRGRGRPRKQQQEPTG	PTGEPSPKRPRGRPKG	R	K	Q	P	K	R	0	0	0	0	0	3	2	1	0	0	0	2	0	0	3	1	1	0	0	0	0	0	13	1	1452.72	sp|P52926|HMGA2_HUMAN	sp|P52926|HMGA2_HUMAN	34	46	yes	yes	2;3	2.44e-22	216.91		2
KRAGWQCPECK	LDTALTARKRAGWQCP	GWQCPECKVCQACRKP	R	K	R	C	K	V	1	1	0	0	2	1	1	1	0	0	0	2	0	0	1	0	0	1	0	0	0	0	11	2	1418.65	sp|O14686|KMT2D_HUMAN	sp|O14686|KMT2D_HUMAN	264	274	yes	yes	2	0.034418	120.87					1
KSAPATGGVK	QLATKAARKSAPATGG	APATGGVKKPHRYRPG	R	K	S	V	K	K	2	0	0	0	0	0	0	2	0	0	0	2	0	0	1	1	1	0	0	1	0	0	10	1	914.519	sp|P68431|H31_HUMAN;sp|Q16695|H31T_HUMAN;sp|Q71DI3|H32_HUMAN	sp|Q71DI3|H32_HUMAN	28	37	no	no	2	0.0036523	97.565	1	1					1
KSDIDEIVLVGGSTR	VLEDSDLKKSDIDEIV	VLVGGSTRIPKIQQLV	K	K	S	T	R	I	0	1	0	2	0	0	1	2	0	2	1	1	0	0	0	2	1	0	0	2	0	0	15	1	1587.85	sp|P11021|GRP78_HUMAN	sp|P11021|GRP78_HUMAN	353	367	yes	yes	2;3	4.6993e-64	227.92	1	1			3	2
KSSTPEEVK	VFNDMKVRKSSTPEEV	SSTPEEVKKRKKAVLF	R	K	S	V	K	K	0	0	0	0	0	0	2	0	0	0	0	2	0	0	1	2	1	0	0	1	0	0	9	1	1003.52	sp|P23528|COF1_HUMAN	sp|P23528|COF1_HUMAN	22	30	yes	yes	2	0.0012967	117.81
KTGQAPGFSYTDANK	NLHGLFGRKTGQAPGF	FSYTDANKNKGITWGE	R	K	T	N	K	N	2	0	1	1	0	1	0	2	0	0	0	2	0	1	1	1	2	0	1	0	0	0	15	1	1583.76	CON__P62894	CON__P62894	40	54	yes	yes	2;3	1.5295e-05	161.21	1	2			1	1
KTLLSNLEEAKK	IEKTNEERKTLLSNLE	SNLEEAKKKKEDALNE	R	K	T	K	K	K	1	0	1	0	0	0	2	0	0	0	3	3	0	0	0	1	1	0	0	0	0	0	12	2	1372.79	sp|P10909|CLUS_HUMAN	sp|P10909|CLUS_HUMAN	68	79	yes	yes	2	0.019976	104.2							1
KTTTTPGR	NKGAAKTRKTTTTPGR	KTTTTPGRKPRGRPKK	R	K	T	G	R	K	0	1	0	0	0	0	0	1	0	0	0	1	0	0	1	0	4	0	0	0	0	0	8	1	860.472	sp|P17096|HMGA1_HUMAN	sp|P17096|HMGA1_HUMAN	74	81	yes	yes	2	0.0037838	122.19
KTVGVEPAADGK	RYNGLIHRKTVGVEPA	VEPAADGKGVVVVIKR	R	K	T	G	K	G	2	0	0	1	0	0	1	2	0	0	0	2	0	0	1	0	1	0	0	2	0	0	12	1	1170.62	sp|P46779|RL28_HUMAN	sp|P46779|RL28_HUMAN	47	58	yes	yes	3	0.042187	25.234
KVESLQEEIAFLK	LARLDLERKVESLQEE	QEEIAFLKKLHEEEIQ	R	K	V	L	K	K	1	0	0	0	0	1	3	0	0	1	2	2	0	1	0	1	0	0	0	1	0	0	13	1	1532.85	sp|P08670|VIME_HUMAN	sp|P08670|VIME_HUMAN	223	235	yes	yes	2;3	6.9136e-84	264.3
KVESLQEEIAFLKK	LARLDLERKVESLQEE	EEIAFLKKLHEEEIQE	R	K	V	K	K	L	1	0	0	0	0	1	3	0	0	1	2	3	0	1	0	1	0	0	0	1	0	0	14	2	1660.94	sp|P08670|VIME_HUMAN	sp|P08670|VIME_HUMAN	223	236	yes	yes	3	0.00013304	110.25
KVIDDTNITR	ENDIHGLRKVIDDTNI	IDDTNITRLQLETEIE	R	K	V	T	R	L	0	1	1	2	0	0	0	0	0	2	0	1	0	0	0	0	2	0	0	1	0	0	10	1	1173.64	sp|P05783|K1C18_HUMAN	sp|P05783|K1C18_HUMAN	187	196	yes	yes	2	4.4346e-07	138.25
KVMESEDIHNK				K	V	N	K		0	0	1	1	0	0	2	0	1	1	0	2	1	0	0	1	0	0	0	1	0	0	11	1	1328.64		REV__sp|Q92598|HS105_HUMAN			yes	yes	2	0.015844	56.434		1
KVPQVSTPTLVEVSR	ALIVRYTRKVPQVSTP	PTLVEVSRSLGKVGTR	R	K	V	S	R	S	0	1	0	0	0	1	1	0	0	0	1	1	0	0	2	2	2	0	0	4	0	0	15	1	1638.93	sp|P02768|ALBU_HUMAN;CON__P02768-1;CON__P02769	CON__P02769	437	451	no	no	2;3	0.0072345	124.48			1		1
KVTHAVVTVPAYFNDAQR	TAEAYLGKKVTHAVVT	AYFNDAQRQATKDAGT	K	K	V	Q	R	Q	3	1	1	1	0	1	0	0	1	0	0	1	0	1	1	0	2	0	1	4	0	0	18	1	2015.06	sp|P11021|GRP78_HUMAN	sp|P11021|GRP78_HUMAN	164	181	yes	yes	3	0.00036852	98.077	1	1
KWPQQVVQK	KRPRGRPRKWPQQVVQ	WPQQVVQKKPAQEETE	R	K	W	Q	K	K	0	0	0	0	0	3	0	0	0	0	0	2	0	0	1	0	0	1	0	2	0	0	9	1	1139.65	sp|P52926|HMGA2_HUMAN	sp|P52926|HMGA2_HUMAN	82	90	yes	yes	2	0.00089318	120.49
KYEDEINK	DLVEDYKKKYEDEINK	KYEDEINKRTAAENDF	K	K	Y	N	K	R	0	0	1	1	0	0	2	0	0	1	0	2	0	0	0	0	0	0	1	0	0	0	8	1	1037.5	sp|P35908|K22E_HUMAN;CON__P35908	sp|P35908|K22E_HUMAN	267	274	no	no	2	1.6524e-08	176.44			1
KYEDEINKR	DLVEDYKKKYEDEINK	YEDEINKRTAAENDFV	K	K	Y	K	R	T	0	1	1	1	0	0	2	0	0	1	0	2	0	0	0	0	0	0	1	0	0	0	9	2	1193.6	sp|P35908|K22E_HUMAN;CON__P35908	sp|P35908|K22E_HUMAN	267	275	no	no	2;3	1.3778e-54	253.05		1	3	1			1
LAADDFR	LLQIDNARLAADDFRL	RLAADDFRLKYENEVA	R	L	A	F	R	L	2	1	0	2	0	0	0	0	0	0	1	0	0	1	0	0	0	0	0	0	0	0	7	0	806.392	sp|P05783|K1C18_HUMAN;CON__P05784;sp|O76014|KRT37_HUMAN;CON__A2AB72;sp|O76015|KRT38_HUMAN;CON__O76015;sp|O76013|KRT36_HUMAN;CON__O76013;CON__O76014;sp|P02533|K1C14_HUMAN;CON__P02533;CON__Q6IFX2;CON__A2A4G1;CON__P02535-1;sp|Q2M2I5|K1C24_HUMAN;CON__Q2M2I5;sp|P08779|K1C16_HUMAN;CON__P08779;CON__Q9Z2K1;CON__Q3ZAW8;sp|P13645|K1C10_HUMAN;CON__P13645;sp|Q7Z3Y7|K1C28_HUMAN;CON__Q7Z3Y7;CON__Q148H6;sp|Q046…	sp|P13645|K1C10_HUMAN	229	235	no	no	2	0.018723	110.63							1
LAADVGKAGAER	PLDFARTRLAADVGKA	VGKAGAEREFRGLGDC	R	L	A	E	R	E	4	1	0	1	0	0	1	2	0	0	1	1	0	0	0	0	0	0	0	1	0	0	12	1	1156.62	sp|P05141|ADT2_HUMAN	sp|P05141|ADT2_HUMAN	141	152	yes	yes	2	2.4251e-14	160.72	1	1			1	1	1
LAADVGKSGTER	PLDFARTRLAADVGKS	VGKSGTEREFRGLGDC	R	L	A	E	R	E	2	1	0	1	0	0	1	2	0	0	1	1	0	0	0	1	1	0	0	1	0	0	12	1	1202.63	sp|P12236|ADT3_HUMAN	sp|P12236|ADT3_HUMAN	141	152	yes	yes	2	1.0562e-07	132.56	1						1
LAAIAESGVER	GSSGGVIRLAAIAESG	IAESGVERQVLLGDQI	R	L	A	E	R	Q	3	1	0	0	0	0	2	1	0	1	1	0	0	0	0	1	0	0	0	1	0	0	11	0	1114.6	sp|P28072|PSB6_HUMAN	sp|P28072|PSB6_HUMAN	210	220	yes	yes	2	0.0040437	93.667
LAAVDATVNQVLASR	EQTKGKVKLAAVDATV	VNQVLASRYGIRGFPT	K	L	A	S	R	Y	4	1	1	1	0	1	0	0	0	0	2	0	0	0	0	1	1	0	0	3	0	0	15	0	1526.84	sp|Q15084|PDIA6_HUMAN	sp|Q15084|PDIA6_HUMAN	217	231	yes	yes	2	0.021368	88.075
LADALQELR	KQREFESRLADALQEL	ADALQELRAQHEDQVE	R	L	A	L	R	A	2	1	0	1	0	1	1	0	0	0	3	0	0	0	0	0	0	0	0	0	0	0	9	0	1027.57	sp|P02545|LMNA_HUMAN	sp|P02545|LMNA_HUMAN	241	249	yes	yes	2	0.00014349	128.86					1	1	1
LAELEEALQK	ALKDARNKLAELEEAL	ELEEALQKAKQDMARL	K	L	A	Q	K	A	2	0	0	0	0	1	3	0	0	0	3	1	0	0	0	0	0	0	0	0	0	0	10	0	1142.62	sp|P13647|K2C5_HUMAN;CON__P13647	sp|P13647|K2C5_HUMAN	432	441	yes	no	2	1.879e-05	152.11		1			1	1
LAEQFVLLNLVYETTDK	AENKEIQKLAEQFVLL	LVYETTDKHLSPDGQY	K	L	A	D	K	H	1	0	1	1	0	1	2	0	0	0	4	1	0	1	0	0	2	0	1	2	0	0	17	0	1995.06	sp|O95994|AGR2_HUMAN	sp|O95994|AGR2_HUMAN	100	116	yes	yes	2;3	7.3032e-22	209.53	2	2			2	2
LAILGIHNEVSK	LPDADKERLAILGIHN	GIHNEVSKIVQTYHVN	R	L	A	S	K	I	1	0	1	0	0	0	1	1	1	2	2	1	0	0	0	1	0	0	0	1	0	0	12	0	1292.75	sp|P12814|ACTN1_HUMAN	sp|P12814|ACTN1_HUMAN	566	577	yes	yes	2	0.0014612	100.69	1	1					1
LALDLEIATYR	YQELMNTKLALDLEIA	DLEIATYRTLLEGEES	K	L	A	Y	R	T	2	1	0	1	0	0	1	0	0	1	3	0	0	0	0	0	1	0	1	0	0	0	11	0	1276.7	sp|P04264|K2C1_HUMAN;CON__P04264	sp|P04264|K2C1_HUMAN	473	483	yes	no	2	7.5025e-23	204.52	1	1			1	1	1
LALDVEIATYR	YQELMNVKLALDVEIA	DVEIATYRKLLEGEEC	K	L	A	Y	R	K	2	1	0	1	0	0	1	0	0	1	2	0	0	0	0	0	1	0	1	1	0	0	11	0	1262.69	CON__P07744;CON__REFSEQ:XP_932229;sp|P35908|K22E_HUMAN;CON__P35908;CON__Q5XQN5;CON__Q922U2;sp|P02538|K2C6A_HUMAN;CON__P02538;sp|P13647|K2C5_HUMAN;CON__P13647;sp|P04259|K2C6B_HUMAN	sp|P35908|K22E_HUMAN	471	481	no	no	2	1.5228e-16	196.52	1	1			1	1	1
LAPDYDALDVANK	GEKKAYVRLAPDYDAL	DALDVANKIGII____	R	L	A	N	K	I	3	0	1	3	0	0	0	0	0	0	2	1	0	0	1	0	0	0	1	1	0	0	13	0	1403.69	sp|P62750|RL23A_HUMAN	sp|P62750|RL23A_HUMAN	140	152	yes	yes	2	0.001316	101.35
LAPEYEAAATR	PWCGHCKRLAPEYEAA	EYEAAATRLKGIVPLA	R	L	A	T	R	L	4	1	0	0	0	0	2	0	0	0	1	0	0	0	1	0	1	0	1	0	0	0	11	0	1190.59	sp|P30101|PDIA3_HUMAN	sp|P30101|PDIA3_HUMAN	63	73	yes	yes	2	0.01875	77.288	1
LASDLLEWIR	HLMEDYEKLASDLLEW	SDLLEWIRRTIPWLED	K	L	A	I	R	R	1	1	0	1	0	0	1	0	0	1	3	0	0	0	0	1	0	1	0	0	0	0	10	0	1214.67	sp|O43707|ACTN4_HUMAN;sp|P12814|ACTN1_HUMAN	sp|O43707|ACTN4_HUMAN	301	310	no	no	2	3.3572e-39	218.48	1	1			1	1	1
LASVPAGGAVAVSAAPGSAAPAAGSAPAAAEEK	VIAQGIGKLASVPAGG	APAAAEEKKDEKKEES	K	L	A	E	K	K	14	0	0	0	0	0	2	4	0	0	1	1	0	0	4	4	0	0	0	3	0	0	33	0	2773.42	sp|P05387|RLA2_HUMAN	sp|P05387|RLA2_HUMAN	62	94	yes	yes	3	5.4809e-10	103.04
LASYLDKVQALEEANNDLENK	TMQELNSRLASYLDKV	ANNDLENKIQDWYDKK	R	L	A	N	K	I	3	0	3	2	0	1	3	0	0	0	4	2	0	0	0	1	0	0	1	1	0	0	21	1	2376.18	sp|P35527|K1C9_HUMAN;CON__P35527	sp|P35527|K1C9_HUMAN	164	184	yes	no	2;3	2.0993e-43	279.91		1			2		1
LASYLDKVR	TMQNLNDRLASYLDKV	ASYLDKVRALEESNYE	R	L	A	V	R	A	1	1	0	1	0	0	0	0	0	0	2	1	0	0	0	1	0	0	1	1	0	0	9	1	1063.6	sp|P02533|K1C14_HUMAN;CON__P02533;CON__A2A4G1;sp|P08779|K1C16_HUMAN;CON__P08779;sp|P13645|K1C10_HUMAN;CON__P13645;sp|Q04695|K1C17_HUMAN;CON__Q04695	sp|P13645|K1C10_HUMAN	157	165	no	no	2	0.00037689	117.81	1	1			1
LASYLDR	TMQSLNDRLASYLDRV	RLASYLDRVRSLETEN	R	L	A	D	R	V	1	1	0	1	0	0	0	0	0	0	2	0	0	0	0	1	0	0	1	0	0	0	7	0	836.439	sp|P05783|K1C18_HUMAN	sp|P05783|K1C18_HUMAN	91	97	yes	yes	2	0.011073	120.49	1						1
LCEGVGSVNVCVSSSR	LLEGEEQRLCEGVGSV	NVCVSSSRGGVVCGDL	R	L	C	S	R	G	0	1	1	0	2	0	1	2	0	0	1	0	0	0	0	4	0	0	0	4	0	0	16	0	1708.79	sp|O43790|KRT86_HUMAN;CON__O43790;sp|P78386|KRT85_HUMAN;CON__P78386	sp|O43790|KRT86_HUMAN	417	432	yes	no	2	1.0444e-40	233.52	1	1
LCKKSSILVHK	DRKRLHFKLCKKSSIL	KSSILVHKLLDKLLVL	K	L	C	H	K	L	0	0	0	0	1	0	0	0	1	1	2	3	0	0	0	2	0	0	0	1	0	0	11	2	1311.77	sp|Q8N448|LNX2_HUMAN	sp|Q8N448|LNX2_HUMAN	95	105	yes	yes	3	0.022047	51.762		1
LCTSATESEVAR	VLQGQWMRLCTSATES	ATESEVARGKNILRNA	R	L	C	A	R	G	2	1	0	0	1	0	2	0	0	0	1	0	0	0	0	2	2	0	0	1	0	0	12	0	1322.61	sp|P31930|QCR1_HUMAN	sp|P31930|QCR1_HUMAN	379	390	yes	yes	2	0.0022973	97.597
LCVLHEK	YLSLILNRLCVLHEKT	RLCVLHEKTPVSEKVT	R	L	C	E	K	T	0	0	0	0	1	0	1	0	1	0	2	1	0	0	0	0	0	0	0	1	0	0	7	0	897.474	CON__P02769	CON__P02769	483	489	yes	yes	2	0.030409	128.48
LCYVALDFEQEMATAASSSSLEK	IVRDIKEKLCYVALDF	ASSSSLEKSYELPDGQ	K	L	C	E	K	S	4	0	0	1	1	1	3	0	0	0	3	1	1	1	0	4	1	0	1	1	0	0	23	0	2549.17	sp|P60709|ACTB_HUMAN;sp|Q6S8J3|POTEE_HUMAN;sp|P63261|ACTG_HUMAN	sp|P63261|ACTG_HUMAN	216	238	no	no	2;3	1.3248e-46	232.01	3	3			3	1	2
LDHLAEKFR	NEIRRLERLDHLAEKF	DHLAEKFRQKASIHEA	R	L	D	F	R	Q	1	1	0	1	0	0	1	0	1	0	2	1	0	1	0	0	0	0	0	0	0	0	9	1	1127.61	sp|O43707|ACTN4_HUMAN;sp|P12814|ACTN1_HUMAN	sp|O43707|ACTN4_HUMAN	411	419	no	no	2;3	0.0008855	117.81	2	1				1
LDIDSPPITAR	TFLEHMCRLDIDSPPI	DSPPITARNTGIICTI	R	L	D	A	R	N	1	1	0	2	0	0	0	0	0	2	1	0	0	0	2	1	1	0	0	0	0	0	11	0	1196.64	sp|P14618|KPYM_HUMAN	sp|P14618|KPYM_HUMAN	33	43	yes	yes	2	0.001403	101.97	1
LDNLQQEIDFLTALYQAELSQMQTQISETNVILSMDNNR	TKVDLQAKLDNLQQEI	ILSMDNNRSLDLDSII	K	L	D	N	R	S	2	1	4	3	0	6	3	0	0	3	6	0	2	1	0	3	3	0	1	1	0	0	39	0	4526.19	sp|P04264|K2C1_HUMAN;CON__P04264	sp|P04264|K2C1_HUMAN	305	343	yes	no	4	0.0015182	49.806
LDSELKNMQDMVEDYR	QLKSDQSRLDSELKNM	QDMVEDYRNKYEDEIN	R	L	D	Y	R	N	0	1	1	3	0	1	2	0	0	0	2	1	2	0	0	1	0	0	1	1	0	0	16	1	1984.89	sp|P04264|K2C1_HUMAN;CON__P04264	sp|P04264|K2C1_HUMAN	252	267	yes	no	3	0.029553	84.62
LECEINTYR	VLLDVRARLECEINTY	ECEINTYRSLLESEDC	R	L	E	Y	R	S	0	1	1	0	1	0	2	0	0	1	1	0	0	0	0	0	1	0	1	0	0	0	9	0	1196.55	sp|Q15323|K1H1_HUMAN;CON__Q9UE12;CON__Q15323;sp|O76009|KT33A_HUMAN;CON__Q6NTB9;CON__O76009;CON__Q8IUT8;CON__Q9D646;CON__O76011;CON__A2A5Y0;sp|O76011|KRT34_HUMAN;sp|Q14525|KT33B_HUMAN;CON__Q14525;CON__REFSEQ:XP_986630	sp|Q15323|K1H1_HUMAN	349	357	no	no	2	1.2445e-16	200.86	1
LEGLTDEINFLR	NKVELESRLEGLTDEI	TDEINFLRQLYEEEIR	R	L	E	L	R	Q	0	1	1	1	0	0	2	1	0	1	3	0	0	1	0	0	1	0	0	0	0	0	12	0	1418.74	sp|P05787|K2C8_HUMAN;CON__P05787;CON__H-INV:HIT000292931	sp|P05787|K2C8_HUMAN	214	225	yes	no	2	1.7339e-98	275.13	1	1			1		1
LEKDKSDLQLEVDDLLTR	NLQQVKQKLEKDKSDL	EVDDLLTRVEQMTRAK	K	L	E	T	R	V	0	1	0	4	0	1	2	0	0	0	5	2	0	0	0	1	1	0	0	1	0	0	18	2	2129.12	sp|Q9Y2K3|MYH15_HUMAN	sp|Q9Y2K3|MYH15_HUMAN	1229	1246	yes	yes	3	0.034527	90.706							1
LELQGPR	EIEGRAIRLELQGPRG	RLELQGPRGSPNARSQ	R	L	E	P	R	G	0	1	0	0	0	1	1	1	0	0	2	0	0	0	1	0	0	0	0	0	0	0	7	0	811.455	sp|P19338|NUCL_HUMAN	sp|P19338|NUCL_HUMAN	555	561	yes	yes	2	0.030842	94.662
LENEIQTYR	QLLDIKIRLENEIQTY	ENEIQTYRSLLEGEGS	R	L	E	Y	R	S	0	1	1	0	0	1	2	0	0	1	1	0	0	0	0	0	1	0	1	0	0	0	9	0	1164.58	CON__P02535-1;sp|P13645|K1C10_HUMAN;CON__P13645	sp|P13645|K1C10_HUMAN	442	450	no	no	2	7.7206e-32	219.8	1	1	1	1			1
LEQEIATYR	ILLDVKTRLEQEIATY	EQEIATYRRLLEGEDA	R	L	E	Y	R	R	1	1	0	0	0	1	2	0	0	1	1	0	0	0	0	0	1	0	1	0	0	0	9	0	1121.57	sp|P02533|K1C14_HUMAN;CON__P02533;CON__Q6IFX2;CON__A2A4G1;CON__Q61782;sp|P35900|K1C20_HUMAN;CON__P35900;CON__Q9D312;sp|P08779|K1C16_HUMAN;CON__P08779;CON__Q9Z2K1;CON__Q3ZAW8;sp|Q04695|K1C17_HUMAN;CON__Q04695;CON__ENSEMBL:ENSP00000377550;sp|P13646|K1C13_HUMAN;CON__P13646-1	sp|P02533|K1C14_HUMAN	408	416	no	no	2	4.9192e-30	214.05	1				1	1	1
LEQLASR	SSKLFSAKLEQLASRS	KLEQLASRSNSLGRAT	K	L	E	S	R	S	1	1	0	0	0	1	1	0	0	0	2	0	0	0	0	1	0	0	0	0	0	0	7	0	815.45	sp|Q2KJY2|KI26B_HUMAN	sp|Q2KJY2|KI26B_HUMAN	1659	1665	yes	yes	2	0.0073735	124.59						1	1
LFEMAYK	SLQQASLKLFEMAYKK	KLFEMAYKKMASEREG	K	L	F	Y	K	K	1	0	0	0	0	0	1	0	0	0	1	1	1	1	0	0	0	0	1	0	0	0	7	0	900.442	sp|P38646|GRP75_HUMAN	sp|P38646|GRP75_HUMAN	647	653	yes	yes	2	0.023939	101.69		1
LFIGGLSFETTDESLR	KEPEQLRKLFIGGLSF	ETTDESLRSHFEQWGT	K	L	F	L	R	S	0	1	0	1	0	0	2	2	0	1	3	0	0	2	0	2	2	0	0	0	0	0	16	0	1783.9	sp|P09651|ROA1_HUMAN;sp|Q32P51|RA1L2_HUMAN	sp|P09651|ROA1_HUMAN	16	31	yes	no	2	3.7876e-108	282.05					1	1	1
LFIGGLSFETTEESLR	REKEQFRKLFIGGLSF	ETTEESLRNYYEQWGK	K	L	F	L	R	N	0	1	0	0	0	0	3	2	0	1	3	0	0	2	0	2	2	0	0	0	0	0	16	0	1797.91	sp|P22626|ROA2_HUMAN	sp|P22626|ROA2_HUMAN	23	38	yes	yes	2	1.0854e-107	277.15	1	1					1
LGDLYEEEMR	LKGQGKSRLGDLYEEE	DLYEEEMRELRRQVDQ	R	L	G	M	R	E	0	1	0	1	0	0	3	1	0	0	2	0	1	0	0	0	0	0	1	0	0	0	10	0	1253.56	sp|P08670|VIME_HUMAN	sp|P08670|VIME_HUMAN	146	155	yes	yes	2	1.7816e-10	153.05	1	1			1	2	2
LGGANKEMTHLQK	EMEEIRKKLGGANKEM	KEMTHLQKEVTAIETK	K	L	G	Q	K	E	1	0	1	0	0	1	1	2	1	0	2	2	1	0	0	0	1	0	0	0	0	0	13	1	1425.74	sp|Q14683|SMC1A_HUMAN	sp|Q14683|SMC1A_HUMAN	898	910	yes	yes	2	0.025483	73.841						1
LGGIPVGVVAVETR	TVVVGRARLGGIPVGV	GVVAVETRTVELSIPA	R	L	G	T	R	T	1	1	0	0	0	0	1	3	0	1	1	0	0	0	1	0	1	0	0	4	0	0	14	0	1365.8	sp|Q13085|ACACA_HUMAN	sp|Q13085|ACACA_HUMAN	1978	1991	yes	yes	2	0.0063256	91.469
LGLDYEER	ELPSMYQRLGLDYEER	LGLDYEERVLPSIVNE	R	L	G	E	R	V	0	1	0	1	0	0	2	1	0	0	2	0	0	0	0	0	0	0	1	0	0	0	8	0	993.477	sp|Q99623|PHB2_HUMAN	sp|Q99623|PHB2_HUMAN	124	131	yes	yes	2	1.3026e-06	155	1	1			1	1	1
LGSNSALTTSNIASFEEAFICLQK	NSTDVFQRLGSNSALT	EAFICLQKLMAAVRDI	R	L	G	Q	K	L	3	0	2	0	1	1	2	1	0	2	3	1	0	2	0	4	2	0	0	0	0	0	24	0	2600.28	sp|Q5T5J6|SWT1_HUMAN	sp|Q5T5J6|SWT1_HUMAN	777	800	yes	yes	3	0.021084	44.415
LGVIEDHSNR	KEFGTNIKLGVIEDHS	VIEDHSNRTRLAKLLR	K	L	G	N	R	T	0	1	1	1	0	0	1	1	1	1	1	0	0	0	0	1	0	0	0	1	0	0	10	0	1138.57	sp|P14625|ENPL_HUMAN;sp|Q58FF3|ENPLL_HUMAN	sp|P14625|ENPL_HUMAN	494	503	yes	no	2	0.0028481	96.665		1				1
LHEEEIQELQAQIQEQHVQIDVDVSKPDLTAALR	EEIAFLKKLHEEEIQE	PDLTAALRDVRQQYES	K	L	H	L	R	D	3	1	0	3	0	6	5	0	2	3	4	1	0	0	1	1	1	0	0	3	0	0	34	1	3922.01	sp|P08670|VIME_HUMAN	sp|P08670|VIME_HUMAN	237	270	yes	yes	4	0.010894	45.349
LIALLEVLSQK	TDLSDGLRLIALLEVL	LLEVLSQKRMYRKYHQ	R	L	I	Q	K	R	1	0	0	0	0	1	1	0	0	1	4	1	0	0	0	1	0	0	0	1	0	0	11	0	1225.76	sp|O75369|FLNB_HUMAN;sp|Q14315|FLNC_HUMAN;sp|P21333|FLNA_HUMAN	sp|O75369|FLNB_HUMAN	50	60	yes	no	2	0.00016602	130.41		1			1
LISLTDENALSGNEELTVK	SDALDKIRLISLTDEN	GNEELTVKIKCDKEKN	R	L	I	V	K	I	1	0	2	1	0	0	3	1	0	1	4	1	0	0	0	2	2	0	0	1	0	0	19	0	2045.05	sp|P14625|ENPL_HUMAN	sp|P14625|ENPL_HUMAN	117	135	yes	yes	2	9.4424e-29	213.83					1
LISWYDNEFGYSNR	ALNDHFVKLISWYDNE	NEFGYSNRVVDLMAHM	K	L	I	N	R	V	0	1	2	1	0	0	1	1	0	1	1	0	0	1	0	2	0	1	2	0	0	0	14	0	1762.8	sp|P04406|G3P_HUMAN	sp|P04406|G3P_HUMAN	310	323	yes	yes	2	3.2771e-77	239.48
LITSGCKVKK	SPKKAKSRLITSGCKV	TSGCKVKKHETQSLAL	R	L	I	K	K	H	0	0	0	0	1	0	0	1	0	1	1	3	0	0	0	1	1	0	0	1	0	0	10	2	1132.66	sp|O75410|TACC1_HUMAN	sp|O75410|TACC1_HUMAN	462	471	yes	yes	2	7.86e-05	141.52	1	1			3	2
LKGDDLQAIK	RGSSKSGKLKGDDLQA	GDDLQAIKKELTQIKQ	K	L	K	I	K	K	1	0	0	2	0	1	0	1	0	1	2	2	0	0	0	0	0	0	0	0	0	0	10	1	1099.62	sp|P07910|HNRPC_HUMAN;sp|P0DMR1|HNRC4_HUMAN;sp|O60812|HNRC1_HUMAN;sp|B7ZW38|HNRC3_HUMAN;sp|B2RXH8|HNRC2_HUMAN	sp|P07910|HNRPC_HUMAN	188	197	yes	no	2	0.0018082	99.53							1
LKYENEVALR	RLAADDFRLKYENEVA	YENEVALRQSVEADIN	R	L	K	L	R	Q	1	1	1	0	0	0	2	0	0	0	2	1	0	0	0	0	0	0	1	1	0	0	10	1	1233.67	sp|P13645|K1C10_HUMAN;CON__P13645	sp|P13645|K1C10_HUMAN	236	245	yes	no	2;3	1.9905e-16	204.34		2	1		1	1	2
LLCWADAGTKK	LTFDPFSKLLCWADAG	WADAGTKKLECTLPDG	K	L	L	K	K	L	2	0	0	1	1	0	0	1	0	0	2	2	0	0	0	0	1	1	0	0	0	0	11	1	1261.65	sp|Q14112|NID2_HUMAN	sp|Q14112|NID2_HUMAN	1287	1297	yes	yes	2	0.026642	62.107	1
LLDAVDTYIPVPAR	LGLKSVQKLLDAVDTY	TYIPVPARDLEKPFLL	K	L	L	A	R	D	2	1	0	2	0	0	0	0	0	1	2	0	0	0	2	0	1	0	1	2	0	0	14	0	1541.85	sp|P49411|EFTU_HUMAN	sp|P49411|EFTU_HUMAN	239	252	yes	yes	2	0.00029507	112.83	1
LLDVIHTENK	LNHPNIVKLLDVIHTE	DVIHTENKLYLVFEFL	K	L	L	N	K	L	0	0	1	1	0	0	1	0	1	1	2	1	0	0	0	0	1	0	0	1	0	0	10	0	1180.65	sp|P24941|CDK2_HUMAN	sp|P24941|CDK2_HUMAN	66	75	yes	yes	2	0.0040919	84.743	1	1
LLEGEDAHLSSSQFSSGSQSSR	QEIATYRRLLEGEDAH	SSGSQSSRDVTSSSRQ	R	L	L	S	R	D	1	1	0	1	0	2	2	2	1	0	3	0	0	1	0	8	0	0	0	0	0	0	22	0	2308.06	sp|P02533|K1C14_HUMAN;CON__P02533;CON__Q61782	sp|P02533|K1C14_HUMAN	418	439	yes	no	3	0.0020687	106.89						1
LLEGEECR	VEIATYRKLLEGEECR	LLEGEECRMSGDLSSN	K	L	L	C	R	M	0	1	0	0	1	0	3	1	0	0	2	0	0	0	0	0	0	0	0	0	0	0	8	0	1004.46	CON__P07744;sp|Q8N1N4|K2C78_HUMAN;CON__Q8N1N4-2;CON__Q7RTT2;sp|P35908|K22E_HUMAN;CON__P35908;CON__Q5XQN5;CON__Q922U2;sp|P02538|K2C6A_HUMAN;CON__P02538;sp|P13647|K2C5_HUMAN;CON__P13647;sp|P04259|K2C6B_HUMAN;sp|Q86Y46|K2C73_HUMAN;CON__Q32MB2;sp|Q7RTS7|K2C74_HUMAN;CON__Q7RTS7;CON__Q6NXH9	sp|P35908|K22E_HUMAN	483	490	no	no	2	0.00086604	143.89		1			1	1	1
LLEGEEER	MEIHAYRKLLEGEEER	LLEGEEERLRLSPSPT	K	L	L	E	R	L	0	1	0	0	0	0	4	1	0	0	2	0	0	0	0	0	0	0	0	0	0	0	8	0	973.472	sp|P02545|LMNA_HUMAN;sp|Q03252|LMNB2_HUMAN;sp|P20700|LMNB1_HUMAN	sp|P02545|LMNA_HUMAN	379	386	no	no	2	0.035012	75.738
LLEGEESR	IEIATYRKLLEGEESR	LLEGEESRISLPLPNF	K	L	L	S	R	I	0	1	0	0	0	0	3	1	0	0	2	0	0	0	0	1	0	0	0	0	0	0	8	0	931.461	sp|P08670|VIME_HUMAN;sp|P17661|DESM_HUMAN;sp|P41219|PERI_HUMAN;sp|P05787|K2C8_HUMAN;CON__P05787;CON__Q9H552;CON__Q9DCV7;sp|P08729|K2C7_HUMAN;CON__Q3KNV1;CON__P08729	sp|P08670|VIME_HUMAN	403	410	no	no	2	0.00406	116.25	1	1				1	1
LLEQYKEESK	LQKEEAQKLLEQYKEE	EQYKEESKKALPPEKK	K	L	L	S	K	K	0	0	0	0	0	1	3	0	0	0	2	2	0	0	0	1	0	0	1	0	0	0	10	1	1265.65	sp|Q00839|HNRPU_HUMAN	sp|Q00839|HNRPU_HUMAN	665	674	yes	yes	2	0.0001182	114.86							1
LLETIDQLYLEYAK	EALERTEKLLETIDQL	QLYLEYAKRAAPFNNW	K	L	L	A	K	R	1	0	0	1	0	1	2	0	0	1	4	1	0	0	0	0	1	0	2	0	0	0	14	0	1710.91	sp|P12814|ACTN1_HUMAN	sp|P12814|ACTN1_HUMAN	503	516	yes	yes	2	2.1265e-64	234.79	1						1
LLGGVTIAQGGVLPNIQAVLLPK	RNDEELNKLLGGVTIA	IQAVLLPKKTSATVGP	K	L	L	P	K	K	2	0	1	0	0	2	0	4	0	2	5	1	0	0	2	0	1	0	0	3	0	0	23	0	2270.37	sp|P16104|H2AX_HUMAN;sp|Q8IUE6|H2A2B_HUMAN	sp|P16104|H2AX_HUMAN	97	119	no	no	2;3	5.1166e-55	276.19	2	1					1
LLIMKILR	LQLKSLTKLLIMKILR	LLIMKILRDTGVFEHT	K	L	L	L	R	D	0	1	0	0	0	0	0	0	0	2	3	1	1	0	0	0	0	0	0	0	0	0	8	1	998.667	sp|O60287|NPA1P_HUMAN	sp|O60287|NPA1P_HUMAN	659	666	yes	yes	3	0.028817	70.912
LLLPGELAK	REIQTAVRLLLPGELA	LLPGELAKHAVSEGTK	R	L	L	A	K	H	1	0	0	0	0	0	1	1	0	0	4	1	0	0	1	0	0	0	0	0	0	0	9	0	952.596	sp|Q16778|H2B2E_HUMAN;sp|P62807|H2B1C_HUMAN;sp|P57053|H2BFS_HUMAN;sp|P06899|H2B1J_HUMAN;sp|O60814|H2B1K_HUMAN;sp|Q99877|H2B1N_HUMAN;sp|Q99880|H2B1L_HUMAN;sp|Q8N257|H2B3B_HUMAN;sp|P33778|H2B1B_HUMAN;sp|Q99879|H2B1M_HUMAN;sp|Q96A08|H2B1A_HUMAN;sp|Q93079|H2B1H_HUMAN;sp|P23527|H2B1O_HUMAN;sp|Q5QNW6|H2B2F_HUMAN;sp|P58876|H2B1D_HUMAN	sp|Q16778|H2B2E_HUMAN	101	109	no	no	1;2	0.0010216	115.49	1	1			1	1	1
LLLPGELAKHAVSEGTK	REIQTAVRLLLPGELA	HAVSEGTKAVTKYTSS	R	L	L	T	K	A	2	0	0	0	0	0	2	2	1	0	4	2	0	0	1	1	1	0	0	1	0	0	17	1	1762	sp|Q16778|H2B2E_HUMAN;sp|P62807|H2B1C_HUMAN;sp|P57053|H2BFS_HUMAN;sp|P06899|H2B1J_HUMAN;sp|O60814|H2B1K_HUMAN;sp|Q99877|H2B1N_HUMAN;sp|Q99880|H2B1L_HUMAN;sp|Q8N257|H2B3B_HUMAN;sp|P33778|H2B1B_HUMAN;sp|Q99879|H2B1M_HUMAN;sp|Q96A08|H2B1A_HUMAN;sp|Q93079|H2B1H_HUMAN;sp|P23527|H2B1O_HUMAN;sp|Q5QNW6|H2B2F_HUMAN;sp|P58876|H2B1D_HUMAN	sp|Q16778|H2B2E_HUMAN	101	117	no	no	2;3	2.6104e-22	162.88	2	2			2	1	2
LLLPGELAKHAVSEGTKAVTK	REIQTAVRLLLPGELA	EGTKAVTKYTSSK___	R	L	L	T	K	Y	3	0	0	0	0	0	2	2	1	0	4	3	0	0	1	1	2	0	0	2	0	0	21	2	2161.25	sp|Q16778|H2B2E_HUMAN;sp|P62807|H2B1C_HUMAN;sp|P57053|H2BFS_HUMAN;sp|P06899|H2B1J_HUMAN;sp|O60814|H2B1K_HUMAN;sp|Q99877|H2B1N_HUMAN;sp|Q99880|H2B1L_HUMAN;sp|Q8N257|H2B3B_HUMAN;sp|P33778|H2B1B_HUMAN;sp|Q99879|H2B1M_HUMAN;sp|Q96A08|H2B1A_HUMAN;sp|Q93079|H2B1H_HUMAN;sp|P23527|H2B1O_HUMAN;sp|Q5QNW6|H2B2F_HUMAN;sp|P58876|H2B1D_HUMAN	sp|Q16778|H2B2E_HUMAN	101	121	no	no	3	2.3633e-18	151.63		1				1	1
LLLQVQHASK	VAPIERVKLLLQVQHA	LQVQHASKQITADKQY	K	L	L	S	K	Q	1	0	0	0	0	2	0	0	1	0	3	1	0	0	0	1	0	0	0	1	0	0	10	0	1135.67	sp|P12236|ADT3_HUMAN;sp|P12235|ADT1_HUMAN;sp|P05141|ADT2_HUMAN	sp|P05141|ADT2_HUMAN	34	43	no	no	2;3	2.9846e-07	136.57	2	2			1		2
LLQDSVDFSLADAINTEFK	RSSVPGVRLLQDSVDF	DAINTEFKNTRTNEKV	R	L	L	F	K	N	2	0	1	3	0	1	1	0	0	1	3	1	0	2	0	2	1	0	0	1	0	0	19	0	2125.06	sp|P08670|VIME_HUMAN	sp|P08670|VIME_HUMAN	79	97	yes	yes	2;3	1.9446e-198	342.28		1			1		2
LLQDSVDFSLADAINTEFKNTR	RSSVPGVRLLQDSVDF	NTEFKNTRTNEKVELQ	R	L	L	T	R	T	2	1	2	3	0	1	1	0	0	1	3	1	0	2	0	2	2	0	0	1	0	0	22	1	2496.25	sp|P08670|VIME_HUMAN	sp|P08670|VIME_HUMAN	79	100	yes	yes	3	7.7292e-08	117.6
LLQLQEQMR	PCDAYQKRLLQLQEQM	LQLQEQMRALYKAISV	R	L	L	M	R	A	0	1	0	0	0	3	1	0	0	0	3	0	1	0	0	0	0	0	0	0	0	0	9	0	1157.62	sp|P15924|DESP_HUMAN	sp|P15924|DESP_HUMAN	142	150	yes	yes	2	7.1239e-07	159.28							1
LLSISGKR	DEEEEDVKLLSISGKR	LLSISGKRSAPGGGSK	K	L	L	K	R	S	0	1	0	0	0	0	0	1	0	1	2	1	0	0	0	2	0	0	0	0	0	0	8	1	872.544	sp|P06748|NPM_HUMAN	sp|P06748|NPM_HUMAN	135	142	yes	yes	2	0.00091525	129.68							1
LLSSFDFFLTDAR	KSYEAKLRLLSSFDFF	DFFLTDARIRRLLPSL	R	L	L	A	R	I	1	1	0	2	0	0	0	0	0	0	3	0	0	3	0	2	1	0	0	0	0	0	13	0	1530.77	sp|O76021|RL1D1_HUMAN	sp|O76021|RL1D1_HUMAN	148	160	yes	yes	2	0.00011885	123.62
LLVSNLDFGVSDADIQELFAEFGTLK	AGVETGGKLLVSNLDF	FAEFGTLKKAAVHYDR	K	L	L	L	K	K	2	0	1	3	0	1	2	2	0	1	5	1	0	3	0	2	1	0	0	2	0	0	26	0	2840.45	sp|Q86V81|THOC4_HUMAN	sp|Q86V81|THOC4_HUMAN	108	133	yes	yes	3	1.9726e-15	132.39
LMLLLEVISGER	EDFRDGLKLMLLLEVI	LEVISGERLPKPERGK	K	L	M	E	R	L	0	1	0	0	0	0	2	1	0	1	4	0	1	0	0	1	0	0	0	1	0	0	12	0	1371.78	sp|O43707|ACTN4_HUMAN;sp|P12814|ACTN1_HUMAN;sp|P35609|ACTN2_HUMAN;sp|Q08043|ACTN3_HUMAN	sp|O43707|ACTN4_HUMAN	84	95	no	no	2	3.1704e-56	223.31	3	2			2	2	3
LNDFASTVR	AALRACRRLNDFASTV	NDFASTVRILEVVKDK	R	L	N	V	R	I	1	1	1	1	0	0	0	0	0	0	1	0	0	1	0	1	1	0	0	1	0	0	9	0	1021.52	sp|P20674|COX5A_HUMAN	sp|P20674|COX5A_HUMAN	99	107	yes	yes	2	0.00085473	118.03	1	1					1
LNDLEDALQQAK	ALKDAKNKLNDLEDAL	EDALQQAKEDLARLLR	K	L	N	A	K	E	2	0	1	2	0	2	1	0	0	0	3	1	0	0	0	0	0	0	0	0	0	0	12	0	1356.69	sp|P04264|K2C1_HUMAN;CON__P04264	sp|P04264|K2C1_HUMAN	444	455	yes	no	2	5.1779e-81	293.88		1				1
LNDLEEALQQAK	ALKDARNKLNDLEEAL	EEALQQAKEDLARLLR	K	L	N	A	K	E	2	0	1	1	0	2	2	0	0	0	3	1	0	0	0	0	0	0	0	0	0	0	12	0	1370.7	sp|P35908|K22E_HUMAN;CON__P35908	sp|P35908|K22E_HUMAN	442	453	yes	no	2	2.0124e-113	322.92		1			1	1	1
LNDSILQATEQR	DLKDEIVRLNDSILQA	ILQATEQRRRAEENAL	R	L	N	Q	R	R	1	1	1	1	0	2	1	0	0	1	2	0	0	0	0	1	1	0	0	0	0	0	12	0	1386.71	sp|P15924|DESP_HUMAN	sp|P15924|DESP_HUMAN	1256	1267	yes	yes	2	6.4652e-22	208.33					1
LNEAQPSTIATSMR	SVVESVFKLNEAQPST	STIATSMRDSLIDSLT	K	L	N	M	R	D	2	1	1	0	0	1	1	0	0	1	1	0	1	0	1	2	2	0	0	0	0	0	14	0	1517.75	sp|P56537|IF6_HUMAN	sp|P56537|IF6_HUMAN	224	237	yes	yes	2	2.1828e-06	127.79
LNTLLQR	KQMADTGKLNTLLQRA	KLNTLLQRAPQCLGKF	K	L	N	Q	R	A	0	1	1	0	0	1	0	0	0	0	3	0	0	0	0	0	1	0	0	0	0	0	7	0	856.513	sp|Q00839|HNRPU_HUMAN	sp|Q00839|HNRPU_HUMAN	552	558	yes	yes	2	1.5819e-05	147.69
LPACVVDCGTGYTK	________________	DCGTGYTKLGYAGNTE	R	L	P	T	K	L	1	0	0	1	2	0	0	2	0	0	1	1	0	0	1	0	2	0	1	2	0	0	14	0	1539.71	sp|P61158|ARP3_HUMAN	sp|P61158|ARP3_HUMAN	5	18	yes	yes	2	0.0016716	98.754
LPLQDVYK	RPTDKPLRLPLQDVYK	LPLQDVYKIGGIGTVP	R	L	P	Y	K	I	0	0	0	1	0	1	0	0	0	0	2	1	0	0	1	0	0	0	1	1	0	0	8	0	974.544	sp|Q5VTE0|EF1A3_HUMAN;sp|P68104|EF1A1_HUMAN;sp|Q05639|EF1A2_HUMAN	sp|Q5VTE0|EF1A3_HUMAN	248	255	yes	no	2	0.024489	84.498					1
LPQTLSR	DTKDSRPKLPQTLSRG	KLPQTLSRGWGDQLIW	K	L	P	S	R	G	0	1	0	0	0	1	0	0	0	0	2	0	0	0	1	1	1	0	0	0	0	0	7	0	813.471	sp|O95994|AGR2_HUMAN	sp|O95994|AGR2_HUMAN	40	46	yes	yes	2	0.02897	96.19					1	1
LQAEIEGLK	EMNRNISRLQAEIEGL	QAEIEGLKGQRASLEA	R	L	Q	L	K	G	1	0	0	0	0	1	2	1	0	1	2	1	0	0	0	0	0	0	0	0	0	0	9	0	999.56	sp|P05787|K2C8_HUMAN;CON__P05787	sp|P05787|K2C8_HUMAN	317	325	yes	no	2	0.0007507	119.62		1				1	1
LQAEIEGLKGQR	EMNRNISRLQAEIEGL	IEGLKGQRASLEAAIA	R	L	Q	Q	R	A	1	1	0	0	0	2	2	2	0	1	2	1	0	0	0	0	0	0	0	0	0	0	12	1	1340.74	sp|P05787|K2C8_HUMAN;CON__P05787	sp|P05787|K2C8_HUMAN	317	328	yes	no	2	6.9168e-20	175.33							1
LQDEIQNMK	NYQDTIGRLQDEIQNM	QDEIQNMKEEMARHLR	R	L	Q	M	K	E	0	0	1	1	0	2	1	0	0	1	1	1	1	0	0	0	0	0	0	0	0	0	9	0	1117.54	sp|P08670|VIME_HUMAN	sp|P08670|VIME_HUMAN	365	373	yes	yes	2	4.5309e-09	164.46	1	1			1	1	2
LQDEIQNMKEEMAR	NYQDTIGRLQDEIQNM	NMKEEMARHLREYQDL	R	L	Q	A	R	H	1	1	1	1	0	2	3	0	0	1	1	1	2	0	0	0	0	0	0	0	0	0	14	1	1733.81	sp|P08670|VIME_HUMAN	sp|P08670|VIME_HUMAN	365	378	yes	yes	2	4.2474e-65	238.07	2	2					1
LQEEMLQR	DIMRLREKLQEEMLQR	LQEEMLQREEAENTLQ	K	L	Q	Q	R	E	0	1	0	0	0	2	2	0	0	0	2	0	1	0	0	0	0	0	0	0	0	0	8	0	1045.52	sp|P08670|VIME_HUMAN	sp|P08670|VIME_HUMAN	189	196	yes	yes	2	0.0057588	106.68	1	1			1	1	1
LQEKEDLQELNDR	LSPTRITRLQEKEDLQ	DLQELNDRLAVYIDRV	R	L	Q	D	R	L	0	1	1	2	0	2	3	0	0	0	3	1	0	0	0	0	0	0	0	0	0	0	13	1	1628.8	sp|P02545|LMNA_HUMAN	sp|P02545|LMNA_HUMAN	29	41	yes	yes	2	1.1911e-56	225.97
LQGEIAHVK	ELNRVIQRLQGEIAHV	QGEIAHVKKQCKNVQD	R	L	Q	V	K	K	1	0	0	0	0	1	1	1	1	1	1	1	0	0	0	0	0	0	0	1	0	0	9	0	993.561	sp|P35908|K22E_HUMAN;CON__P35908	sp|P35908|K22E_HUMAN	406	414	yes	no	2	0.00031078	140.11	1					1
LQGEIAHVKK	ELNRVIQRLQGEIAHV	GEIAHVKKQCKNVQDA	R	L	Q	K	K	Q	1	0	0	0	0	1	1	1	1	1	1	2	0	0	0	0	0	0	0	1	0	0	10	1	1121.66	sp|P35908|K22E_HUMAN;CON__P35908	sp|P35908|K22E_HUMAN	406	415	yes	no	2	0.0023833	134.23	1
LQMEQQQQLQQR	PVVFETEKLQMEQQQQ	QQQQLQQRQILLGPNT	K	L	Q	Q	R	Q	0	1	0	0	0	7	1	0	0	0	2	0	1	0	0	0	0	0	0	0	0	0	12	0	1556.77	sp|Q9NS69|TOM22_HUMAN	sp|Q9NS69|TOM22_HUMAN	106	117	yes	yes	2	7.2129e-35	199.68		1					1
LQVVASQWTLK	GWQEDINRLQVVASQW	VASQWTLKKSLLQAWG	R	L	Q	L	K	K	1	0	0	0	0	2	0	0	0	0	2	1	0	0	0	1	1	1	0	2	0	0	11	0	1271.72	sp|Q9NU22|MDN1_HUMAN	sp|Q9NU22|MDN1_HUMAN	2848	2858	yes	yes	2	0.032561	93.143						1
LRAEIDNVKK	EMNRMIQRLRAEIDNV	AEIDNVKKQCANLQNA	R	L	R	K	K	Q	1	1	1	1	0	0	1	0	0	1	1	2	0	0	0	0	0	0	0	1	0	0	10	2	1184.69	sp|P13647|K2C5_HUMAN;CON__P13647	sp|P13647|K2C5_HUMAN	396	405	yes	no	2;3	0.0012899	128.91
LRSEIDNVK	ELNRVIQRLRSEIDNV	RSEIDNVKKQISNLQQ	R	L	R	V	K	K	0	1	1	1	0	0	1	0	0	1	1	1	0	0	0	1	0	0	0	1	0	0	9	1	1072.59	CON__Q5XQN5;CON__Q922U2;sp|P04264|K2C1_HUMAN;CON__P04264	sp|P04264|K2C1_HUMAN	408	416	no	no	2;3	0.0052202	112.3		1				1
LRSEIDNVKK	ELNRVIQRLRSEIDNV	SEIDNVKKQISNLQQS	R	L	R	K	K	Q	0	1	1	1	0	0	1	0	0	1	1	2	0	0	0	1	0	0	0	1	0	0	10	2	1200.68	CON__Q5XQN5;CON__Q922U2;sp|P04264|K2C1_HUMAN;CON__P04264	sp|P04264|K2C1_HUMAN	408	417	no	no	2;3	3.3785e-05	132.25	2	1			1	1
LSDGVAVLK	KLNERLAKLSDGVAVL	SDGVAVLKVGGTSDVE	K	L	S	L	K	V	1	0	0	1	0	0	0	1	0	0	2	1	0	0	0	1	0	0	0	2	0	0	9	0	900.528	sp|P10809|CH60_HUMAN	sp|P10809|CH60_HUMAN	397	405	yes	yes	2	0.0009719	116.25	1	1			1	1	1
LSEELSGGR	RTVDARLKLSEELSGG	SEELSGGRLKPKPIDV	K	L	S	G	R	L	0	1	0	0	0	0	2	2	0	0	2	0	0	0	0	2	0	0	0	0	0	0	9	0	946.472	sp|P61158|ARP3_HUMAN;sp|Q9P1U1|ARP3B_HUMAN	sp|P61158|ARP3_HUMAN	349	357	yes	no	2	0.0017681	110.41		1
LSELEAALQR	AIKDANAKLSELEAAL	ELEAALQRAKQDMARQ	K	L	S	Q	R	A	2	1	0	0	0	1	2	0	0	0	3	0	0	0	0	1	0	0	0	0	0	0	10	0	1128.61	sp|P05787|K2C8_HUMAN;CON__P05787;CON__H-INV:HIT000292931;CON__Q9H552;CON__REFSEQ:XP_092267	sp|P05787|K2C8_HUMAN	353	362	yes	no	2	4.2915e-22	190.62	1	1			1	1	1
LSFNPTQLEEQCHI	KALPMHIRLSFNPTQL	QLEEQCHI________	R	L	S	H	I	-	0	0	1	0	1	2	2	0	1	1	2	0	0	1	1	1	1	0	0	0	0	0	14	0	1714.8	CON__P02754	CON__P02754	149	162	yes	yes	2	8.9918e-53	259.47	1
LSGGLGAGSCR	GSSRTSCRLSGGLGAG	GLGAGSCRLGSAGGLG	R	L	S	C	R	L	1	1	0	0	1	0	0	4	0	0	2	0	0	0	0	2	0	0	0	0	0	0	11	0	1033.5	sp|Q04695|K1C17_HUMAN;CON__Q04695	sp|Q04695|K1C17_HUMAN	31	41	yes	no	2	0.037157	100.82					1	1
LSGSNPYTTVTPQIINSK	IAESNHIKLSGSNPYT	TPQIINSKWEKVQQLV	K	L	S	S	K	W	0	0	2	0	0	1	0	1	0	2	1	1	0	0	2	3	3	0	1	1	0	0	18	0	1919	sp|O43707|ACTN4_HUMAN	sp|O43707|ACTN4_HUMAN	605	622	yes	yes	2	7.2706e-74	238.88		1				1	1
LSHETVTIELK	KLVRFLMKLSHETVTI	ETVTIELKNGTQVHGT	K	L	S	L	K	N	0	0	0	0	0	0	2	0	1	1	2	1	0	0	0	1	2	0	0	1	0	0	11	0	1268.7	sp|P62314|SMD1_HUMAN	sp|P62314|SMD1_HUMAN	10	20	yes	yes	2	0.0005739	109.83	1	1					1
LSKEDIER	TITNDKGRLSKEDIER	LSKEDIERMVQEAEKY	R	L	S	E	R	M	0	1	0	1	0	0	2	0	0	1	1	1	0	0	0	1	0	0	0	0	0	0	8	1	988.519	sp|P11142|HSP7C_HUMAN	sp|P11142|HSP7C_HUMAN	510	517	yes	yes	2	0.0097908	98.582		1				1
LSKEEIER	TITNDKGRLSKEEIER	LSKEEIERMVQEAEKY	R	L	S	E	R	M	0	1	0	0	0	0	3	0	0	1	1	1	0	0	0	1	0	0	0	0	0	0	8	1	1002.53	sp|P0DMV9|HS71B_HUMAN;sp|P0DMV8|HS71A_HUMAN;sp|P34931|HS71L_HUMAN	sp|P0DMV9|HS71B_HUMAN	510	517	yes	no	2	0.025267	84.615						1
LSNRPAFMPSEGK	NTLQTKLRLSNRPAFM	AFMPSEGKMVSDINNG	R	L	S	G	K	M	1	1	1	0	0	0	1	1	0	0	1	1	1	1	2	2	0	0	0	0	0	0	13	1	1432.71	sp|O43707|ACTN4_HUMAN	sp|O43707|ACTN4_HUMAN	366	378	yes	yes	2	1.223e-08	135.6	1	1			1		1
LSSQEAASSFGDDR	EETRDGFRLSSQEAAS	ASSFGDDRLLIEKFID	R	L	S	D	R	L	2	1	0	2	0	1	1	1	0	0	1	0	0	1	0	4	0	0	0	0	0	0	14	0	1468.64	sp|P05165|PCCA_HUMAN	sp|P05165|PCCA_HUMAN	244	257	yes	yes	2	2.2939e-14	145.61	1	1			1	1
LSVEADINGLR	FETEQALRLSVEADIN	EADINGLRRVLDELTL	R	L	S	L	R	R	1	1	1	1	0	0	1	1	0	1	2	0	0	0	0	1	0	0	0	1	0	0	11	0	1185.64	sp|Q04695|K1C17_HUMAN;CON__Q04695	sp|Q04695|K1C17_HUMAN	181	191	no	no	2	0.036306	101.38						1
LTDCVVMR	NYYEQWGKLTDCVVMR	LTDCVVMRDPASKRSR	K	L	T	M	R	D	0	1	0	1	1	0	0	0	0	0	1	0	1	0	0	0	1	0	0	2	0	0	8	0	992.478	sp|P22626|ROA2_HUMAN	sp|P22626|ROA2_HUMAN	47	54	yes	yes	2	1.5727e-10	172.03	1				1	1	2
LTLYDIAHTPGVAADLSHIETK	KNSPLVSRLTLYDIAH	DLSHIETKAAVKGYLG	R	L	T	T	K	A	3	0	0	2	0	0	1	1	2	2	3	1	0	0	1	1	3	0	1	1	0	0	22	0	2364.23	sp|P40926|MDHM_HUMAN	sp|P40926|MDHM_HUMAN	53	74	yes	yes	3	0.028376	52.522
LVAGEMGQNEPDQGGQR	MGTFNVIRLVAGEMGQ	EPDQGGQRGVIINTAS	R	L	V	Q	R	G	1	1	1	1	0	3	2	4	0	0	1	0	1	0	1	0	0	0	0	1	0	0	17	0	1784.81	sp|Q99714|HCD2_HUMAN	sp|Q99714|HCD2_HUMAN	131	147	yes	yes	2	1.5058e-23	173.19	1						1
LVAIVDVIDQNR	SFGPHAGKLVAIVDVI	VDVIDQNRALVDGPCT	K	L	V	N	R	A	1	1	1	2	0	1	0	0	0	2	1	0	0	0	0	0	0	0	0	3	0	0	12	0	1353.76	sp|P50914|RL14_HUMAN	sp|P50914|RL14_HUMAN	24	35	yes	yes	2	7.1389e-20	172.56							1
LVINGNPITIFQER	TVKAENGKLVINGNPI	PITIFQERDPSKIKWG	K	L	V	E	R	D	0	1	2	0	0	1	1	1	0	3	1	0	0	1	1	0	1	0	0	1	0	0	14	0	1612.89	sp|P04406|G3P_HUMAN	sp|P04406|G3P_HUMAN	67	80	yes	yes	2	6.1231e-52	213.84	1	1			1	1	1
LVLEVAQHLGESTVR	EVQGRETRLVLEVAQH	HLGESTVRTIAMDGTE	R	L	V	V	R	T	1	1	0	0	0	1	2	1	1	0	3	0	0	0	0	1	1	0	0	3	0	0	15	0	1649.91	sp|P06576|ATPB_HUMAN	sp|P06576|ATPB_HUMAN	95	109	yes	yes	2	1.4515e-14	145.52		1			1		1
LVLVGDGGTGK	GEPQVQFKLVLVGDGG	VGDGGTGKTTFVKRHL	K	L	V	G	K	T	0	0	0	1	0	0	0	4	0	0	2	1	0	0	0	0	1	0	0	2	0	0	11	0	1014.57	sp|P62826|RAN_HUMAN	sp|P62826|RAN_HUMAN	13	23	yes	yes	2	0.02189	75.378							1
LVNELTEFAK	CPFDEHVKLVNELTEF	NELTEFAKTCVADESH	K	L	V	A	K	T	1	0	1	0	0	0	2	0	0	0	2	1	0	1	0	0	1	0	0	1	0	0	10	0	1162.62	CON__P02769	CON__P02769	66	75	yes	yes	2	0.0045707	123.96					1		1
LVNHFVEEFKR	GGEDFDNRLVNHFVEE	HFVEEFKRKHKKDISQ	R	L	V	K	R	K	0	1	1	0	0	0	2	0	1	0	1	1	0	2	0	0	0	0	0	2	0	0	11	1	1416.75	sp|P0DMV9|HS71B_HUMAN;sp|P0DMV8|HS71A_HUMAN	sp|P0DMV9|HS71B_HUMAN	237	247	yes	no	3	0.017802	91.123		1
LVQDVANNTNEEAGDGTTTATVLAR	KYKNIGAKLVQDVANN	TTATVLARSIAKEGFE	K	L	V	A	R	S	4	1	3	2	0	1	2	2	0	0	2	0	0	0	0	0	5	0	0	3	0	0	25	0	2559.24	sp|P10809|CH60_HUMAN	sp|P10809|CH60_HUMAN	97	121	yes	yes	3	2.4093e-08	113.3	1	1			1		1
LVSIGAEEIVDGNAK	FIASKGVKLVSIGAEE	EIVDGNAKMTLGMIWT	K	L	V	A	K	M	2	0	1	1	0	0	2	2	0	2	1	1	0	0	0	1	0	0	0	2	0	0	15	0	1513.8	sp|O43707|ACTN4_HUMAN	sp|O43707|ACTN4_HUMAN	126	140	yes	yes	2	5.6427e-41	199.4	1	1					1
LVVSTQTALA	CFAVEGPKLVVSTQTA	VSTQTALA________	K	L	V	L	A	-	2	0	0	0	0	1	0	0	0	0	2	0	0	0	0	1	2	0	0	2	0	0	10	0	1001.58	CON__P02769	CON__P02769	598	607	yes	yes	2	0.033631	95.815
LWEEQLAAAK	EAKEQHQKLWEEQLAA	EEQLAAAKAQQEQELA	K	L	W	A	K	A	3	0	0	0	0	1	2	0	0	0	2	1	0	0	0	0	0	1	0	0	0	0	10	0	1157.61	sp|P14314|GLU2B_HUMAN	sp|P14314|GLU2B_HUMAN	197	206	yes	yes	2	0.0075209	86.136
LYAYEPADTALLLDNMK	ITGRYSNRLYAYEPAD	ALLLDNMKKALKLLKT	R	L	Y	M	K	K	3	0	1	2	0	0	1	0	0	0	4	1	1	0	1	0	1	0	2	0	0	0	17	0	1939.96	sp|O95994|AGR2_HUMAN	sp|O95994|AGR2_HUMAN	149	165	yes	yes	2;3	3.5159e-32	190.41	1	4			3	3
LYGSAGPPPTGEEDTAEKDEL	IVQPIISKLYGSAGPP	DTAEKDEL________	K	L	Y	E	L	-	2	0	0	2	0	0	4	3	0	0	2	1	0	0	3	1	2	0	1	0	0	0	21	1	2174.99	sp|P11021|GRP78_HUMAN	sp|P11021|GRP78_HUMAN	634	654	yes	yes	2	1.4539e-45	196.97	1	1
MAAKSTQDSLPR	________________	STQDSLPRDTGEPSAL	-	M	A	P	R	D	2	1	0	1	0	1	0	0	0	0	1	1	1	0	1	2	1	0	0	0	0	0	12	1	1303.66	sp|Q96M66|YP010_HUMAN	sp|Q96M66|YP010_HUMAN	1	12	yes	yes	2;3	0.0020622	115.71			1
MAEDSGKKK	________________	AEDSGKKKRRKNFEAM	-	M	A	K	K	R	1	0	0	1	0	0	1	1	0	0	0	3	1	0	0	1	0	0	0	0	0	0	9	2	992.496	sp|P51878|CASP5_HUMAN	sp|P51878|CASP5_HUMAN	1	9	yes	yes	2	0.01917	81.297			1	1
MAFMAATDHSDQLRLSGLEMLLVVIRR	LHLADLIRMAFMAATD	MLLVVIRRFATVPEPE	R	M	A	R	R	F	3	3	0	2	0	1	1	1	1	1	5	0	3	1	0	2	1	0	0	2	0	0	27	2	3072.6	sp|Q86XA9|HTR5A_HUMAN	sp|Q86XA9|HTR5A_HUMAN	1270	1296	yes	yes	4	0.04675	13.248			1
MALDIEIATYR	YQDLLNVKMALDIEIA	DIEIATYRKLLEGEES	K	M	A	Y	R	K	2	1	0	1	0	0	1	0	0	2	1	0	1	0	0	0	1	0	1	0	0	0	11	0	1294.66	sp|P08670|VIME_HUMAN;sp|P41219|PERI_HUMAN	sp|P08670|VIME_HUMAN	391	401	yes	no	2	1.3274e-11	159.34		1					1
MAPYQGPDAVPGALDYK	QAEYCIARMAPYQGPD	VPGALDYKSFSTALYG	R	M	A	Y	K	S	3	0	0	2	0	1	0	2	0	0	1	1	1	0	3	0	0	0	2	1	0	0	17	0	1791.85	sp|O43707|ACTN4_HUMAN	sp|O43707|ACTN4_HUMAN	883	899	yes	yes	2	1.8943e-15	148.48	1	1					1
MASSPAVDVSCR	________________	PAVDVSCRRREKRRQL	-	M	A	C	R	R	2	1	0	1	1	0	0	0	0	0	0	0	1	0	1	3	0	0	0	2	0	0	12	0	1278.57	sp|Q9BU19|ZN692_HUMAN	sp|Q9BU19|ZN692_HUMAN	1	12	yes	yes	2	0.043062	61.593					1
MASSPAVDVSCRR	________________	AVDVSCRRREKRRQLD	-	M	A	R	R	R	2	2	0	1	1	0	0	0	0	0	0	0	1	0	1	3	0	0	0	2	0	0	13	1	1434.67	sp|Q9BU19|ZN692_HUMAN	sp|Q9BU19|ZN692_HUMAN	1	13	yes	yes	2	0.035829	46.462						1
MDVSSNSKSQLLNAVLSPGHR	APAFAFVRMDVSSNSK	AVLSPGHRQWDCFWHR	R	M	D	H	R	Q	1	1	2	1	0	1	0	1	1	0	3	1	1	0	1	5	0	0	0	2	0	0	21	1	2239.14	sp|Q8TCY9|URGCP_HUMAN	sp|Q8TCY9|URGCP_HUMAN	268	288	yes	yes	3	0.011858	61.015	1
MEEFKDQLPADECNK	IIHDTETKMEEFKDQL	LPADECNKLKEEISKM	K	M	E	N	K	L	1	0	1	2	1	1	3	0	0	0	1	2	1	1	1	0	0	0	0	0	0	0	15	1	1852.8	sp|P38646|GRP75_HUMAN	sp|P38646|GRP75_HUMAN	596	610	yes	yes	2;3	1.0818e-21	161.87	1	2			1
MFGGPGTASR	VSSSSYRRMFGGPGTA	GGPGTASRPSSSRSYV	R	M	F	S	R	P	1	1	0	0	0	0	0	3	0	0	0	0	1	1	1	1	1	0	0	0	0	0	10	0	979.455	sp|P08670|VIME_HUMAN	sp|P08670|VIME_HUMAN	14	23	yes	yes	2	0.00070263	109.48	1	2
MFGGPGTASRPSSSR	VSSSSYRRMFGGPGTA	ASRPSSSRSYVTTSTR	R	M	F	S	R	S	1	2	0	0	0	0	0	3	0	0	0	0	1	1	2	4	1	0	0	0	0	0	15	1	1493.7	sp|P08670|VIME_HUMAN	sp|P08670|VIME_HUMAN	14	28	yes	yes	2;3	0.0014953	100.82							1
MGKKLDLSK	________________	GKKLDLSKLTDEEAQH	-	M	G	S	K	L	0	0	0	1	0	0	0	1	0	0	2	3	1	0	0	1	0	0	0	0	0	0	9	2	1018.58	sp|Q9BV36|MELPH_HUMAN	sp|Q9BV36|MELPH_HUMAN	1	9	yes	yes	2	0.015758	87.754	1	1				1	1
MGKSNSKLK	________________	GKSNSKLKPEVVEELT	-	M	G	L	K	P	0	0	1	0	0	0	0	1	0	0	1	3	1	0	0	2	0	0	0	0	0	0	9	2	991.548	sp|P62166|NCS1_HUMAN	sp|P62166|NCS1_HUMAN	1	9	yes	yes	2	0.02904	106.04			2			1	1
MGNSALRAHVETAQK	________________	AHVETAQKTGVFQLKD	-	M	G	Q	K	T	3	1	1	0	0	1	1	1	1	0	1	1	1	0	0	1	1	0	0	1	0	0	15	1	1611.82	sp|Q8N9N7|LRC57_HUMAN	sp|Q8N9N7|LRC57_HUMAN	1	15	yes	yes	2	0.0019711	127.51			1
MGSAVMDTKKK	________________	AVMDTKKKKDVSSPGG	-	M	G	K	K	K	1	0	0	1	0	0	0	1	0	0	0	3	2	0	0	1	1	0	0	1	0	0	11	2	1194.61	sp|Q9UGJ0|AAKG2_HUMAN	sp|Q9UGJ0|AAKG2_HUMAN	1	11	yes	yes	3	0.026034	42.336		1
MGVEGCTKCIK	________________	EGCTKCIKYLLFVFNF	-	M	G	I	K	Y	0	0	0	0	2	0	1	2	0	1	0	2	1	0	0	0	1	0	0	1	0	0	11	1	1281.59	sp|P60033|CD81_HUMAN	sp|P60033|CD81_HUMAN	1	11	yes	yes	2	0.031358	53.493	1
MIAGQVLDINLAAEPK	AVAGEDGRMIAGQVLD	INLAAEPKVNRGKAGV	R	M	I	P	K	V	3	0	1	1	0	1	1	1	0	2	2	1	1	0	1	0	0	0	0	1	0	0	16	0	1681.91	sp|P07910|HNRPC_HUMAN	sp|P07910|HNRPC_HUMAN	74	89	yes	yes	2	7.5793e-79	251.91	1						1
MIETAQVDER	LFLDLCKRMIETAQVD	ETAQVDERAKGNGSSQ	R	M	I	E	R	A	1	1	0	1	0	1	2	0	0	1	0	0	1	0	0	0	1	0	0	1	0	0	10	0	1190.56	sp|Q9UL25|RAB21_HUMAN	sp|Q9UL25|RAB21_HUMAN	180	189	yes	yes	2	0.00010861	115.57					1
MKETAEAYLGK	ISAMVLTKMKETAEAY	TAEAYLGKKVTHAVVT	K	M	K	G	K	K	2	0	0	0	0	0	2	1	0	0	1	2	1	0	0	0	1	0	1	0	0	0	11	1	1239.62	sp|P11021|GRP78_HUMAN	sp|P11021|GRP78_HUMAN	153	163	yes	yes	2	0.031173	115		1			1
MLDAEDIVNTARPDEK	EKYLDIPKMLDAEDIV	NTARPDEKAIMTYVSS	K	M	L	E	K	A	2	1	1	3	0	0	2	0	0	1	1	1	1	0	1	0	1	0	0	1	0	0	16	1	1815.87	sp|O43707|ACTN4_HUMAN	sp|O43707|ACTN4_HUMAN	240	255	yes	yes	2;3	8.2299e-22	161.87	3	2			1	1	2
MLIEDVDALK	________________	IEDVDALKSWLAKLLE	-	M	L	L	K	S	1	0	0	2	0	0	1	0	0	1	2	1	1	0	0	0	0	0	0	1	0	0	10	0	1145.6	sp|Q9P2N5|RBM27_HUMAN	sp|Q9P2N5|RBM27_HUMAN	1	10	yes	yes	2	0.011501	67.169
MLISKNMPWR	________________	ISKNMPWRRLQGISFG	-	M	L	W	R	R	0	1	1	0	0	0	0	0	0	1	1	1	2	0	1	1	0	1	0	0	0	0	10	1	1274.66	sp|O95602|RPA1_HUMAN	sp|O95602|RPA1_HUMAN	1	10	yes	yes	2	0.02804	74.255					1
MLLLCQCDKK	KTFRTTFKMLLLCQCD	LLCQCDKKKRRKQQYQ	K	M	L	K	K	K	0	0	0	1	2	1	0	0	0	0	3	2	1	0	0	0	0	0	0	0	0	0	10	1	1307.64	sp|P20309|ACM3_HUMAN	sp|P20309|ACM3_HUMAN	557	566	yes	yes	2	0.023524	82.75	1					1
MLLPSKKDLK	________________	LPSKKDLKTALDVFAV	-	M	L	L	K	T	0	0	0	1	0	0	0	0	0	0	3	3	1	0	1	1	0	0	0	0	0	0	10	2	1171.7	sp|Q6E213|AWAT2_HUMAN	sp|Q6E213|AWAT2_HUMAN	1	10	yes	yes	2	0.02247	77.923			1
MMPGPRPRK	________________	MPGPRPRKGPQARGQG	-	M	M	R	K	G	0	2	0	0	0	0	0	1	0	0	0	1	2	0	3	0	0	0	0	0	0	0	9	2	1068.57	sp|Q5T0F9|C2D1B_HUMAN	sp|Q5T0F9|C2D1B_HUMAN	1	9	yes	yes	2	0.030796	46.566				2			1
MPEEAGFPPAKR	________________	AGFPPAKRFRPGSGPP	-	M	P	K	R	F	2	1	0	0	0	0	2	1	0	0	0	1	1	1	3	0	0	0	0	0	0	0	12	1	1328.65	sp|Q9H6R0|DHX33_HUMAN	sp|Q9H6R0|DHX33_HUMAN	1	12	yes	yes	2	0.032293	80.165					1	1
MPKVQQTVQDLFGR	ILVGGMTRMPKVQQTV	TVQDLFGRAPSKAVNP	R	M	P	G	R	A	0	1	0	1	0	3	0	1	0	0	1	1	1	1	1	0	1	0	0	2	0	0	14	1	1645.86	sp|P38646|GRP75_HUMAN	sp|P38646|GRP75_HUMAN	392	405	yes	yes	2	6.1382e-09	139.19	1	1			1
MQASIEKGGSLPK	SVEDIKAKMQASIEKG	EKGGSLPKVEAKFINY	K	M	Q	P	K	V	1	0	0	0	0	1	1	2	0	1	1	2	1	0	1	2	0	0	0	0	0	0	13	1	1344.71	sp|P06748|NPM_HUMAN	sp|P06748|NPM_HUMAN	251	263	yes	yes	2	3.3851e-26	179.67							1
MQDLVFKK	RFAVEFNKMQDLVFKK	MQDLVFKKPTRQTIMT	K	M	Q	K	K	P	0	0	0	1	0	1	0	0	0	0	1	2	1	1	0	0	0	0	0	1	0	0	8	1	1007.55	sp|Q9H095|IQCG_HUMAN	sp|Q9H095|IQCG_HUMAN	146	153	yes	yes	2	0.021982	88.029					1	1
MSGDLSSNVTVSVTSSTISSNVASK	LLEGEECRMSGDLSSN	ISSNVASKAAFGGSGG	R	M	S	S	K	A	1	0	2	1	0	0	0	1	0	1	1	1	1	0	0	9	3	0	0	4	0	0	25	0	2457.19	sp|P35908|K22E_HUMAN;CON__P35908	sp|P35908|K22E_HUMAN	491	515	yes	no	3	0.01542	65.817	1
MSGECAPNVSVSVSTSHTTISGGGSR	LLEGEESRMSGECAPN	TISGGGSRGGGGGGYG	R	M	S	S	R	G	1	1	1	0	1	0	1	4	1	1	0	0	1	0	1	7	3	0	0	3	0	0	26	0	2564.16	sp|P04264|K2C1_HUMAN;CON__P04264	sp|P04264|K2C1_HUMAN	493	518	yes	no	3	1.7555e-08	142.14	2	2			2	1	2
MSVEADINGLR	YETELNLRMSVEADIN	EADINGLRRVLDELTL	R	M	S	L	R	R	1	1	1	1	0	0	1	1	0	1	1	0	1	0	0	1	0	0	0	1	0	0	11	0	1203.59	sp|P02533|K1C14_HUMAN;CON__P02533;CON__Q6IFX2	sp|P02533|K1C14_HUMAN	212	222	no	no	2	8.064e-12	180.09	1	1			2	2
MSVQPTVSLGGFEITPPVVLR	KVTLATLKMSVQPTVS	ITPPVVLRLKCGSGPV	K	M	S	L	R	L	0	1	0	0	0	1	1	2	0	1	2	0	1	1	3	2	2	0	0	4	0	0	21	0	2226.21	sp|P06748|NPM_HUMAN	sp|P06748|NPM_HUMAN	81	101	yes	yes	2;3	8.4112e-87	247.9					1	2	4
MTLDDFR	LLDIDNTRMTLDDFRI	RMTLDDFRIKFEMEQN	R	M	T	F	R	I	0	1	0	2	0	0	0	0	0	0	1	0	1	1	0	0	1	0	0	0	0	0	7	0	896.406	sp|P35527|K1C9_HUMAN;CON__P35527	sp|P35527|K1C9_HUMAN	234	240	yes	no	2	0.00030013	155.51	2	1	1			1	2
MVAAVACAQVPK	GIAKDGAKMVAAVACA	VACAQVPKITLIIGGS	K	M	V	P	K	I	4	0	0	0	1	1	0	0	0	0	0	1	1	0	1	0	0	0	0	3	0	0	12	0	1243.64	sp|Q9HCC0|MCCB_HUMAN	sp|Q9HCC0|MCCB_HUMAN	425	436	yes	yes	2	1.4421e-34	194.29	1	1			1	2	1
MVAEAGSMPAASSVKK	________________	PAASSVKKPFGLRSKM	-	M	V	K	K	P	4	0	0	0	0	0	1	1	0	0	0	2	2	0	1	3	0	0	0	2	0	0	16	1	1562.78	sp|Q6S5H5|POTEG_HUMAN;sp|A6NI47|POTEM_HUMAN;sp|Q6S545|POTEH_HUMAN	sp|Q6S5H5|POTEG_HUMAN	1	16	yes	no	2	0.033806	82.261				1
MVNHFIAEFK	GGEDFDNRMVNHFIAE	NHFIAEFKRKHKKDIS	R	M	V	F	K	R	1	0	1	0	0	0	1	0	1	1	0	1	1	2	0	0	0	0	0	1	0	0	10	0	1234.62	sp|P11142|HSP7C_HUMAN	sp|P11142|HSP7C_HUMAN	237	246	yes	yes	2	0.0032432	95.775	1	1
MVSDINNGWQHLEQAEK	AFMPSEGKMVSDINNG	QHLEQAEKGYEEWLLN	K	M	V	E	K	G	1	0	2	1	0	2	2	1	1	1	1	1	1	0	0	1	0	1	0	1	0	0	17	0	1997.93	sp|O43707|ACTN4_HUMAN	sp|O43707|ACTN4_HUMAN	379	395	yes	yes	2;3	6.4433e-23	162.7	1						1
MWHEARKHER	________________	HEARKHERKLRGMMVD	-	M	W	E	R	K	1	2	0	0	0	0	2	0	2	0	0	1	1	0	0	0	0	1	0	0	0	0	10	2	1378.67	sp|Q8N2M8|CLASR_HUMAN	sp|Q8N2M8|CLASR_HUMAN	1	10	yes	yes	2	0.031448	49.423						1
NAEKYAEEDRR	DDIENMVKNAEKYAEE	KYAEEDRRKKERVEAV	K	N	A	R	R	K	2	2	1	1	0	0	3	0	0	0	0	1	0	0	0	0	0	0	1	0	0	0	11	2	1379.64	sp|P38646|GRP75_HUMAN	sp|P38646|GRP75_HUMAN	564	574	yes	yes	2;3	0.00049574	117.53		1				1
NAGVEGSLIVEK	IPAMTIAKNAGVEGSL	EGSLIVEKIMQSSSEV	K	N	A	E	K	I	1	0	1	0	0	0	2	2	0	1	1	1	0	0	0	1	0	0	0	2	0	0	12	0	1214.65	sp|P10809|CH60_HUMAN	sp|P10809|CH60_HUMAN	482	493	yes	yes	2	2.4759e-19	163.12	1				1	1
NAHSATTWSGQYVGGAEAR	VAWKNNYRNAHSATTW	YVGGAEARINTQWLLT	R	N	A	A	R	I	4	1	1	0	0	1	1	3	1	0	0	0	0	0	0	2	2	1	1	1	0	0	19	0	1961.9	CON__Streptavidin	CON__Streptavidin	86	104	yes	yes	2;3	1.0594e-116	323.91	1	1			2	1	1
NDDVSGAFVTLR	YIGLLVPKNDDVSGAF	SGAFVTLRVFRVFRIF	K	N	D	L	R	V	1	1	1	2	0	0	0	1	0	0	1	0	0	1	0	1	1	0	0	2	0	0	12	0	1292.64	sp|Q9NSA2|KCND1_HUMAN	sp|Q9NSA2|KCND1_HUMAN	284	295	yes	yes	2	0.0033694	127.3			1
NDEELNKLLGK	RHLQLAIRNDEELNKL	ELNKLLGKVTIAQGGV	R	N	D	G	K	V	0	0	2	1	0	0	2	1	0	0	3	2	0	0	0	0	0	0	0	0	0	0	11	1	1271.67	sp|Q99878|H2A1J_HUMAN;sp|Q96KK5|H2A1H_HUMAN;sp|P20671|H2A1D_HUMAN;sp|P0C0S8|H2A1_HUMAN;sp|Q9BTM1|H2AJ_HUMAN;sp|Q16777|H2A2C_HUMAN;sp|Q6FI13|H2A2A_HUMAN	sp|Q99878|H2A1J_HUMAN	90	100	no	no	2	3.8753e-39	218.94		1					1
NDEELNKLLGKVTIAQGGVLPNIQAVLLPK	RHLQLAIRNDEELNKL	IQAVLLPKKTESHHKT	R	N	D	P	K	K	2	0	3	1	0	2	2	3	0	2	6	3	0	0	2	0	1	0	0	3	0	0	30	2	3183.82	sp|Q99878|H2A1J_HUMAN;sp|Q96KK5|H2A1H_HUMAN;sp|P20671|H2A1D_HUMAN;sp|P0C0S8|H2A1_HUMAN;sp|Q9BTM1|H2AJ_HUMAN;sp|Q16777|H2A2C_HUMAN;sp|Q6FI13|H2A2A_HUMAN	sp|Q99878|H2A1J_HUMAN	90	119	no	no	3;4	7.6034e-09	122.84							1
NDLAVVDVR	GISDVFAKNDLAVVDV	DLAVVDVRIGMTRKFG	K	N	D	V	R	I	1	1	1	2	0	0	0	0	0	0	1	0	0	0	0	0	0	0	0	3	0	0	9	0	999.535	sp|P19338|NUCL_HUMAN	sp|P19338|NUCL_HUMAN	334	342	yes	yes	2	1.2694e-07	151.22	1	1			1	1	1
NDYDQLQK	EDRFDQQKNDYDQLQK	NDYDQLQKARQCEKEN	K	N	D	Q	K	A	0	0	1	2	0	2	0	0	0	0	1	1	0	0	0	0	0	0	1	0	0	0	8	0	1022.47	sp|P15924|DESP_HUMAN	sp|P15924|DESP_HUMAN	1137	1144	yes	yes	2	0.01109	124.08
NEGSESAPEGQAQQR	QNSESGEKNEGSESAP	PEGQAQQRRPYRRRRF	K	N	E	Q	R	R	2	1	1	0	0	3	3	2	0	0	0	0	0	0	1	2	0	0	0	0	0	0	15	0	1586.69	sp|P67809|YBOX1_HUMAN	sp|P67809|YBOX1_HUMAN	171	185	yes	yes	2	4.9548e-31	190.35						2
NEMLQFKIYDPNK	RLDVTYHKNEMLQFKI	FKIYDPNKNRYEVPVP	K	N	E	N	K	N	0	0	2	1	0	1	1	0	0	1	1	2	1	1	1	0	0	0	1	0	0	0	13	1	1638.81	sp|O43451|MGA_HUMAN	sp|O43451|MGA_HUMAN	1047	1059	yes	yes	2	0.029086	86.898
NFGIGQDIQPK	PLFEKRPKNFGIGQDI	IGQDIQPKRDLTRFVK	K	N	F	P	K	R	0	0	1	1	0	2	0	2	0	2	0	1	0	1	1	0	0	0	0	0	0	0	11	0	1215.62	sp|P62424|RL7A_HUMAN	sp|P62424|RL7A_HUMAN	38	48	yes	yes	2	0.00071744	108.47
NFILDQTNVSAAAQR	EIAARKKRNFILDQTN	NVSAAAQRRKMCLFAG	R	N	F	Q	R	R	3	1	2	1	0	2	0	0	0	1	1	0	0	1	0	1	1	0	0	1	0	0	15	0	1646.84	sp|Q00839|HNRPU_HUMAN	sp|Q00839|HNRPU_HUMAN	576	590	yes	yes	2	4.3273e-212	359.65	1				1	1
NFITAEELR	FKVLAGDKNFITAEEL	FITAEELRRELPPDQA	K	N	F	L	R	R	1	1	1	0	0	0	2	0	0	1	1	0	0	1	0	0	1	0	0	0	0	0	9	0	1091.56	sp|O43707|ACTN4_HUMAN	sp|O43707|ACTN4_HUMAN	860	868	yes	yes	2	5.8004e-25	195.05	1	1			1	1	1
NFNELMVDQYLR				N	F	L	R		0	1	2	1	0	1	1	0	0	0	2	0	1	1	0	0	0	0	1	1	0	0	12	0	1540.73		REV__sp|Q14588|ZN234_HUMAN			yes	yes	2	0.0066591	85.731
NGLSLAALK	AVAASKERNGLSLAAL	GLSLAALKKALAAGGY	R	N	G	L	K	K	2	0	1	0	0	0	0	1	0	0	3	1	0	0	0	1	0	0	0	0	0	0	9	0	885.528	sp|P16401|H15_HUMAN	sp|P16401|H15_HUMAN	58	66	yes	yes	2	1.0039e-07	153.24
NHEEEMNALR	EELAYLKKNHEEEMNA	EEEMNALRGQVGGDVN	K	N	H	L	R	G	1	1	2	0	0	0	3	0	1	0	1	0	1	0	0	0	0	0	0	0	0	0	10	0	1241.55	sp|P02533|K1C14_HUMAN;CON__P02533;CON__Q6IFX2;sp|Q04695|K1C17_HUMAN;CON__Q04695	sp|P02533|K1C14_HUMAN	252	261	no	no	2	4.627e-08	161.27		1				1	1
NHKEEMSQLTGQNSGDVNVEINVAPGK	EELMALKKNHKEEMSQ	EINVAPGKDLTKTLND	K	N	H	G	K	D	1	0	4	1	0	2	3	3	1	1	1	2	1	0	1	2	1	0	0	3	0	0	27	1	2894.38	sp|P35527|K1C9_HUMAN;CON__P35527	sp|P35527|K1C9_HUMAN	291	317	yes	no	3	1.0715e-11	165.34	1	1			1	1
NIDEHANEDVER	ENISKWLRNIDEHANE	HANEDVERMLLGNKCD	R	N	I	E	R	M	1	1	2	2	0	0	3	0	1	1	0	0	0	0	0	0	0	0	0	1	0	0	12	0	1439.63	sp|P61026|RAB10_HUMAN	sp|P61026|RAB10_HUMAN	106	117	yes	yes	2	3.4618e-08	130.69		1				1
NIEEHASADVEK	DNIRNWIRNIEEHASA	HASADVEKMILGNKCD	R	N	I	E	K	M	2	0	1	1	0	0	3	0	1	1	0	1	0	0	0	1	0	0	0	1	0	0	12	0	1340.62	sp|P61006|RAB8A_HUMAN	sp|P61006|RAB8A_HUMAN	105	116	yes	yes	2	0.0063865	88.803	1	1					1
NIEKISMLEKIYIHPR	HSRTRYERNIEKISML	EKIYIHPRYNWRENLD	R	N	I	P	R	Y	0	1	1	0	0	0	2	0	1	4	1	2	1	0	1	1	0	0	1	0	0	0	16	2	1983.1	sp|P00734|THRB_HUMAN	sp|P00734|THRB_HUMAN	437	452	yes	yes	3	0.023977	47.622
NIHQSVSEQIK	AGDTALDKNIHQSVSE	QSVSEQIKKNFAKSKW	K	N	I	I	K	K	0	0	1	0	0	2	1	0	1	2	0	1	0	0	0	2	0	0	0	1	0	0	11	0	1281.67	sp|Q14012|KCC1A_HUMAN	sp|Q14012|KCC1A_HUMAN	285	295	yes	yes	2	0.032321	64.841	1
NITYLPAGQSVLLQLPQ	AYQLSRSRNITYLPAG	SVLLQLPQ________	R	N	I	P	Q	-	1	0	1	0	0	3	0	1	0	1	4	0	0	0	2	1	1	0	1	1	0	0	17	0	1854.03	sp|P35232|PHB_HUMAN	sp|P35232|PHB_HUMAN	256	272	yes	yes	2	1.3823e-30	223.39	1	1			1	1	1
NKITITNDQNR	EDKGTGNKNKITITND	TITNDQNRLTPEEIER	K	N	K	N	R	L	0	1	3	1	0	1	0	0	0	2	0	1	0	0	0	0	2	0	0	0	0	0	11	1	1315.68	sp|P11021|GRP78_HUMAN	sp|P11021|GRP78_HUMAN	522	532	yes	yes	2	7.0714e-64	250.92	1	1			1	1
NKLEGLEDALQK	EMALKDAKNKLEGLED	GLEDALQKAKQDLARL	K	N	K	Q	K	A	1	0	1	1	0	1	2	1	0	0	3	2	0	0	0	0	0	0	0	0	0	0	12	1	1356.72	sp|P02538|K2C6A_HUMAN;CON__P02538;sp|P04259|K2C6B_HUMAN	sp|P02538|K2C6A_HUMAN	425	436	no	no	2	5.9667e-30	218.55	1	1					1
NKLNDLEDALQQAK	ENALKDAKNKLNDLED	EDALQQAKEDLARLLR	K	N	K	A	K	E	2	0	2	2	0	2	1	0	0	0	3	2	0	0	0	0	0	0	0	0	0	0	14	1	1598.83	sp|P04264|K2C1_HUMAN;CON__P04264	sp|P04264|K2C1_HUMAN	442	455	yes	no	2;3	3.2352e-95	303.71	1	1			1	1
NKLNDLEEALQQAK	EHALKDARNKLNDLEE	EEALQQAKEDLARLLR	R	N	K	A	K	E	2	0	2	1	0	2	2	0	0	0	3	2	0	0	0	0	0	0	0	0	0	0	14	1	1612.84	sp|P35908|K22E_HUMAN;CON__P35908	sp|P35908|K22E_HUMAN	440	453	yes	no	2;3	1.7983e-09	194.06
NKPGVYTK	WGDGCAQKNKPGVYTK	NKPGVYTKVYNYVKWI	K	N	K	T	K	V	0	0	1	0	0	0	0	1	0	0	0	2	0	0	1	0	1	0	1	1	0	0	8	1	905.497	sp|P07477|TRY1_HUMAN;CON__P07477;CON__P00761;sp|Q9BYE2|TMPSD_HUMAN	sp|P07477|TRY1_HUMAN	224	231	yes	no	2	0.014056	132.76					1
NKYEDEINK	QDMVEDYRNKYEDEIN	KYEDEINKRTNAENEF	R	N	K	N	K	R	0	0	2	1	0	0	2	0	0	1	0	2	0	0	0	0	0	0	1	0	0	0	9	1	1151.55	sp|P05787|K2C8_HUMAN;CON__P05787;CON__H-INV:HIT000292931;CON__Q9H552;CON__H-INV:HIT000016045;CON__Q5XQN5;CON__Q922U2;sp|P04264|K2C1_HUMAN;CON__P04264;sp|P02538|K2C6A_HUMAN;CON__P02538;CON__Q8VED5;sp|P13647|K2C5_HUMAN;CON__P13647;sp|P04259|K2C6B_HUMAN	sp|P04264|K2C1_HUMAN	268	276	no	no	2	0.00016573	151.44						1
NKYEDEINKR	QDMVEDYRNKYEDEIN	YEDEINKRTNAENEFV	R	N	K	K	R	T	0	1	2	1	0	0	2	0	0	1	0	2	0	0	0	0	0	0	1	0	0	0	10	2	1307.65	sp|P05787|K2C8_HUMAN;CON__P05787;CON__H-INV:HIT000016045;CON__Q5XQN5;CON__Q922U2;sp|P04264|K2C1_HUMAN;CON__P04264;sp|P02538|K2C6A_HUMAN;CON__P02538;CON__Q8VED5;sp|P13647|K2C5_HUMAN;CON__P13647;sp|P04259|K2C6B_HUMAN	sp|P04264|K2C1_HUMAN	268	277	no	no	2;3	2.4937e-49	237.92	2	2	2		2	1	1
NLDLDSIIAEVK	ILSMDNSRNLDLDSII	DSIIAEVKAQYEEIAQ	R	N	L	V	K	A	1	0	1	2	0	0	1	0	0	2	2	1	0	0	0	1	0	0	0	1	0	0	12	0	1328.72	sp|P35908|K22E_HUMAN;CON__P35908;sp|P02538|K2C6A_HUMAN;CON__P02538;CON__Q8VED5;sp|P13647|K2C5_HUMAN;CON__P13647;sp|P04259|K2C6B_HUMAN	sp|P35908|K22E_HUMAN	342	353	no	no	2	3.8857e-66	266.26	1	1				1	1
NLDLDSIIAEVR	ILSMDNNRNLDLDSII	DSIIAEVRAQYEEIAR	R	N	L	V	R	A	1	1	1	2	0	0	1	0	0	2	2	0	0	0	0	1	0	0	0	1	0	0	12	0	1356.72	sp|Q86Y46|K2C73_HUMAN;CON__Q32MB2;CON__Q6NXH9;sp|P19013|K2C4_HUMAN;CON__P19013	CON__Q6NXH9	296	307	no	no	2	4.3752e-80	284.73
NLQEAEEWYK	QYESVAAKNLQEAEEW	QEAEEWYKSKFADLSE	K	N	L	Y	K	S	1	0	1	0	0	1	3	0	0	0	1	1	0	0	0	0	0	1	1	0	0	0	10	0	1308.6	sp|P08670|VIME_HUMAN;sp|P41219|PERI_HUMAN	sp|P08670|VIME_HUMAN	283	292	yes	no	2	4.5359e-29	196.52	1	1			1	1	1
NLQTVNVDEN	YVPVTTFKNLQTVNVD	QTVNVDEN________	K	N	L	E	N	-	0	0	3	1	0	1	1	0	0	0	1	0	0	0	0	0	1	0	0	2	0	0	10	0	1144.54	sp|P62899|RL31_HUMAN	sp|P62899|RL31_HUMAN	116	125	yes	yes	2	4.3745e-11	171.33	1	1					1
NMQDLVEDFK	GRLDSELRNMQDLVED	QDLVEDFKNKYEDEIN	R	N	M	F	K	N	0	0	1	2	0	1	1	0	0	0	1	1	1	1	0	0	0	0	0	1	0	0	10	0	1237.56	CON__Q5XQN5;sp|P13647|K2C5_HUMAN;CON__P13647	sp|P13647|K2C5_HUMAN	246	255	no	no	2	4.8557e-12	172.88						1
NMQDMVEDYR	SRLDSELKNMQDMVED	QDMVEDYRNKYEDEIN	K	N	M	Y	R	N	0	1	1	2	0	1	1	0	0	0	0	0	2	0	0	0	0	0	1	1	0	0	10	0	1299.52	sp|P04264|K2C1_HUMAN;CON__P04264	sp|P04264|K2C1_HUMAN	258	267	yes	no	2	2.9224e-33	232.79	6	5	2	5	6	5	5
NNTQVLINCR	SVLTQSVKNNTQVLIN	TQVLINCRNNKKLLGR	K	N	N	C	R	N	0	1	3	0	1	1	0	0	0	1	1	0	0	0	0	0	1	0	0	1	0	0	10	0	1230.61	sp|P62316|SMD2_HUMAN	sp|P62316|SMD2_HUMAN	38	47	yes	yes	2	4.5359e-29	196.52	1	1					1
NPPGFAFVEFEDPR	LRSVWVARNPPGFAFV	FVEFEDPRDAADAVRE	R	N	P	P	R	D	1	1	1	1	0	0	2	1	0	0	0	0	0	3	3	0	0	0	0	1	0	0	14	0	1620.76	sp|P84103|SRSF3_HUMAN	sp|P84103|SRSF3_HUMAN	44	57	no	no	2	0.00075448	106.79							1
NQILNLTTDNANILLQIDNAR	YKTIDDLKNQILNLTT	LLQIDNARLAADDFRL	K	N	Q	A	R	L	2	1	5	2	0	2	0	0	0	3	4	0	0	0	0	0	2	0	0	0	0	0	21	0	2366.26	sp|P13645|K1C10_HUMAN;CON__P13645	sp|P13645|K1C10_HUMAN	208	228	yes	no	2;3	4.9279e-101	388.11	2	2			2	2	1
NQLTSNPENTVFDAK	RLIGDAAKNQLTSNPE	ENTVFDAKRLIGRTWN	K	N	Q	A	K	R	1	0	3	1	0	1	1	0	0	0	1	1	0	1	1	1	2	0	0	1	0	0	15	0	1676.8	sp|P11021|GRP78_HUMAN	sp|P11021|GRP78_HUMAN	82	96	yes	yes	2	1.0836e-93	269.14	1	1			1	1	1
NQTAEKEEFEHQQK	EIINWLDKNQTAEKEE	EEFEHQQKELEKVCNP	K	N	Q	Q	K	E	1	0	1	0	0	3	4	0	1	0	0	2	0	1	0	0	1	0	0	0	0	0	14	1	1744.8	sp|P11142|HSP7C_HUMAN	sp|P11142|HSP7C_HUMAN	584	597	yes	yes	3	2.9474e-06	122.78		1			1	1
NQVALNPQNTVFDAK	RLIGDAAKNQVALNPQ	QNTVFDAKRLIGRKFG	K	N	Q	A	K	R	2	0	3	1	0	2	0	0	0	0	1	1	0	1	1	0	1	0	0	2	0	0	15	0	1657.84	sp|P0DMV9|HS71B_HUMAN;sp|P0DMV8|HS71A_HUMAN	sp|P0DMV9|HS71B_HUMAN	57	71	yes	no	2	1.4353e-41	205.31	1	1			1
NQVAMNPTNTVFDAK	RLIGDAAKNQVAMNPT	TNTVFDAKRLIGRRFD	K	N	Q	A	K	R	2	0	3	1	0	1	0	0	0	0	0	1	1	1	1	0	2	0	0	2	0	0	15	0	1648.79	sp|P11142|HSP7C_HUMAN	sp|P11142|HSP7C_HUMAN	57	71	yes	yes	2	2.4028e-92	267.37	2	2			2	1	1
NSKIEISELNR	GRHGDSVRNSKIEISE	IEISELNRVIQRLRSE	R	N	S	N	R	V	0	1	2	0	0	0	2	0	0	2	1	1	0	0	0	2	0	0	0	0	0	0	11	1	1301.69	sp|P04264|K2C1_HUMAN;CON__P04264	sp|P04264|K2C1_HUMAN	393	403	yes	no	2;3	1.911e-07	160.91	1				1
NSNLVGAAHEELQQSR	NARQSAERNSNLVGAA	HEELQQSRIRIDSLSA	R	N	S	S	R	I	2	1	2	0	0	2	2	1	1	0	2	0	0	0	0	2	0	0	0	1	0	0	16	0	1751.86	sp|P02545|LMNA_HUMAN	sp|P02545|LMNA_HUMAN	281	296	yes	yes	2	1.8279e-14	191.01
NSYLEVLLK	LDTGAAGRNSYLEVLL	SYLEVLLKLADKYKKK	R	N	S	L	K	L	0	0	1	0	0	0	1	0	0	0	3	1	0	0	0	1	0	0	1	1	0	0	9	0	1077.61	sp|Q15084|PDIA6_HUMAN	sp|Q15084|PDIA6_HUMAN	314	322	yes	yes	2	5.7056e-05	132.88						1
NTDEMVELR	EQAFKRSRNTDEMVEL	TDEMVELRILLQSKNA	R	N	T	L	R	I	0	1	1	1	0	0	2	0	0	0	1	0	1	0	0	0	1	0	0	1	0	0	9	0	1105.51	sp|P61978|HNRPK_HUMAN	sp|P61978|HNRPK_HUMAN	38	46	yes	yes	2	3.6321e-05	147.73		1
NTGIICTIGPASR	DSPPITARNTGIICTI	CTIGPASRSVETLKEM	R	N	T	S	R	S	1	1	1	0	1	0	0	2	0	3	0	0	0	0	1	1	2	0	0	0	0	0	13	0	1358.7	sp|P14618|KPYM_HUMAN	sp|P14618|KPYM_HUMAN	44	56	yes	yes	2	2.1843e-20	173.76	1	1			1
NTKQEIAEINR	GRHGDDLRNTKQEIAE	QEIAEINRMIQRLRSE	R	N	T	N	R	M	1	1	2	0	0	1	2	0	0	2	0	1	0	0	0	0	1	0	0	0	0	0	11	1	1314.69	sp|P02538|K2C6A_HUMAN;CON__P02538;sp|P04259|K2C6B_HUMAN	sp|P02538|K2C6A_HUMAN	376	386	no	no	2	1.911e-07	158.08						1
NVQALEIELQSQLALK	SEITELRRNVQALEIE	LQSQLALKQSLEASLA	R	N	V	L	K	Q	2	0	1	0	0	3	2	0	0	1	4	1	0	0	0	1	0	0	0	1	0	0	16	0	1796	sp|P13645|K1C10_HUMAN;CON__P13645	sp|P13645|K1C10_HUMAN	371	386	yes	no	2;3	2.7198e-133	407.76	2	2			2	2	1
NVQDAIADAEQR	AHVKKQCKNVQDAIAD	AIADAEQRGEHALKDA	K	N	V	Q	R	G	3	1	1	2	0	2	1	0	0	1	0	0	0	0	0	0	0	0	0	1	0	0	12	0	1328.63	sp|P35908|K22E_HUMAN;CON__P35908	sp|P35908|K22E_HUMAN	419	430	yes	no	2;3	1.7685e-27	211.63
NVSTGDVNVEMNAAPGVDLTQLLNNMR	EEEMKDLRNVSTGDVN	TQLLNNMRSQYEQLAE	R	N	V	M	R	S	2	1	5	2	0	1	1	2	0	0	3	0	2	0	1	1	2	0	0	4	0	0	27	0	2871.39	sp|P13645|K1C10_HUMAN;CON__P13645	sp|P13645|K1C10_HUMAN	296	322	yes	no	2;3	1.3295e-15	181.65	3	1	1		2	3	2
NYSPYYNTIDDLK	KGPAAIQKNYSPYYNT	YNTIDDLKDQIVDLTV	K	N	Y	L	K	D	0	0	2	2	0	0	0	0	0	1	1	1	0	0	1	1	1	0	3	0	0	0	13	0	1604.74	sp|P35527|K1C9_HUMAN;CON__P35527	sp|P35527|K1C9_HUMAN	200	212	yes	no	2	8.8341e-12	186.76
NYSPYYNTIDDLKDQIVDLTVGNNK	KGPAAIQKNYSPYYNT	DLTVGNNKTLLDIDNT	K	N	Y	N	K	T	0	0	4	4	0	1	0	1	0	2	2	2	0	0	1	1	2	0	3	2	0	0	25	1	2901.4	sp|P35527|K1C9_HUMAN;CON__P35527	sp|P35527|K1C9_HUMAN	200	224	yes	no	3;4	0.0039649	84.025					1	2	1
NYYEQWGK	ETTEESLRNYYEQWGK	NYYEQWGKLTDCVVMR	R	N	Y	G	K	L	0	0	1	0	0	1	1	1	0	0	0	1	0	0	0	0	0	1	2	0	0	0	8	0	1086.48	sp|P22626|ROA2_HUMAN	sp|P22626|ROA2_HUMAN	39	46	yes	yes	2	0.018215	90.37							1
PADEIAVDR	RYAHLSARPADEIAVD	ADEIAVDRDVPWGVDS	R	P	A	D	R	D	2	1	0	2	0	0	1	0	0	1	0	0	0	0	1	0	0	0	0	1	0	0	9	0	984.488	sp|Q16658|FSCN1_HUMAN	sp|Q16658|FSCN1_HUMAN	159	167	yes	yes	2	0.025139	104.01
PAPAVGEAEDKENQQATSGPNQPSVR	SRGPPRPRPAPAVGEA	GPNQPSVRRGYRRPYN	R	P	A	V	R	R	4	1	2	1	0	3	3	2	0	0	0	1	0	0	4	2	1	0	0	2	0	0	26	1	2676.27	sp|P16989|YBOX3_HUMAN	sp|P16989|YBOX3_HUMAN	301	326	yes	yes	3	0.00093416	79.177
PDPAKSAPAPK	________________	AKSAPAPKKGSKKAVT	M	P	D	P	K	K	3	0	0	1	0	0	0	0	0	0	0	2	0	0	4	1	0	0	0	0	0	0	11	1	1077.58	sp|Q93079|H2B1H_HUMAN;sp|P23527|H2B1O_HUMAN;sp|Q5QNW6|H2B2F_HUMAN	sp|Q93079|H2B1H_HUMAN	2	12	yes	no	2	0.00025664	115.91	1	1					1
PEPAKSAPAPK	________________	AKSAPAPKKGSKKAVT	M	P	E	P	K	K	3	0	0	0	0	0	1	0	0	0	0	2	0	0	4	1	0	0	0	0	0	0	11	1	1091.6	sp|Q16778|H2B2E_HUMAN;sp|P62807|H2B1C_HUMAN;sp|P57053|H2BFS_HUMAN;sp|P06899|H2B1J_HUMAN;sp|O60814|H2B1K_HUMAN	sp|Q16778|H2B2E_HUMAN	2	12	yes	no	2	7.6188e-15	167.12	1	1				1	1
PEPTKSAPAPK	________________	TKSAPAPKKGSKKAVT	M	P	E	P	K	K	2	0	0	0	0	0	1	0	0	0	0	2	0	0	4	1	1	0	0	0	0	0	11	1	1121.61	sp|P58876|H2B1D_HUMAN	sp|P58876|H2B1D_HUMAN	2	12	yes	yes	2	0.0028462	107.55	1						1
PEVERKPK	________________	PEVERKPKITASRKLL	M	P	E	P	K	I	0	1	0	0	0	0	2	0	0	0	0	2	0	0	2	0	0	0	0	1	0	0	8	2	981.561	sp|P19237|TNNI1_HUMAN	sp|P19237|TNNI1_HUMAN	2	9	yes	yes	2	0.031454	62.107				1
PGGFQAHYR	AALFPALRPGGFQAHY	GGFQAHYRDEDGDLVA	R	P	G	Y	R	D	1	1	0	0	0	1	0	2	1	0	0	0	0	1	1	0	0	0	1	0	0	0	9	0	1031.49	sp|Q13501|SQSTM_HUMAN	sp|Q13501|SQSTM_HUMAN	60	68	yes	yes	2	0.0054745	124.08
PGQCEIPEPR	PRPVPLPRPGQCEIPE	QCEIPEPRPCLQPCEH	R	P	G	P	R	P	0	1	0	0	1	1	2	1	0	1	0	0	0	0	3	0	0	0	0	0	0	0	10	0	1181.55	sp|Q5T749|KPRP_HUMAN	sp|Q5T749|KPRP_HUMAN	452	461	yes	yes	2	0.010899	115.7
PINLEPIFQGYIDSLK	QQMNVGTRPINLEPIF	QGYIDSLKRYLDGLTA	R	P	I	L	K	R	0	0	1	1	0	1	1	1	0	3	2	1	0	1	2	1	0	0	1	0	0	0	16	0	1845.99	sp|P35908|K22E_HUMAN;CON__P35908	sp|P35908|K22E_HUMAN	222	237	yes	no	2;3	1.0681e-21	209.79							1
PINLEPIFQGYIDSLKR	QQMNVGTRPINLEPIF	GYIDSLKRYLDGLTAE	R	P	I	K	R	Y	0	1	1	1	0	1	1	1	0	3	2	1	0	1	2	1	0	0	1	0	0	0	17	1	2002.09	sp|P35908|K22E_HUMAN;CON__P35908	sp|P35908|K22E_HUMAN	222	238	yes	no	3	0.00027056	144.08		1			1	1	1
PIPQWIQMKPGSK	AKKQKQNRPIPQWIQM	IQMKPGSKIRYNSKRR	R	P	I	S	K	I	0	0	0	0	0	2	0	1	0	2	0	2	1	0	3	1	0	1	0	0	0	0	13	1	1508.82	sp|Q96EH5|RL39L_HUMAN	sp|Q96EH5|RL39L_HUMAN	22	34	yes	yes	2	0.023766	67.563
PLPSFCPPR	LRPHVEPRPLPSFCPP	LPSFCPPRRLDQCPES	R	P	L	P	R	R	0	1	0	0	1	0	0	0	0	0	1	0	0	1	4	1	0	0	0	0	0	0	9	0	1069.54	sp|Q5T749|KPRP_HUMAN	sp|Q5T749|KPRP_HUMAN	378	386	yes	yes	2	0.040466	93.374
PVASQLPR	ITLRILFRPVASQLPR	PVASQLPRIFTSIGED	R	P	V	P	R	I	1	1	0	0	0	1	0	0	0	0	1	0	0	0	2	1	0	0	0	1	0	0	8	0	866.497	sp|P35232|PHB_HUMAN	sp|P35232|PHB_HUMAN	98	105	yes	yes	2	0.030174	79.713		1
PWSVTATKNTVNSVEK				P	W	E	K		1	0	2	0	0	0	1	0	0	0	0	2	0	0	1	2	3	1	0	3	0	0	16	1	1759.91		REV__sp|Q8WZ42|TITIN_HUMAN			yes	yes	2	0.032645	88.495
QAASSLQQASLK	SETGENIRQAASSLQQ	SLQQASLKLFEMAYKK	R	Q	A	L	K	L	3	0	0	0	0	3	0	0	0	0	2	1	0	0	0	3	0	0	0	0	0	0	12	0	1230.66	sp|P38646|GRP75_HUMAN	sp|P38646|GRP75_HUMAN	635	646	yes	yes	2	2.6129e-08	134.3	1	1			1	1
QAITQVVVSR	GESANAAKQAITQVVV	ITQVVVSRILMAAPGM	K	Q	A	S	R	I	1	1	0	0	0	2	0	0	0	1	0	0	0	0	0	1	1	0	0	3	0	0	10	0	1099.63	sp|Q9H9B4|SFXN1_HUMAN	sp|Q9H9B4|SFXN1_HUMAN	224	233	yes	yes	2	0.00077635	108.43	1
QAKQESTEYR	NRNNDALRQAKQESTE	KQESTEYRRQVQSLTC	R	Q	A	Y	R	R	1	1	0	0	0	2	2	0	0	0	0	1	0	0	0	1	1	0	1	0	0	0	10	1	1238.59	sp|P08670|VIME_HUMAN	sp|P08670|VIME_HUMAN	311	320	yes	yes	2	1.4461e-06	135.43	1				1		1
QAQEYEALLNIK	QTRAEGQRQAQEYEAL	YEALLNIKVKLEAEIA	R	Q	A	I	K	V	2	0	1	0	0	2	2	0	0	1	2	1	0	0	0	0	0	0	1	0	0	0	12	0	1418.74	sp|P05783|K1C18_HUMAN;CON__P05784	sp|P05783|K1C18_HUMAN	359	370	yes	no	2	2.1523e-05	123.62							1
QATKDAGQISGLNVLR	AYFNDSQRQATKDAGQ	ISGLNVLRVINEPTAA	R	Q	A	L	R	V	2	1	1	1	0	2	0	2	0	1	2	1	0	0	0	1	1	0	0	1	0	0	16	1	1669.91	sp|P38646|GRP75_HUMAN	sp|P38646|GRP75_HUMAN	203	218	yes	yes	2	5.7609e-92	265.77	1	1			1	1
QATKDAGTIAGLNVMR	AYFNDAQRQATKDAGT	IAGLNVMRIINEPTAA	R	Q	A	M	R	I	3	1	1	1	0	1	0	2	0	1	1	1	1	0	0	0	2	0	0	1	0	0	16	1	1644.86	sp|P11021|GRP78_HUMAN	sp|P11021|GRP78_HUMAN	182	197	yes	yes	2	0.0089032	76.868
QAVTNPNNTFYATK	LVGMPAKRQAVTNPNN	NNTFYATKRLIGRRYD	R	Q	A	T	K	R	2	0	3	0	0	1	0	0	0	0	0	1	0	1	1	0	3	0	1	1	0	0	14	0	1567.76	sp|P38646|GRP75_HUMAN	sp|P38646|GRP75_HUMAN	108	121	yes	yes	2	8.9759e-52	210.44	1	1			1		1
QCANLQAAIADAEQR	SEIDHVKKQCANLQAA	AIADAEQRGEMALKDA	K	Q	C	Q	R	G	5	1	1	1	1	3	1	0	0	1	1	0	0	0	0	0	0	0	0	0	0	0	15	0	1657.78	sp|P02538|K2C6A_HUMAN;CON__P02538;sp|P04259|K2C6B_HUMAN	sp|P02538|K2C6A_HUMAN	401	415	no	no	2	0.012172	116.98
QCANLQNAIADAEQR	AEIDNVKKQCANLQNA	AIADAEQRGELALKDA	K	Q	C	Q	R	G	4	1	2	1	1	3	1	0	0	1	1	0	0	0	0	0	0	0	0	0	0	0	15	0	1700.79	CON__Q5XQN5;sp|P13647|K2C5_HUMAN;CON__P13647	sp|P13647|K2C5_HUMAN	406	420	no	no	2	6.3478e-66	327.06
QDVDNASLAR	ENTLQSFRQDVDNASL	VDNASLARLDLERKVE	R	Q	D	A	R	L	2	1	1	2	0	1	0	0	0	0	1	0	0	0	0	1	0	0	0	1	0	0	10	0	1087.53	sp|P08670|VIME_HUMAN	sp|P08670|VIME_HUMAN	208	217	yes	yes	2	5.3211e-05	122.96	1	1			1	1	1
QEYDESGPSIVHR	FQQMWISKQEYDESGP	SGPSIVHRKCF_____	K	Q	E	H	R	K	0	1	0	1	0	1	2	1	1	1	0	0	0	0	1	2	0	0	1	1	0	0	13	0	1515.7	sp|P60709|ACTB_HUMAN;sp|Q6S8J3|POTEE_HUMAN;sp|A5A3E0|POTEF_HUMAN;sp|P0CG38|POTEI_HUMAN;sp|Q9BYX7|ACTBM_HUMAN;sp|P0CG39|POTEJ_HUMAN;sp|P63261|ACTG_HUMAN	sp|P63261|ACTG_HUMAN	360	372	no	no	2;3	1.747e-35	223.77	1	1			1	1	2
QEYEQLIAK	TKTLNDMRQEYEQLIA	EYEQLIAKNRKDIENQ	R	Q	E	A	K	N	1	0	0	0	0	2	2	0	0	1	1	1	0	0	0	0	0	0	1	0	0	0	9	0	1120.58	sp|P35527|K1C9_HUMAN;CON__P35527	sp|P35527|K1C9_HUMAN	328	336	yes	no	2	8.1637e-05	150.36						1
QFASQANVVGPWIQTKMEEIGR	QSNEHLRRQFASQANV	TKMEEIGRISIEMNGT	R	Q	F	G	R	I	2	1	1	0	0	3	2	2	0	2	0	1	1	1	1	1	1	1	0	2	0	0	22	1	2488.25	sp|O43707|ACTN4_HUMAN	sp|O43707|ACTN4_HUMAN	653	674	yes	yes	3	1.9635e-05	107.92	1	1
QGEAEFNR	GYDVENDRQGEAEFNR	QGEAEFNRIMSLVDPN	R	Q	G	N	R	I	1	1	1	0	0	1	2	1	0	0	0	0	0	1	0	0	0	0	0	0	0	0	8	0	949.425	sp|O43707|ACTN4_HUMAN	sp|O43707|ACTN4_HUMAN	806	813	yes	yes	2	0.0042541	115.49	1	1			1	1	1
QGVDADINGLR	FEMEQNLRQGVDADIN	DADINGLRQVLDNLTM	R	Q	G	L	R	Q	1	1	1	2	0	1	0	2	0	1	1	0	0	0	0	0	0	0	0	1	0	0	11	0	1156.58	sp|P35527|K1C9_HUMAN;CON__P35527	sp|P35527|K1C9_HUMAN	251	261	yes	no	2	5.3113e-05	144.77					1	1	1
QIFLGGVDK	FAFKDKYKQIFLGGVD	IFLGGVDKRTQFWLYF	K	Q	I	D	K	R	0	0	0	1	0	1	0	2	0	1	1	1	0	1	0	0	0	0	0	1	0	0	9	0	975.539	sp|P12236|ADT3_HUMAN;sp|P05141|ADT2_HUMAN	sp|P05141|ADT2_HUMAN	97	105	no	no	2	0.0032914	101.25					1	1
QIFLGGVDKR	FAFKDKYKQIFLGGVD	FLGGVDKRTQFWLYFA	K	Q	I	K	R	T	0	1	0	1	0	1	0	2	0	1	1	1	0	1	0	0	0	0	0	1	0	0	10	1	1131.64	sp|P05141|ADT2_HUMAN	sp|P05141|ADT2_HUMAN	97	106	yes	yes	2	0.00038267	112.84	1	1					1
QIGLKNEASLK	PDILHSLRQIGLKNEA	LKNEASLKEKDVVQVA	R	Q	I	L	K	E	1	0	1	0	0	1	1	1	0	1	2	2	0	0	0	1	0	0	0	0	0	0	11	1	1199.69	sp|Q9NZJ4|SACS_HUMAN	sp|Q9NZJ4|SACS_HUMAN	1089	1099	yes	yes	2	0.015455	105.1
QISNLQQSISDAEQR	SEIDNVKKQISNLQQS	SISDAEQRGENALKDA	K	Q	I	Q	R	G	1	1	1	1	0	4	1	0	0	2	1	0	0	0	0	3	0	0	0	0	0	0	15	0	1715.84	sp|P04264|K2C1_HUMAN;CON__P04264	sp|P04264|K2C1_HUMAN	418	432	yes	no	2;3	1.5433e-175	361.61	2	1			2	2	1
QKDYETATLSEIK	DGKEAMLRQKDYETAT	TATLSEIKALLKKHEA	R	Q	K	I	K	A	1	0	0	1	0	1	2	0	0	1	1	2	0	0	0	1	2	0	1	0	0	0	13	1	1524.77	sp|P12814|ACTN1_HUMAN	sp|P12814|ACTN1_HUMAN	419	431	yes	yes	2	0.02073	79.741
QLDNIVGER	QYINNLRRQLDNIVGE	LDNIVGERGRLDSELR	R	Q	L	E	R	G	0	1	1	1	0	1	1	1	0	1	1	0	0	0	0	0	0	0	0	1	0	0	9	0	1042.54	sp|P04259|K2C6B_HUMAN	sp|P04259|K2C6B_HUMAN	224	232	yes	yes	2	0.00090912	138.08					1	1
QLDSIVGER	QYINNLRRQLDSIVGE	LDSIVGERGRLDSELR	R	Q	L	E	R	G	0	1	0	1	0	1	1	1	0	1	1	0	0	0	0	1	0	0	0	1	0	0	9	0	1015.53	sp|P02538|K2C6A_HUMAN;CON__P02538;sp|P13647|K2C5_HUMAN;CON__P13647	sp|P13647|K2C5_HUMAN	229	237	no	no	2	0.02347	105.2					1	1
QLEAIDQLHLEYAK	EALEKTEKQLEAIDQL	QLHLEYAKRAAPFNNW	K	Q	L	A	K	R	2	0	0	1	0	2	2	0	1	1	3	1	0	0	0	0	0	0	1	0	0	0	14	0	1669.87	sp|O43707|ACTN4_HUMAN	sp|O43707|ACTN4_HUMAN	522	535	yes	yes	2	9.2997e-78	249.69	1	1
QLETLGQEK	SYINNLRRQLETLGQE	LETLGQEKLKLEAELG	R	Q	L	E	K	L	0	0	0	0	0	2	2	1	0	0	2	1	0	0	0	0	1	0	0	0	0	0	9	0	1044.55	sp|P05787|K2C8_HUMAN;CON__P05787;CON__H-INV:HIT000292931;CON__Q9H552	sp|P05787|K2C8_HUMAN	150	158	yes	no	2	0.024609	75.652
QLMASPSQDMEMPLINQHK	SASTPQRRQLMASPSQ	MPLINQHKQAKLKEIS	R	Q	L	H	K	Q	1	0	1	1	0	3	1	0	1	1	2	1	3	0	2	2	0	0	0	0	0	0	19	0	2197.03	sp|Q01974|ROR2_HUMAN	sp|Q01974|ROR2_HUMAN	443	461	yes	yes	2	0.01428	98.182	1	1
QLQNIIQATSR	FERMDHLRQLQNIIQA	NIIQATSREIMWINDC	R	Q	L	S	R	E	1	1	1	0	0	3	0	0	0	2	1	0	0	0	0	1	1	0	0	0	0	0	11	0	1270.7	sp|P15924|DESP_HUMAN	sp|P15924|DESP_HUMAN	271	281	yes	yes	2	5.9163e-05	143.5
QLSMKFLEK	IFAVDSLRQLSMKFLE	LSMKFLEKGELANFRF	R	Q	L	E	K	G	0	0	0	0	0	1	1	0	0	0	2	2	1	1	0	1	0	0	0	0	0	0	9	1	1122.61	sp|Q9Y6D5|BIG2_HUMAN;sp|Q9Y6D6|BIG1_HUMAN	sp|Q9Y6D5|BIG2_HUMAN	1163	1171	yes	no	2	0.020342	93.429
QLVESDLNGLR	YESELSLRQLVESDLN	ESDLNGLRRILDELTL	R	Q	L	L	R	R	0	1	1	1	0	1	1	1	0	0	3	0	0	0	0	1	0	0	0	1	0	0	11	0	1242.66	CON__REFSEQ:XP_986630	CON__REFSEQ:XP_986630	225	235	yes	yes	2	0.0045085	125.82	1
QNGDDPLLTYR	MGNWQIKRQNGDDPLL	DDPLLTYRFPPKFTLK	R	Q	N	Y	R	F	0	1	1	2	0	1	0	1	0	0	2	0	0	0	1	0	1	0	1	0	0	0	11	0	1290.62	sp|P02545|LMNA_HUMAN	sp|P02545|LMNA_HUMAN	472	482	yes	yes	2	1.9681e-07	133.89
QNLEPLFEQYINNLR	EQGTKTVRQNLEPLFE	EQYINNLRRQLDSIVG	R	Q	N	L	R	R	0	1	3	0	0	2	2	0	0	1	3	0	0	1	1	0	0	0	1	0	0	0	15	0	1889.96	sp|P02538|K2C6A_HUMAN;CON__P02538;sp|P13647|K2C5_HUMAN;CON__P13647;sp|P04259|K2C6B_HUMAN	sp|P13647|K2C5_HUMAN	213	227	no	no	2;3	9.7041e-31	249.98		1			2	2
QNQEYQVLLDVR	EIRSDLERQNQEYQVL	YQVLLDVRARLECEIN	R	Q	N	V	R	A	0	1	1	1	0	3	1	0	0	0	2	0	0	0	0	0	0	0	1	2	0	0	12	0	1503.77	sp|Q15323|K1H1_HUMAN;CON__Q9UE12;CON__Q15323;sp|O76009|KT33A_HUMAN;CON__Q6NTB9;CON__O76009;CON__Q8IUT8;sp|Q14532|K1H2_HUMAN;CON__Q14532;CON__Q9D646;CON__O76011;sp|O76011|KRT34_HUMAN;sp|Q14525|KT33B_HUMAN;CON__Q14525	sp|Q15323|K1H1_HUMAN	335	346	no	no	2	5.0109e-41	241.39	1	1
QQIQSIQQSIER	IKEGSQLKQQIQSIQQ	SIQQSIERLLV_____	K	Q	Q	E	R	L	0	1	0	0	0	5	1	0	0	3	0	0	0	0	0	2	0	0	0	0	0	0	12	0	1456.76	sp|P55769|NH2L1_HUMAN	sp|P55769|NH2L1_HUMAN	114	125	yes	yes	2	0.0071391	87.184
QQQEPTGEPSPK	RGRGRPRKQQQEPTGE	PTGEPSPKRPRGRPKG	K	Q	Q	P	K	R	0	0	0	0	0	3	2	1	0	0	0	1	0	0	3	1	1	0	0	0	0	0	12	0	1324.63	sp|P52926|HMGA2_HUMAN	sp|P52926|HMGA2_HUMAN	35	46	yes	yes	2	3.1942e-08	131.83
QQSELQSQVR	TPENLRLKQQSELQSQ	SELQSQVRYKEEFEKN	K	Q	Q	V	R	Y	0	1	0	0	0	4	1	0	0	0	1	0	0	0	0	2	0	0	0	1	0	0	10	0	1201.61	sp|Q14847|LASP1_HUMAN	sp|Q14847|LASP1_HUMAN	76	85	yes	yes	2	0.023406	71.349
QSLEASLAETEGR	LQSQLALKQSLEASLA	SLAETEGRYCVQLSQI	K	Q	S	G	R	Y	2	1	0	0	0	1	3	1	0	0	2	0	0	0	0	2	1	0	0	0	0	0	13	0	1389.67	CON__P02535-1;sp|P13645|K1C10_HUMAN;CON__P13645	sp|P13645|K1C10_HUMAN	387	399	no	no	2;3	1.1081e-52	256.95	1	1					1
QSLGHGQHGSGSGQSPSPSR	GQHGSGSRQSLGHGQH	GQSPSPSRGRHGSGSG	R	Q	S	S	R	G	0	1	0	0	0	3	0	5	2	0	1	0	0	0	2	6	0	0	0	0	0	0	20	0	1946.89	sp|Q86YZ3|HORN_HUMAN;CON__Q86YZ3	sp|Q86YZ3|HORN_HUMAN	992	1011	yes	no	3	0.015143	97.083		1
QSVEADINGLR	YENEVALRQSVEADIN	EADINGLRRVLDELTL	R	Q	S	L	R	R	1	1	1	1	0	1	1	1	0	1	1	0	0	0	0	1	0	0	0	1	0	0	11	0	1200.61	CON__P02535-1;sp|Q2M2I5|K1C24_HUMAN;CON__Q2M2I5;sp|P13645|K1C10_HUMAN;CON__P13645;CON__ENSEMBL:ENSP00000377550;sp|P13646|K1C13_HUMAN;CON__P13646-1	sp|P13645|K1C10_HUMAN	246	256	no	no	2	3.7759e-16	187.99		1			1	1
QSVEADINGLRR	YENEVALRQSVEADIN	ADINGLRRVLDELTLT	R	Q	S	R	R	V	1	2	1	1	0	1	1	1	0	1	1	0	0	0	0	1	0	0	0	1	0	0	12	1	1356.71	CON__P02535-1;sp|P13645|K1C10_HUMAN;CON__P13645;CON__ENSEMBL:ENSP00000377550;sp|P13646|K1C13_HUMAN;CON__P13646-1	sp|P13645|K1C10_HUMAN	246	257	no	no	2	0.020845	107.55					1
QTQIFTTYSDNQPGVLIQVYEGER	RNSTIPTKQTQIFTTY	IQVYEGERAMTKDNNL	K	Q	T	E	R	A	0	1	1	1	0	4	2	2	0	2	1	0	0	1	1	1	3	0	2	2	0	0	24	0	2785.36	sp|P0DMV9|HS71B_HUMAN;sp|P0DMV8|HS71A_HUMAN;sp|P34931|HS71L_HUMAN	sp|P0DMV9|HS71B_HUMAN	424	447	yes	no	3	1.0052e-10	162.98	1				1
QTQTFTTYSDNQPGVLIQVYEGER	RNTTIPTKQTQTFTTY	IQVYEGERAMTKDNNL	K	Q	T	E	R	A	0	1	1	1	0	4	2	2	0	1	1	0	0	1	1	1	4	0	2	2	0	0	24	0	2773.32	sp|P11142|HSP7C_HUMAN	sp|P11142|HSP7C_HUMAN	424	447	yes	yes	3	6.0019e-11	126.3	1	1			2	1
QTYSTEPNNLK	SFLIKRNKQTYSTEPN	STEPNNLKARNSFRYN	K	Q	T	L	K	A	0	0	2	0	0	1	1	0	0	0	1	1	0	0	1	1	2	0	1	0	0	0	11	0	1293.62	sp|P46779|RL28_HUMAN	sp|P46779|RL28_HUMAN	23	33	yes	yes	2	4.9794e-05	120.45	1
QVDLLSAEQMR	NYIGDLRRQVDLLSAE	LLSAEQMRQNAEVRSM	R	Q	V	M	R	Q	1	1	0	1	0	2	1	0	0	0	2	0	1	0	0	1	0	0	0	1	0	0	11	0	1288.64	sp|Q7Z794|K2C1B_HUMAN;CON__Q7Z794	sp|Q7Z794|K2C1B_HUMAN	225	235	yes	no	2	0.033512	93.442
QVDQLTNDK	EEMRELRRQVDQLTND	VDQLTNDKARVEVERD	R	Q	V	D	K	A	0	0	1	2	0	2	0	0	0	0	1	1	0	0	0	0	1	0	0	1	0	0	9	0	1059.52	sp|P08670|VIME_HUMAN	sp|P08670|VIME_HUMAN	160	168	yes	yes	2	5.5516e-25	195.57	1	1			1	1	1
QVDQLTNDKAR	EEMRELRRQVDQLTND	QLTNDKARVEVERDNL	R	Q	V	A	R	V	1	1	1	2	0	2	0	0	0	0	1	1	0	0	0	0	1	0	0	1	0	0	11	1	1286.66	sp|P08670|VIME_HUMAN	sp|P08670|VIME_HUMAN	160	170	yes	yes	2	6.0802e-16	175.65
QVHPDTGISSK	IYVYKVLKQVHPDTGI	PDTGISSKAMGIMNSF	K	Q	V	S	K	A	0	0	0	1	0	1	0	1	1	1	0	1	0	0	1	2	1	0	0	1	0	0	11	0	1167.59	sp|Q16778|H2B2E_HUMAN;sp|P62807|H2B1C_HUMAN;sp|P57053|H2BFS_HUMAN;sp|P06899|H2B1J_HUMAN;sp|O60814|H2B1K_HUMAN;sp|Q99877|H2B1N_HUMAN;sp|Q99880|H2B1L_HUMAN;sp|Q8N257|H2B3B_HUMAN;sp|P33778|H2B1B_HUMAN;sp|Q99879|H2B1M_HUMAN;sp|Q96A08|H2B1A_HUMAN;sp|Q93079|H2B1H_HUMAN;sp|P23527|H2B1O_HUMAN;sp|Q5QNW6|H2B2F_HUMAN;sp|P58876|H2B1D_HUMAN	sp|Q16778|H2B2E_HUMAN	48	58	no	no	2;3	3.2098e-39	223.87	4	2			2	2	3
QVHPDTGISSKAMGIMNSFVNDIFER	IYVYKVLKQVHPDTGI	FVNDIFERIAGEASRL	K	Q	V	E	R	I	1	1	2	2	0	1	1	2	1	3	0	1	2	2	1	3	1	0	0	2	0	0	26	1	2892.39	sp|Q16778|H2B2E_HUMAN;sp|P62807|H2B1C_HUMAN;sp|P57053|H2BFS_HUMAN;sp|P06899|H2B1J_HUMAN;sp|O60814|H2B1K_HUMAN;sp|Q99877|H2B1N_HUMAN;sp|Q99880|H2B1L_HUMAN;sp|Q8N257|H2B3B_HUMAN;sp|P33778|H2B1B_HUMAN;sp|Q99879|H2B1M_HUMAN;sp|Q93079|H2B1H_HUMAN;sp|P23527|H2B1O_HUMAN;sp|Q5QNW6|H2B2F_HUMAN;sp|P58876|H2B1D_HUMAN	sp|Q16778|H2B2E_HUMAN	48	73	no	no	3	4.7612e-30	172.77	2	2			1	2	2
QVLDNLTMEK	DADINGLRQVLDNLTM	LDNLTMEKSDLEMQYE	R	Q	V	E	K	S	0	0	1	1	0	1	1	0	0	0	2	1	1	0	0	0	1	0	0	1	0	0	10	0	1189.6	sp|P35527|K1C9_HUMAN;CON__P35527	sp|P35527|K1C9_HUMAN	262	271	yes	no	2	2.7767e-05	147.73					1	1
QVQSLTCEVDALK	QESTEYRRQVQSLTCE	TCEVDALKGTNESLER	R	Q	V	L	K	G	1	0	0	1	1	2	1	0	0	0	2	1	0	0	0	1	1	0	0	2	0	0	13	0	1489.74	sp|P08670|VIME_HUMAN	sp|P08670|VIME_HUMAN	322	334	yes	yes	2	2.5786e-07	158.06	1	1
QVSDDLTER	TQRELVSRQVSDDLTE	VSDDLTERAATFGLIL	R	Q	V	E	R	A	0	1	0	2	0	1	1	0	0	0	1	0	0	0	0	1	1	0	0	1	0	0	9	0	1061.5	sp|P35232|PHB_HUMAN	sp|P35232|PHB_HUMAN	149	157	yes	yes	2	0.0032134	101.72		1
QYMQCFTVK	EDIKSSPKQYMQCFTV	YMQCFTVKPVMSLPPS	K	Q	Y	V	K	P	0	0	0	0	1	2	0	0	0	0	0	1	1	1	0	0	1	0	1	1	0	0	9	0	1203.54	sp|Q9H7D0|DOCK5_HUMAN	sp|Q9H7D0|DOCK5_HUMAN	1424	1432	yes	yes	2	0.031469	50.607
RAPDQAAEIGSR	TRLATPPRRAPDQAAE	QAAEIGSRGSTKAQGP	R	R	A	S	R	G	3	2	0	1	0	1	1	1	0	1	0	0	0	0	1	1	0	0	0	0	0	0	12	1	1269.64	sp|Q3ZCQ8|TIM50_HUMAN	sp|Q3ZCQ8|TIM50_HUMAN	32	43	yes	yes	2	2.5481e-20	175.33		1			1	1	1
RDQALTEEHAR	HVRQLVPRRDQALTEE	ALTEEHARQQHNERLR	R	R	D	A	R	Q	2	2	0	1	0	1	2	0	1	0	1	0	0	0	0	0	1	0	0	0	0	0	11	1	1324.65	sp|P12814|ACTN1_HUMAN	sp|P12814|ACTN1_HUMAN	614	624	yes	yes	3	1.1641e-22	188.27		1
RFATVPEPEFPGHVILEQYQANVGAALR	EMLLVVIRRFATVPEP	ANVGAALRPAFTSETP	R	R	F	L	R	P	4	2	1	0	0	2	3	2	1	1	2	0	0	2	3	0	1	0	1	3	0	0	28	1	3108.61	sp|Q86XA9|HTR5A_HUMAN	sp|Q86XA9|HTR5A_HUMAN	1296	1323	yes	yes	4	0.043473	23.951
RFDDAVVQSDMK	DAKRLIGRRFDDAVVQ	AVVQSDMKHWPFMVVN	R	R	F	M	K	H	1	1	0	3	0	1	0	0	0	0	0	1	1	1	0	1	0	0	0	2	0	0	12	1	1409.66	sp|P11142|HSP7C_HUMAN	sp|P11142|HSP7C_HUMAN	77	88	yes	yes	2	4.0533e-08	134.75	2	3			2	2	1
RHPDYSVVLLLR	MFLYEYARRHPDYSVV	YSVVLLLRLAKTYETT	R	R	H	L	R	L	0	2	0	1	0	0	0	0	1	0	3	0	0	0	1	1	0	0	1	2	0	0	12	1	1466.84	sp|P02768|ALBU_HUMAN;CON__P02768-1	sp|P02768|ALBU_HUMAN	361	372	yes	no	3	0.018605	95.417	1
RIQLVEEELDR	AEVASLNRRIQLVEEE	LVEEELDRAQERLATA	R	R	I	D	R	A	0	2	0	1	0	1	3	0	0	1	2	0	0	0	0	0	0	0	0	1	0	0	11	1	1398.75	sp|P07951|TPM2_HUMAN;CON__Q3SX28;sp|P67936|TPM4_HUMAN;sp|P09493|TPM1_HUMAN;sp|P06753|TPM3_HUMAN	sp|P06753|TPM3_HUMAN	92	102	no	no	2	1.0587e-29	202.03	1	1					1
RISGLIYEETR	LARRGGVKRISGLIYE	GLIYEETRGVLKVFLE	K	R	I	T	R	G	0	2	0	0	0	0	2	1	0	2	1	0	0	0	0	1	1	0	1	0	0	0	11	1	1335.71	sp|P62805|H4_HUMAN	sp|P62805|H4_HUMAN	46	56	yes	yes	2	1.9633e-07	136.5	1	1			1	1
RLDQCPESPLQR	LPSFCPPRRLDQCPES	CPESPLQRCPPPAPRP	R	R	L	Q	R	C	0	2	0	1	1	2	1	0	0	0	2	0	0	0	2	1	0	0	0	0	0	0	12	1	1497.74	sp|Q5T749|KPRP_HUMAN	sp|Q5T749|KPRP_HUMAN	387	398	yes	yes	2;3	3.6754e-10	183.03	1	1	1	1	1	1	1
RLESKIR	RSLETENRRLESKIRE	RRLESKIREHLEKKGP	R	R	L	I	R	E	0	2	0	0	0	0	1	0	0	1	1	1	0	0	0	1	0	0	0	0	0	0	7	2	900.551	sp|P05783|K1C18_HUMAN;CON__P05784	sp|P05783|K1C18_HUMAN	107	113	yes	no	2	0.021163	126.28
RLYEEEIR	IQEIDFLRRLYEEEIR	RLYEEEIRVLQSHISD	R	R	L	I	R	V	0	2	0	0	0	0	3	0	0	1	1	0	0	0	0	0	0	0	1	0	0	0	8	1	1106.57	sp|O43790|KRT86_HUMAN;CON__O43790;sp|P78385|KRT83_HUMAN;CON__Q6NT21;CON__P78385;CON__Q14533;sp|P78386|KRT85_HUMAN;CON__P78386;sp|A6NCN2|KR87P_HUMAN	sp|O43790|KRT86_HUMAN	241	248	yes	no	2	0.00050562	151.44	1
RNPHMTDAQQLAAAILVEK	DLVRIVMKRNPHMTDA	AAAILVEKSQLGY___	K	R	N	E	K	S	4	1	1	1	0	2	1	0	1	1	2	1	1	0	1	0	1	0	0	1	0	0	19	1	2105.11	sp|Q9C0D7|ZC12C_HUMAN	sp|Q9C0D7|ZC12C_HUMAN	860	878	yes	yes	2	0.00093722	122.33					1
RNVQALEIELQSQLALK	KSEITELRRNVQALEI	LQSQLALKQSLEASLA	R	R	N	L	K	Q	2	1	1	0	0	3	2	0	0	1	4	1	0	0	0	1	0	0	0	1	0	0	17	1	1952.11	sp|P13645|K1C10_HUMAN;CON__P13645	sp|P13645|K1C10_HUMAN	370	386	yes	no	3	0.00058776	133.23
RPELEDSTLR	VTLQSVQRRPELEDST	ELEDSTLRYLQDLLAW	R	R	P	L	R	Y	0	2	0	1	0	0	2	0	0	0	2	0	0	0	1	1	1	0	0	0	0	0	10	1	1214.63	sp|Q15149|PLEC_HUMAN	sp|Q15149|PLEC_HUMAN	651	660	yes	yes	2	0.0038533	96.342							1
RPQYSNPPVQGEVMEGADNQGAGEQGR	YMRRPYGRRPQYSNPP	QGAGEQGRPVRQNMYR	R	R	P	G	R	P	2	2	2	1	0	4	3	5	0	0	0	0	1	0	3	1	0	0	1	2	0	0	27	1	2870.3	sp|P67809|YBOX1_HUMAN	sp|P67809|YBOX1_HUMAN	205	231	yes	yes	3	0.00017754	93.446
RQVDQLTNDK	EEEMRELRRQVDQLTN	VDQLTNDKARVEVERD	R	R	Q	D	K	A	0	1	1	2	0	2	0	0	0	0	1	1	0	0	0	0	1	0	0	1	0	0	10	1	1215.62	sp|P08670|VIME_HUMAN	sp|P08670|VIME_HUMAN	159	168	yes	yes	2	4.7349e-29	215.06	1
RSEPIYNSR	PNYCTPPRRSEPIYNS	SEPIYNSRCPRRPISS	R	R	S	S	R	C	0	2	1	0	0	0	1	0	0	1	0	0	0	0	1	2	0	0	1	0	0	0	9	1	1120.56	sp|Q5T749|KPRP_HUMAN	sp|Q5T749|KPRP_HUMAN	300	308	yes	yes	2	0.00023202	145.46	1
RTNAENEFVTIK	KYEDEINKRTNAENEF	ENEFVTIKKDVDGAYM	K	R	T	I	K	K	1	1	2	0	0	0	2	0	0	1	0	1	0	1	0	0	2	0	0	1	0	0	12	1	1420.73	sp|P04264|K2C1_HUMAN;CON__P04264	sp|P04264|K2C1_HUMAN	277	288	yes	no	2	0.020856	119.03
RVLDELTLAR	EADINGLRRVLDELTL	LDELTLARADLEMQIE	R	R	V	A	R	A	1	2	0	1	0	0	1	0	0	0	3	0	0	0	0	0	1	0	0	1	0	0	10	1	1184.69	sp|P02533|K1C14_HUMAN;CON__P02533;CON__Q6IFX2;CON__A2A4G1;sp|P08779|K1C16_HUMAN;CON__P08779;sp|Q04695|K1C17_HUMAN;CON__Q04695	sp|P02533|K1C14_HUMAN	223	232	no	no	2	0.0089916	141.91						1
RVTIMPK	NLCAIHAKRVTIMPKD	KRVTIMPKDIQLARRI	K	R	V	P	K	D	0	1	0	0	0	0	0	0	0	1	0	1	1	0	1	0	1	0	0	1	0	0	7	1	843.5	sp|P68431|H31_HUMAN;sp|Q16695|H31T_HUMAN;sp|Q6NXT2|H3C_HUMAN;sp|P84243|H33_HUMAN;sp|Q71DI3|H32_HUMAN	sp|Q71DI3|H32_HUMAN	117	123	no	no	2	0.016131	85.359		1			1	1	1
RYQKSTELLIR	TVALREIRRYQKSTEL	KSTELLIRKLPFQRLV	R	R	Y	I	R	K	0	2	0	0	0	1	1	0	0	1	2	1	0	0	0	1	1	0	1	0	0	0	11	2	1405.8	sp|P68431|H31_HUMAN;sp|Q16695|H31T_HUMAN;sp|Q6NXT2|H3C_HUMAN;sp|P84243|H33_HUMAN;sp|Q71DI3|H32_HUMAN	sp|Q71DI3|H32_HUMAN	54	64	no	no	2	9.931e-30	206.49		1
SADGSAPAGEGEGVTLQR	REKMLAAKSADGSAPA	GEGVTLQRNITLLNGV	K	S	A	Q	R	N	3	1	0	1	0	1	2	4	0	0	1	0	0	0	1	2	1	0	0	1	0	0	18	0	1700.8	sp|Q01650|LAT1_HUMAN	sp|Q01650|LAT1_HUMAN	31	48	yes	yes	2	0.0033676	138.02
SAEYGSSLQSSR	QLEEQAARSAEYGSSL	GSSLQSSRSEIADLNV	R	S	A	S	R	S	1	1	0	0	0	1	1	1	0	0	1	0	0	0	0	5	0	0	1	0	0	0	12	0	1270.58	sp|Q6KB66|K2C80_HUMAN;CON__Q6KB66-1	sp|Q6KB66|K2C80_HUMAN	285	296	yes	no	2	1.133e-06	163.9
SAINEVVTR	GGEKKKGRSAINEVVT	AINEVVTREYTINIHK	R	S	A	T	R	E	1	1	1	0	0	0	1	0	0	1	0	0	0	0	0	1	1	0	0	2	0	0	9	0	987.535	sp|P62899|RL31_HUMAN	sp|P62899|RL31_HUMAN	15	23	yes	yes	2	0.001454	112.3	1	1					1
SAPAPKKGSK	________________	PAPKKGSKKAVTKAQK	K	S	A	S	K	K	2	0	0	0	0	0	0	1	0	0	0	3	0	0	2	2	0	0	0	0	0	0	10	2	969.561	sp|Q16778|H2B2E_HUMAN;sp|P62807|H2B1C_HUMAN;sp|P57053|H2BFS_HUMAN;sp|P06899|H2B1J_HUMAN;sp|O60814|H2B1K_HUMAN;sp|Q99877|H2B1N_HUMAN;sp|Q99880|H2B1L_HUMAN;sp|Q8N257|H2B3B_HUMAN;sp|P33778|H2B1B_HUMAN;sp|Q93079|H2B1H_HUMAN;sp|P23527|H2B1O_HUMAN;sp|Q5QNW6|H2B2F_HUMAN;sp|P58876|H2B1D_HUMAN	sp|Q16778|H2B2E_HUMAN	7	16	no	no	2	0.00055089	109.83		1
SAPGGGSKVPQK	LLSISGKRSAPGGGSK	GGSKVPQKKVKLAADE	R	S	A	Q	K	K	1	0	0	0	0	1	0	3	0	0	0	2	0	0	2	2	0	0	0	1	0	0	12	1	1111.6	sp|P06748|NPM_HUMAN	sp|P06748|NPM_HUMAN	143	154	yes	yes	2	0.00077385	112.85							1
SAPGGGSKVPQKK	LLSISGKRSAPGGGSK	GSKVPQKKVKLAADED	R	S	A	K	K	V	1	0	0	0	0	1	0	3	0	0	0	3	0	0	2	2	0	0	0	1	0	0	13	2	1239.69	sp|P06748|NPM_HUMAN	sp|P06748|NPM_HUMAN	143	155	yes	yes	2	0.0042299	109.16							1
SASVVSVISR	________________	SVVSVISRFLEEYLSS	M	S	A	S	R	F	1	1	0	0	0	0	0	0	0	1	0	0	0	0	0	4	0	0	0	3	0	0	10	0	1003.57	sp|P61803|DAD1_HUMAN	sp|P61803|DAD1_HUMAN	2	11	yes	yes	2	5.1718e-07	137.95	1					1
SATEQSGTGIR	ATAQDNPKSATEQSGT	EQSGTGIRSESETESE	K	S	A	I	R	S	1	1	0	0	0	1	1	2	0	1	0	0	0	0	0	2	2	0	0	0	0	0	11	0	1105.54	sp|O95831|AIFM1_HUMAN	sp|O95831|AIFM1_HUMAN	519	529	yes	yes	2	0.010187	82.494
SCNCLLLK	IAKAVNEKSCNCLLLK	SCNCLLLKVNQIGSVT	K	S	C	L	K	V	0	0	1	0	2	0	0	0	0	0	3	1	0	0	0	1	0	0	0	0	0	0	8	0	1006.49	sp|P06733|ENOA_HUMAN	sp|P06733|ENOA_HUMAN	336	343	yes	yes	2	0.011996	101.28							1
SCQISCK	________________	MSCQISCKSRGRGGGG	M	S	C	C	K	S	0	0	0	0	2	1	0	0	0	1	0	1	0	0	0	2	0	0	0	0	0	0	7	0	881.374	sp|P35908|K22E_HUMAN;CON__P35908	sp|P35908|K22E_HUMAN	2	8	yes	no	2	0.017557	114.5		1				1
SDEGQLSPATR	RAKIERARSDEGQLSP	GQLSPATRGAYRDCLG	R	S	D	T	R	G	1	1	0	1	0	1	1	1	0	0	1	0	0	0	1	2	1	0	0	0	0	0	11	0	1159.55	sp|Q15149|PLEC_HUMAN	sp|Q15149|PLEC_HUMAN	714	724	yes	yes	2	7.041e-11	152.54
SDLEMQYETLQEELMALK	LDNLTMEKSDLEMQYE	QEELMALKKNHKEEMS	K	S	D	L	K	K	1	0	0	1	0	2	4	0	0	0	4	1	2	0	0	1	1	0	1	0	0	0	18	0	2170.02	sp|P35527|K1C9_HUMAN;CON__P35527	sp|P35527|K1C9_HUMAN	272	289	yes	no	2;3	2.7969e-156	348.78		2			4	3	2
SDVEAIFSK	LNTLVVKKSDVEAIFS	DVEAIFSKYGKIVGCS	K	S	D	S	K	Y	1	0	0	1	0	0	1	0	0	1	0	1	0	1	0	2	0	0	0	1	0	0	9	0	994.497	sp|P07910|HNRPC_HUMAN;sp|P0DMR1|HNRC4_HUMAN;sp|O60812|HNRC1_HUMAN;sp|B7ZW38|HNRC3_HUMAN;sp|B2RXH8|HNRC2_HUMAN	sp|P07910|HNRPC_HUMAN	31	39	yes	no	2	0.0023878	106.68
SEIDNVKK	NRVIQRLRSEIDNVKK	SEIDNVKKQISNLQQS	R	S	E	K	K	Q	0	0	1	1	0	0	1	0	0	1	0	2	0	0	0	1	0	0	0	1	0	0	8	1	931.497	CON__Q5XQN5;CON__Q922U2;sp|P04264|K2C1_HUMAN;CON__P04264	sp|P04264|K2C1_HUMAN	410	417	no	no	2	1.3534e-13	190.52			1		1		1
SEITELR	IEQISSYKSEITELRR	KSEITELRRNVQALEI	K	S	E	L	R	R	0	1	0	0	0	0	2	0	0	1	1	0	0	0	0	1	1	0	0	0	0	0	7	0	846.445	CON__P02535-1;sp|P13645|K1C10_HUMAN;CON__P13645	sp|P13645|K1C10_HUMAN	363	369	no	no	2	0.0048498	143.85	1
SEITELRR	IEQISSYKSEITELRR	SEITELRRNVQALEIE	K	S	E	R	R	N	0	2	0	0	0	0	2	0	0	1	1	0	0	0	0	1	1	0	0	0	0	0	8	1	1002.55	CON__P02535-1;sp|P13645|K1C10_HUMAN;CON__P13645	sp|P13645|K1C10_HUMAN	363	370	no	no	2	2.4592e-08	171.38		1
SEMTPEELQK	MSLLNKPKSEMTPEEL	MTPEELQKREEEEFNT	K	S	E	Q	K	R	0	0	0	0	0	1	3	0	0	0	1	1	1	0	1	1	1	0	0	0	0	0	10	0	1190.55	sp|P62316|SMD2_HUMAN	sp|P62316|SMD2_HUMAN	9	18	yes	yes	2	3.0978e-21	181.41	1	1					2
SEQEFQEQLESAR	GKGMRIVRSEQEFQEQ	QEQLESARREAKKSFN	R	S	E	A	R	R	1	1	0	0	0	3	4	0	0	0	1	0	0	1	0	2	0	0	0	0	0	0	13	0	1579.71	sp|Q96RQ3|MCCA_HUMAN	sp|Q96RQ3|MCCA_HUMAN	220	232	yes	yes	2	5.5787e-203	360.54	1	1			1	1
SESPKEPEQLR	________________	PKEPEQLRKLFIGGLS	K	S	E	L	R	K	0	1	0	0	0	1	3	0	0	0	1	1	0	0	2	2	0	0	0	0	0	0	11	1	1298.65	sp|P09651|ROA1_HUMAN	sp|P09651|ROA1_HUMAN	4	14	yes	yes	2	0.00051739	110.54		1				1	1
SESSSKSSQPLASK	________________	SSQPLASKQEKDGTEK	M	S	E	S	K	Q	1	0	0	0	0	1	1	0	0	0	1	2	0	0	1	7	0	0	0	0	0	0	14	1	1421.7	sp|P17096|HMGA1_HUMAN	sp|P17096|HMGA1_HUMAN	2	15	yes	yes	2	1.0017e-91	262.15	1	1					1
SETAPAAPAAAPPAEK	________________	AAAPPAEKAPVKKKAA	M	S	E	E	K	A	7	0	0	0	0	0	2	0	0	0	0	1	0	0	4	1	1	0	0	0	0	0	16	0	1477.74	sp|P16403|H12_HUMAN	sp|P16403|H12_HUMAN	2	17	yes	yes	2	1.3172e-05	120.03	2	1					1
SETAPAAPAAPAPAEK	________________	AAPAPAEKTPVKKKAR	M	S	E	E	K	T	7	0	0	0	0	0	2	0	0	0	0	1	0	0	4	1	1	0	0	0	0	0	16	0	1477.74	sp|P10412|H14_HUMAN	sp|P10412|H14_HUMAN	2	17	yes	yes	2	3.1347e-15	166.24		1
SETAPAETATPAPVEK	________________	ATPAPVEKSPAKKKAT	M	S	E	E	K	S	4	0	0	0	0	0	3	0	0	0	0	1	0	0	3	1	3	0	0	1	0	0	16	0	1597.78	sp|P16401|H15_HUMAN	sp|P16401|H15_HUMAN	2	17	yes	yes	2	2.5126e-64	224.66	1	1			1	1	1
SETAPAETATPAPVEKSPAK	________________	PVEKSPAKKKATKKAA	M	S	E	A	K	K	5	0	0	0	0	0	3	0	0	0	0	2	0	0	4	2	3	0	0	1	0	0	20	1	1981	sp|P16401|H15_HUMAN	sp|P16401|H15_HUMAN	2	21	yes	yes	3	0.0019784	77.506
SFSTALYGESDL	VPGALDYKSFSTALYG	ALYGESDL________	K	S	F	D	L	-	1	0	0	1	0	0	1	1	0	0	2	0	0	1	0	3	1	0	1	0	0	0	12	0	1288.58	sp|O43707|ACTN4_HUMAN	sp|O43707|ACTN4_HUMAN	900	911	yes	yes	2	2.8584e-53	260.06	1	1			1	1
SFSTASAITPSVSR	SFRSGGSRSFSTASAI	AITPSVSRTSFTSVSR	R	S	F	S	R	T	2	1	0	0	0	0	0	0	0	1	0	0	0	1	1	5	2	0	0	1	0	0	14	0	1409.72	CON__Q5XQN5;sp|P13647|K2C5_HUMAN;CON__P13647	sp|P13647|K2C5_HUMAN	16	29	no	no	2	1.2899e-14	196.67							1
SGAQASSTPLSPTR	PSQRRATRSGAQASST	STPLSPTRITRLQEKE	R	S	G	T	R	I	2	1	0	0	0	1	0	1	0	0	1	0	0	0	2	4	2	0	0	0	0	0	14	0	1358.68	sp|P02545|LMNA_HUMAN	sp|P02545|LMNA_HUMAN	12	25	yes	yes	2	1.839e-09	138.89						1	1
SGFSSISVSR	ARLPGVSRSGFSSISV	FSSISVSRSRGSGGLG	R	S	G	S	R	S	0	1	0	0	0	0	0	1	0	1	0	0	0	1	0	5	0	0	0	1	0	0	10	0	1025.51	sp|P04259|K2C6B_HUMAN	sp|P04259|K2C6B_HUMAN	31	40	no	no	2	9.5273e-06	153.97					1	1
SGFSSVSVSR	ARLPGVSRSGFSSVSV	FSSVSVSRSRGSGGLG	R	S	G	S	R	S	0	1	0	0	0	0	0	1	0	0	0	0	0	1	0	5	0	0	0	2	0	0	10	0	1011.5	sp|P02538|K2C6A_HUMAN;CON__P02538	sp|P02538|K2C6A_HUMAN	31	40	yes	no	2	0.00031132	133.99	1				1	1
SGGGFSSGSAGIINYQR	FSSRSGYRSGGGFSSG	AGIINYQRRTTSSSTR	R	S	G	Q	R	R	1	1	1	0	0	1	0	5	0	2	0	0	0	1	0	4	0	0	1	0	0	0	17	0	1656.79	sp|P04264|K2C1_HUMAN;CON__P04264	sp|P04264|K2C1_HUMAN	13	29	yes	no	2	9.3656e-116	322.77	1	1			1	1	1
SGGGGGGGGCGGGGGVSSLR	SKHYSSSRSGGGGGGG	GGGVSSLRISSSKGSL	R	S	G	L	R	I	0	1	0	0	1	0	0	13	0	0	1	0	0	0	0	3	0	0	0	1	0	0	20	0	1548.67	sp|P13645|K1C10_HUMAN;CON__P13645	sp|P13645|K1C10_HUMAN	16	35	yes	no	2	1.8088e-16	194.67	1	1			1		1
SGGGGGGGLGSGGSIR	FSSSYLSRSGGGGGGG	LGSGGSIRSSYSRFSS	R	S	G	I	R	S	0	1	0	0	0	0	0	10	0	1	1	0	0	0	0	3	0	0	0	0	0	0	16	0	1231.59	sp|P35527|K1C9_HUMAN;CON__P35527	sp|P35527|K1C9_HUMAN	14	29	yes	no	2	2.1603e-14	188.96			1	1
SGSGQSSGFGQHGSGSGQSSGFGQHESGSGK	TFGFGQHRSGSGQSSG	QHESGSGKSSGFGQHE	R	S	G	G	K	S	0	0	0	0	0	4	1	11	2	0	0	1	0	2	0	10	0	0	0	0	0	0	31	0	2853.19	sp|Q5D862|FILA2_HUMAN;CON__Q5D862	sp|Q5D862|FILA2_HUMAN	953	983	yes	no	3	0.00013709	73.126
SGVSLAALK	AVAASKERSGVSLAAL	GVSLAALKKALAAAGY	R	S	G	L	K	K	2	0	0	0	0	0	0	1	0	0	2	1	0	0	0	2	0	0	0	1	0	0	9	0	844.502	sp|P10412|H14_HUMAN;sp|P16402|H13_HUMAN;sp|P16403|H12_HUMAN	sp|P10412|H14_HUMAN	55	63	no	no	1;2	6.6701e-12	170.24	1	1			1	1	1
SGVSLAALKK	AVAASKERSGVSLAAL	VSLAALKKALAAAGYD	R	S	G	K	K	A	2	0	0	0	0	0	0	1	0	0	2	2	0	0	0	2	0	0	0	1	0	0	10	1	972.597	sp|P10412|H14_HUMAN;sp|P16402|H13_HUMAN;sp|P16403|H12_HUMAN	sp|P10412|H14_HUMAN	55	64	no	no	2	8.4355e-05	122.52	1	1			1	1	1
SGYLLPDTK	LFETATLRSGYLLPDT	GYLLPDTKAYGDRIER	R	S	G	T	K	A	0	0	0	1	0	0	0	1	0	0	2	1	0	0	1	1	1	0	1	0	0	0	9	0	992.518	sp|P14625|ENPL_HUMAN	sp|P14625|ENPL_HUMAN	725	733	yes	yes	2	0.023974	76.17						1
SHEGETAYIR	KLDNTKFRSHEGETAY	EGETAYIRVKVDGPRS	R	S	H	I	R	V	1	1	0	0	0	0	2	1	1	1	0	0	0	0	0	1	1	0	1	0	0	0	10	0	1161.54	sp|Q07955|SRSF1_HUMAN	sp|Q07955|SRSF1_HUMAN	182	191	yes	yes	2	0.019332	106.68
SHTILLVQPTK	________________	ILLVQPTKRPEGRTYA	M	S	H	T	K	R	0	0	0	0	0	1	0	0	1	1	2	1	0	0	1	1	2	0	0	1	0	0	11	0	1235.72	sp|P84090|ERH_HUMAN	sp|P84090|ERH_HUMAN	2	12	yes	yes	2	3.822e-15	166.66							1
SISISVAGGGGGFGAAGGFGGR	LVGLGGTKSISISVAG	AAGGFGGRGGGFGGGS	K	S	I	G	R	G	3	1	0	0	0	0	0	10	0	2	0	0	0	2	0	3	0	0	0	1	0	0	22	0	1837.91	sp|P35908|K22E_HUMAN;CON__P35908	sp|P35908|K22E_HUMAN	71	92	yes	no	2	1.7482e-33	226.23						1
SISISVAR	LVNLGGSKSISISVAR	SISISVARGGGRGSGF	K	S	I	A	R	G	1	1	0	0	0	0	0	0	0	2	0	0	0	0	0	3	0	0	0	1	0	0	8	0	831.481	sp|P04264|K2C1_HUMAN;CON__P04264	sp|P04264|K2C1_HUMAN	75	82	yes	no	2	0.00026112	152.47	1				1		1
SIVDYKPNLDLLEQQHQLIQEALIFDNK	SHLKQYERSIVDYKPN	EALIFDNKHTNYTMEH	R	S	I	N	K	H	1	0	2	3	0	4	2	0	1	3	5	2	0	1	1	1	0	0	1	1	0	0	28	1	3323.74	sp|O43707|ACTN4_HUMAN	sp|O43707|ACTN4_HUMAN	696	723	yes	yes	3;4	1.1944e-19	137.24	1	1			1	1	2
SKAEAESLYQSK	QYEDIAQKSKAEAESL	AESLYQSKYEELQITA	K	S	K	S	K	Y	2	0	0	0	0	1	2	0	0	0	1	2	0	0	0	3	0	0	1	0	0	0	12	1	1339.66	sp|P04264|K2C1_HUMAN;CON__P04264	sp|P04264|K2C1_HUMAN	365	376	yes	no	2;3	7.6721e-66	276.17	1	1			1	1	1
SKAEAESLYQSKYEELQITAGR	QYEDIAQKSKAEAESL	ELQITAGRHGDSVRNS	K	S	K	G	R	H	3	1	0	0	0	2	4	1	0	1	2	2	0	0	0	3	1	0	2	0	0	0	22	2	2500.24	sp|P04264|K2C1_HUMAN;CON__P04264	sp|P04264|K2C1_HUMAN	365	386	yes	no	3	6.6489e-05	126.62
SKEEAEALYHSK	QYEEIAQRSKEEAEAL	AEALYHSKYEELQVTV	R	S	K	S	K	Y	2	0	0	0	0	0	3	0	1	0	1	2	0	0	0	2	0	0	1	0	0	0	12	1	1390.67	sp|P35908|K22E_HUMAN;CON__P35908	sp|P35908|K22E_HUMAN	363	374	yes	no	2;3	1.6917e-21	207.95		1			1	1	1
SKFADLSEAANR	QEAEEWYKSKFADLSE	DLSEAANRNNDALRQA	K	S	K	N	R	N	3	1	1	1	0	0	1	0	0	0	1	1	0	1	0	2	0	0	0	0	0	0	12	1	1307.65	sp|P08670|VIME_HUMAN	sp|P08670|VIME_HUMAN	293	304	yes	yes	2	4.2481e-69	242.45	1				1	1
SKGQESFKK	SKPSSTPRSKGQESFK	KGQESFKKQEKTPKTP	R	S	K	K	K	Q	0	0	0	0	0	1	1	1	0	0	0	3	0	1	0	2	0	0	0	0	0	0	9	2	1037.55	sp|P06748|NPM_HUMAN	sp|P06748|NPM_HUMAN	222	230	yes	yes	2	0.0070224	59.931
SKKSSSSTTTNEK	GTPKTESKSKKSSSST	SSTTTNEKITKLYELG	K	S	K	E	K	I	0	0	1	0	0	0	1	0	0	0	0	3	0	0	0	5	3	0	0	0	0	0	13	2	1383.68	sp|O14497|ARI1A_HUMAN	sp|O14497|ARI1A_HUMAN	995	1007	yes	yes	2	0.013387	109.83			11	9
SKSESPKEPEQLR	________________	PKEPEQLRKLFIGGLS	M	S	K	L	R	K	0	1	0	0	0	1	3	0	0	0	1	2	0	0	2	3	0	0	0	0	0	0	13	2	1513.77	sp|P09651|ROA1_HUMAN	sp|P09651|ROA1_HUMAN	2	14	no	no		1	NenÃ­ ÄÃ­slo
SLDLDSIIAEVK	ILSMDNNRSLDLDSII	DSIIAEVKAQYEDIAQ	R	S	L	V	K	A	1	0	0	2	0	0	1	0	0	2	2	1	0	0	0	2	0	0	0	1	0	0	12	0	1301.71	CON__Q5XQN5;CON__Q922U2;sp|P04264|K2C1_HUMAN;CON__P04264	sp|P04264|K2C1_HUMAN	344	355	no	no	2;3	7.5572e-41	276.57	1	1			1	2	1
SLDMDSIIAEVK	VLSMDNSRSLDMDSII	DSIIAEVKAQYEDIAN	R	S	L	V	K	A	1	0	0	2	0	0	1	0	0	2	1	1	1	0	0	2	0	0	0	1	0	0	12	0	1319.66	sp|P05787|K2C8_HUMAN;CON__P05787;CON__H-INV:HIT000292931	sp|P05787|K2C8_HUMAN	253	264	yes	no	2	2.2141e-26	179.57
SLDMDSIIAEVKAQYEDIANR	VLSMDNSRSLDMDSII	QYEDIANRSRAEAESM	R	S	L	N	R	S	3	1	1	3	0	1	2	0	0	3	1	1	1	0	0	2	0	0	1	1	0	0	21	1	2380.16	sp|P05787|K2C8_HUMAN;CON__P05787	sp|P05787|K2C8_HUMAN	253	273	yes	no	3	9.1137e-06	152.59							1
SLEDQVEMLR	IELQAGKKSLEDQVEM	EDQVEMLRTVKEEAEK	K	S	L	L	R	T	0	1	0	1	0	1	2	0	0	0	2	0	1	0	0	1	0	0	0	1	0	0	10	0	1218.59	sp|P14314|GLU2B_HUMAN	sp|P14314|GLU2B_HUMAN	168	177	yes	yes	2	5.1451e-06	154.85					1
SLEGTEAQVFK	PRHATVSRSLEGTEAQ	GTEAQVFKAKFKNWDD	R	S	L	F	K	A	1	0	0	0	0	1	2	1	0	0	1	1	0	1	0	1	1	0	0	1	0	0	11	0	1207.61	sp|Q13045|FLII_HUMAN	sp|Q13045|FLII_HUMAN	822	832	yes	yes	2	0.0031106	95.815							1
SLETENAGLR	AVYIDRVRSLETENAG	ETENAGLRLRITESEE	R	S	L	L	R	L	1	1	1	0	0	0	2	1	0	0	2	0	0	0	0	1	1	0	0	0	0	0	10	0	1088.55	sp|P02545|LMNA_HUMAN	sp|P02545|LMNA_HUMAN	51	60	yes	yes	2	3.0421e-07	138.08							1
SLGSVQAPSYGAR	STFSTNYRSLGSVQAP	QAPSYGARPVSSAASV	R	S	L	A	R	P	2	1	0	0	0	1	0	2	0	0	1	0	0	0	1	3	0	0	1	1	0	0	13	0	1291.65	sp|P05783|K1C18_HUMAN	sp|P05783|K1C18_HUMAN	15	27	yes	yes	2	1.1023e-19	163.12	1	1			1	1	1
SLGTADVHFER	VHYDRSGRSLGTADVH	TADVHFERKADALKAM	R	S	L	E	R	K	1	1	0	1	0	0	1	1	1	0	1	0	0	1	0	1	1	0	0	1	0	0	11	0	1230.6	sp|Q86V81|THOC4_HUMAN	sp|Q86V81|THOC4_HUMAN	145	155	yes	yes	2	1.1634e-08	144.77		1					1
SLLEGEGSSGGGGR	ENEIQTYRSLLEGEGS	GSSGGGGRGGGSFGGG	R	S	L	G	R	G	0	1	0	0	0	0	2	6	0	0	2	0	0	0	0	3	0	0	0	0	0	0	14	0	1261.59	sp|P13645|K1C10_HUMAN;CON__P13645	sp|P13645|K1C10_HUMAN	451	464	yes	no	2	9.1294e-66	265.77	1	1	1	1	1	1
SLLNKPK	________________	MSLLNKPKSEMTPEEL	M	S	L	P	K	S	0	0	1	0	0	0	0	0	0	0	2	2	0	0	1	1	0	0	0	0	0	0	7	1	798.496	sp|P62316|SMD2_HUMAN	sp|P62316|SMD2_HUMAN	2	8	yes	yes	2	0.01813	113.08	1	1					1
SLNNQFASFIDK	SREREQIKSLNNQFAS	QFASFIDKVRFLEQQN	K	S	L	D	K	V	1	0	2	1	0	1	0	0	0	1	1	1	0	2	0	2	0	0	0	0	0	0	12	0	1382.68	sp|P04264|K2C1_HUMAN;CON__P04264	sp|P04264|K2C1_HUMAN	186	197	no	no	2	1.0587e-52	248.98	1	1			1	2	1
SLVNLGGSK	AGGGFGSRSLVNLGGS	LVNLGGSKSISISVAR	R	S	L	S	K	S	0	0	1	0	0	0	0	2	0	0	2	1	0	0	0	2	0	0	0	1	0	0	9	0	873.492	sp|P04264|K2C1_HUMAN;CON__P04264	sp|P04264|K2C1_HUMAN	66	74	yes	no	1;2	0.0063894	122.96			1		1
SLVSKGTLVQTK	SRIKLGLKSLVSKGTL	KGTLVQTKGTGASGSF	K	S	L	T	K	G	0	0	0	0	0	1	0	1	0	0	2	2	0	0	0	2	2	0	0	2	0	0	12	1	1259.74	sp|P10412|H14_HUMAN;sp|P16402|H13_HUMAN;sp|Q02539|H11_HUMAN;sp|P16401|H15_HUMAN;sp|P16403|H12_HUMAN	sp|P16401|H15_HUMAN	89	100	no	no	2	3.6958e-69	243.91	1	1					1
SMNGKEKLEK	NQNKEDTKSMNGKEKL	NGKEKLEKKSPSPVKK	K	S	M	E	K	K	0	0	1	0	0	0	2	1	0	0	1	3	1	0	0	1	0	0	0	0	0	0	10	2	1162.6	sp|Q9HCE3|ZN532_HUMAN	sp|Q9HCE3|ZN532_HUMAN	996	1005	yes	yes	2	0.0086172	62.582					1	1
SNVSDAVAQSTR	EKLRGWLKSNVSDAVA	DAVAQSTRIIYGGSVT	K	S	N	T	R	I	2	1	1	1	0	1	0	0	0	0	0	0	0	0	0	3	1	0	0	2	0	0	12	0	1233.59	sp|P60174|TPIS_HUMAN	sp|P60174|TPIS_HUMAN	232	243	yes	yes	2	6.9171e-12	155.47
SPNQNVQQAAAGALR	CKLVDLLRSPNQNVQQ	QAAAGALRNLVFRSTT	R	S	P	L	R	N	4	1	2	0	0	3	0	1	0	0	1	0	0	0	1	1	0	0	0	1	0	0	15	0	1523.78	sp|Q13835|PKP1_HUMAN	sp|Q13835|PKP1_HUMAN	298	312	yes	yes	2	5.9651e-06	165.35
SPSDSSTASTPVAEQIER	APTPIPTRSPSDSSTA	PVAEQIERALDEVTSS	R	S	P	E	R	A	2	1	0	1	0	1	2	0	0	1	0	0	0	0	2	5	2	0	0	1	0	0	18	0	1860.87	sp|Q16643|DREB_HUMAN	sp|Q16643|DREB_HUMAN	337	354	yes	yes	2	1.4605e-57	222.56		1					1
SQETPATKK	KREKRKPKSQETPATK	QETPATKKAVQGGGAT	K	S	Q	K	K	A	1	0	0	0	0	1	1	0	0	0	0	2	0	0	1	1	2	0	0	0	0	0	9	1	988.519	sp|P09012|SNRPA_HUMAN	sp|P09012|SNRPA_HUMAN	115	123	yes	yes	2	0.02459	69.598
SQIFSTASDNQPTVTIK	NTVVPTKKSQIFSTAS	NQPTVTIKVYEGERPL	K	S	Q	I	K	V	1	0	1	1	0	2	0	0	0	2	0	1	0	1	1	3	3	0	0	1	0	0	17	0	1835.93	sp|P11021|GRP78_HUMAN	sp|P11021|GRP78_HUMAN	448	464	yes	yes	2;3	1.4226e-153	309.29	1	1			1	1	1
SQIHDIVLVGGSTR	LRDAKLDKSQIHDIVL	VLVGGSTRIPKIQKLL	K	S	Q	T	R	I	0	1	0	1	0	1	0	2	1	2	1	0	0	0	0	2	1	0	0	2	0	0	14	0	1480.8	sp|P11142|HSP7C_HUMAN	sp|P11142|HSP7C_HUMAN	329	342	yes	yes	2;3	1.3458e-05	118.52		1				1	1
SQSCGPQPSWGASCPELRPHVEPR	EIPPIRRRSQSCGPQP	LRPHVEPRPLPSFCPP	R	S	Q	P	R	P	1	2	0	0	2	2	2	2	1	0	1	0	0	0	5	4	0	1	0	1	0	0	24	1	2718.24	sp|Q5T749|KPRP_HUMAN	sp|Q5T749|KPRP_HUMAN	354	377	yes	yes	3	6.0467e-05	114.1	1
SQVFSTAADGQTQVEIK	NTTIPTKKSQVFSTAA	GQTQVEIKVCQGEREM	K	S	Q	I	K	V	2	0	0	1	0	3	1	1	0	1	0	1	0	1	0	2	2	0	0	2	0	0	17	0	1807.9	sp|P38646|GRP75_HUMAN	sp|P38646|GRP75_HUMAN	469	485	yes	yes	2	2.6039e-153	304.03	1	1
SQYEALVETNR	NRVLNETRSQYEALVE	EALVETNRREVEQWFT	R	S	Q	N	R	R	1	1	1	0	0	1	2	0	0	0	1	0	0	0	0	1	1	0	1	1	0	0	11	0	1308.63	sp|Q15323|K1H1_HUMAN;CON__Q9UE12;CON__Q15323;sp|O76009|KT33A_HUMAN;CON__Q6NTB9;CON__O76009;CON__Q8IUT8	sp|Q15323|K1H1_HUMAN	230	240	yes	no	2	2.0067e-31	225.93	1	1
SQYEALVETNRR	NRVLNETRSQYEALVE	ALVETNRREVEQWFTT	R	S	Q	R	R	E	1	2	1	0	0	1	2	0	0	0	1	0	0	0	0	1	1	0	1	1	0	0	12	1	1464.73	sp|Q15323|K1H1_HUMAN;CON__Q9UE12;CON__Q15323;sp|O76009|KT33A_HUMAN;CON__Q6NTB9;CON__O76009;CON__Q8IUT8	sp|Q15323|K1H1_HUMAN	230	241	yes	no	2	0.0074663	126.03	1	1
SQYEQLAEQNR	TQLLNNMRSQYEQLAE	EQLAEQNRKDAEAWFN	R	S	Q	N	R	K	1	1	1	0	0	3	2	0	0	0	1	0	0	0	0	1	0	0	1	0	0	0	11	0	1364.63	sp|P13645|K1C10_HUMAN;CON__P13645	sp|P13645|K1C10_HUMAN	323	333	yes	no	2;3	8.904e-132	329.85	1	1	1	1	1	2
SQYEQLAEQNRK	TQLLNNMRSQYEQLAE	QLAEQNRKDAEAWFNE	R	S	Q	R	K	D	1	1	1	0	0	3	2	0	0	0	1	1	0	0	0	1	0	0	1	0	0	0	12	1	1492.73	sp|P13645|K1C10_HUMAN;CON__P13645	sp|P13645|K1C10_HUMAN	323	334	yes	no	2;3	7.8835e-15	208.15	1	1			1	1	1
SRTEAESWYQTK	QYEEIANRSRTEAESW	AESWYQTKYEELQQTA	R	S	R	T	K	Y	1	1	0	0	0	1	2	0	0	0	0	1	0	0	0	2	2	1	1	0	0	0	12	1	1484.69	CON__Q5XQN5;CON__Q922U2;sp|P13647|K2C5_HUMAN;CON__P13647	sp|P13647|K2C5_HUMAN	353	364	no	no	2	0.00012902	151.55		1
SSEDPNEDIVER	RITSRIIRSSEDPNED	PNEDIVERNIRIIVPL	R	S	S	E	R	N	0	1	1	2	0	0	3	0	0	1	0	0	0	0	1	2	0	0	0	1	0	0	12	0	1388.61	sp|P01591|IGJ_HUMAN	sp|P01591|IGJ_HUMAN	47	58	yes	yes	2	0.00017326	140.78					1	1
SSQPLASKQEK	________________	PLASKQEKDGTEKRGR	K	S	S	E	K	D	1	0	0	0	0	2	1	0	0	0	1	2	0	0	1	3	0	0	0	0	0	0	11	1	1201.63	sp|P17096|HMGA1_HUMAN	sp|P17096|HMGA1_HUMAN	8	18	yes	yes	2	0.00017086	120.63							1
STAGDTHLGGEDFDNR	EDGIFEVKSTAGDTHL	GGEDFDNRMVNHFIAE	K	S	T	N	R	M	1	1	1	3	0	0	1	3	1	0	1	0	0	1	0	1	2	0	0	0	0	0	16	0	1690.72	sp|P11142|HSP7C_HUMAN;sp|P54652|HSP72_HUMAN	sp|P11142|HSP7C_HUMAN	221	236	yes	no	2;3	4.1388e-92	260.57	2	2			2	2	1
STELLIR	REIRRYQKSTELLIRK	KSTELLIRKLPFQRLV	K	S	T	I	R	K	0	1	0	0	0	0	1	0	0	1	2	0	0	0	0	1	1	0	0	0	0	0	7	0	830.486	sp|P68431|H31_HUMAN;sp|Q16695|H31T_HUMAN;sp|Q6NXT2|H3C_HUMAN;sp|P84243|H33_HUMAN;sp|Q71DI3|H32_HUMAN	sp|Q71DI3|H32_HUMAN	58	64	no	no	2	2.8818e-09	162.51	1	1	1	1	1	1	1
STESLQANVQR	VDPRRRNKSTESLQAN	SLQANVQRLKEYRSKL	K	S	T	Q	R	L	1	1	1	0	0	2	1	0	0	0	1	0	0	0	0	2	1	0	0	1	0	0	11	0	1231.62	sp|P26373|RL13_HUMAN	sp|P26373|RL13_HUMAN	106	116	yes	yes	2	1.3444e-50	223.87		2					1
STLEPVEK	ELCSDLFRSTLEPVEK	STLEPVEKALRDAKLD	R	S	T	E	K	A	0	0	0	0	0	0	2	0	0	0	1	1	0	0	1	1	1	0	0	1	0	0	8	0	901.476	sp|P17066|HSP76_HUMAN;sp|P48741|HSP77_HUMAN;sp|P0DMV9|HS71B_HUMAN;sp|P0DMV8|HS71A_HUMAN	sp|P0DMV9|HS71B_HUMAN	312	319	no	no	2	0.00939	98.629		1				1
STLPDADRER	ISAHDQFKSTLPDADR	LPDADREREAILAIHK	K	S	T	E	R	E	1	2	0	2	0	0	1	0	0	0	1	0	0	0	1	1	1	0	0	0	0	0	10	1	1158.56	sp|O43707|ACTN4_HUMAN	sp|O43707|ACTN4_HUMAN	575	584	yes	yes	2;3	7.4702e-05	117.81	1	2	1		1		1
STLVGHDTFTK	TTEANAWKSTLVGHDT	VGHDTFTKVKPSAASI	K	S	T	T	K	V	0	0	0	1	0	0	0	1	1	0	1	1	0	1	0	1	3	0	0	1	0	0	11	0	1204.61	CON__Streptavidin	CON__Streptavidin	123	133	yes	yes	2;3	3.9324e-31	218.94	1	1	1		2	2	1
STMKPVQK	ELNMDLFRSTMKPVQK	STMKPVQKVLEDSDLK	R	S	T	Q	K	V	0	0	0	0	0	1	0	0	0	0	0	2	1	0	1	1	1	0	0	1	0	0	8	1	917.5	sp|P11021|GRP78_HUMAN	sp|P11021|GRP78_HUMAN	337	344	yes	yes	2	0.034155	71.379	1
STMQELNSR	GILTANEKSTMQELNS	TMQELNSRLASYLDKV	K	S	T	S	R	L	0	1	1	0	0	1	1	0	0	0	1	0	1	0	0	2	1	0	0	0	0	0	9	0	1064.49	sp|P35527|K1C9_HUMAN;CON__P35527	sp|P35527|K1C9_HUMAN	155	163	yes	no	2	1.8058e-42	237.92	1	3			3		1
STNGDTFLGGEDFDQALLR	QKGVFEVKSTNGDTFL	DFDQALLRHIVKEFKR	K	S	T	L	R	H	1	1	1	3	0	1	1	3	0	0	3	0	0	2	0	1	2	0	0	0	0	0	19	0	2054.95	sp|P38646|GRP75_HUMAN	sp|P38646|GRP75_HUMAN	266	284	yes	yes	2	5.3653e-175	316.54	1				1	1
STTTGHLIYK	IGHVDSGKSTTTGHLI	TTGHLIYKCGGIDKRT	K	S	T	Y	K	C	0	0	0	0	0	0	0	1	1	1	1	1	0	0	0	1	3	0	1	0	0	0	10	0	1119.59	sp|Q5VTE0|EF1A3_HUMAN;sp|P68104|EF1A1_HUMAN;sp|Q05639|EF1A2_HUMAN	sp|Q5VTE0|EF1A3_HUMAN	21	30	yes	no	2	0.019843	74.301		1				1
STVAQLVK	YVAIGQKRSTVAQLVK	STVAQLVKRLTDADAM	R	S	T	V	K	R	1	0	0	0	0	1	0	0	0	0	1	1	0	0	0	1	1	0	0	2	0	0	8	0	844.502	sp|P25705|ATPA_HUMAN	sp|P25705|ATPA_HUMAN	254	261	yes	yes	2	0.00406	116.25	1	1				1
SVGDGETVEFDVVEGEK	NNPRKYLRSVGDGETV	FDVVEGEKGAEAANVT	R	S	V	E	K	G	0	0	0	2	0	0	4	3	0	0	0	1	0	1	0	1	1	0	0	4	0	0	17	0	1794.82	sp|P67809|YBOX1_HUMAN;sp|Q9Y2T7|YBOX2_HUMAN;sp|P16989|YBOX3_HUMAN	sp|P67809|YBOX1_HUMAN	102	118	no	no	2	2.7788e-23	171.36
SVGGSGGGSFGDNLVTR	VTVTRSYRSVGGSGGG	FGDNLVTRSYLLGNSS	R	S	V	T	R	S	0	1	1	1	0	0	0	6	0	0	1	0	0	1	0	3	1	0	0	2	0	0	17	0	1565.74	sp|P02545|LMNA_HUMAN	sp|P02545|LMNA_HUMAN	628	644	yes	yes	2	3.262e-43	200.76							1
SVTEQGAELSNEER	DDMAACMKSVTEQGAE	AELSNEERNLLSVAYK	K	S	V	E	R	N	1	1	1	0	0	1	4	1	0	0	1	0	0	0	0	2	1	0	0	1	0	0	14	0	1547.71	sp|P63104|1433Z_HUMAN	sp|P63104|1433Z_HUMAN	28	41	yes	yes	2	2.0429e-143	309.35	1	1			1	1	1
SVVTVIDVFYK	________________	TVIDVFYKYTKQDGEC	R	S	V	Y	K	Y	0	0	0	1	0	0	0	0	0	1	0	1	0	1	0	1	1	0	1	4	0	0	11	0	1268.7	sp|Q5D862|FILA2_HUMAN;CON__Q5D862	sp|Q5D862|FILA2_HUMAN	7	17	yes	no	2	1.2296e-11	179.81					1	1
SYELPDGQVITIGNER	ASSSSLEKSYELPDGQ	VITIGNERFRCPEALF	K	S	Y	E	R	F	0	1	1	1	0	1	2	2	0	2	1	0	0	0	1	1	1	0	1	1	0	0	16	0	1789.88	sp|P60709|ACTB_HUMAN;sp|Q6S8J3|POTEE_HUMAN;sp|A5A3E0|POTEF_HUMAN;sp|Q9BYX7|ACTBM_HUMAN;sp|P63261|ACTG_HUMAN;sp|P68133|ACTS_HUMAN;sp|P68032|ACTC_HUMAN;sp|P63267|ACTH_HUMAN;sp|P62736|ACTA_HUMAN;sp|Q562R1|ACTBL_HUMAN	sp|P63261|ACTG_HUMAN	239	254	no	no	2;3	7.2522e-108	279.65	2	2			2	2	1
SYSCQVTHEGSTVEK	PEQWKSHKSYSCQVTH	HEGSTVEKTVAPTECS	K	S	Y	E	K	T	0	0	0	0	1	1	2	1	1	0	0	1	0	0	0	3	2	0	1	2	0	0	15	0	1710.75	sp|P0DOY3|IGLC3_HUMAN;sp|P0DOY2|IGLC2_HUMAN;sp|P0CG04|IGLC1_HUMAN;sp|P0CF74|IGLC6_HUMAN;sp|B9A064|IGLL5_HUMAN;sp|P0DOX8|IGL1_HUMAN	sp|P0DOY3|IGLC3_HUMAN	84	98	yes	no	2	2.8258e-30	225.79					1
TAAENDFVTLK	YEDEINKRTAAENDFV	ENDFVTLKKDVDNAYM	R	T	A	L	K	K	2	0	1	1	0	0	1	0	0	0	1	1	0	1	0	0	2	0	0	1	0	0	11	0	1207.61	sp|P35908|K22E_HUMAN;CON__P35908	sp|P35908|K22E_HUMAN	276	286	yes	no	2	7.7325e-09	169.99	1	1	1				1
TAAENDFVTLKK	YEDEINKRTAAENDFV	NDFVTLKKDVDNAYMI	R	T	A	K	K	D	2	0	1	1	0	0	1	0	0	0	1	2	0	1	0	0	2	0	0	1	0	0	12	1	1335.7	sp|P35908|K22E_HUMAN;CON__P35908	sp|P35908|K22E_HUMAN	276	287	yes	no	2;3	1.4334e-40	234.9					1	1	1
TAAENDFVVLK	YEEEINKRTAAENDFV	ENDFVVLKKDVDAAYM	R	T	A	L	K	K	2	0	1	1	0	0	1	0	0	0	1	1	0	1	0	0	1	0	0	2	0	0	11	0	1205.63	CON__P07744;sp|P19013|K2C4_HUMAN;CON__P19013	CON__P07744	244	254	no	no	2	0.0028969	131.12				1
TAAENEFVTLK	YEDEINKRTAAENEFV	ENEFVTLKKDVDAAYM	R	T	A	L	K	K	2	0	1	0	0	0	2	0	0	0	1	1	0	1	0	0	2	0	0	1	0	0	11	0	1221.62	sp|P02538|K2C6A_HUMAN;CON__P02538;sp|P04259|K2C6B_HUMAN	sp|P02538|K2C6A_HUMAN	261	271	no	no	2	0.00043354	136.49		1			1	1	1
TAAENEFVTLKK	YEDEINKRTAAENEFV	NEFVTLKKDVDAAYMN	R	T	A	K	K	D	2	0	1	0	0	0	2	0	0	0	1	2	0	1	0	0	2	0	0	1	0	0	12	1	1349.72	sp|P02538|K2C6A_HUMAN;CON__P02538;sp|P04259|K2C6B_HUMAN	sp|P02538|K2C6A_HUMAN	261	272	no	no	2	1.7306e-06	163.84					1
TAFQEALDAAGDK	MVKQIESKTAFQEALD	ALDAAGDKLVVVDFSA	K	T	A	D	K	L	4	0	0	2	0	1	1	1	0	0	1	1	0	1	0	0	1	0	0	0	0	0	13	0	1335.63	sp|P10599|THIO_HUMAN	sp|P10599|THIO_HUMAN	9	21	yes	yes	2	5.9394e-06	158.11					1	1
TALINSTGEEVAMR	WGCGNSLRTALINSTG	TGEEVAMRKLVRSVTV	R	T	A	M	R	K	2	1	1	0	0	0	2	1	0	1	1	0	1	0	0	1	2	0	0	1	0	0	14	0	1490.74	sp|P02545|LMNA_HUMAN	sp|P02545|LMNA_HUMAN	528	541	yes	yes	2	2.1265e-64	234.79	1						2
TALLDAAGVASLLTTAEVVVTEIPKEEK	IDPTKVVRTALLDAAG	TEIPKEEKDPGMGAMG	R	T	A	E	K	D	5	0	0	1	0	0	4	1	0	1	4	2	0	0	1	1	4	0	0	4	0	0	28	1	2867.57	sp|P10809|CH60_HUMAN	sp|P10809|CH60_HUMAN	527	554	yes	yes	3	2.4462e-08	121.65						1
TAVVVGTITDDVR	KLPGRENKTAVVVGTI	GTITDDVRVQEVPKLK	K	T	A	V	R	V	1	1	0	2	0	0	0	1	0	1	0	0	0	0	0	0	3	0	0	4	0	0	13	0	1344.72	sp|Q07020|RL18_HUMAN	sp|Q07020|RL18_HUMAN	79	91	yes	yes	2	3.7284e-35	199.68							1
TCVADESHAGCEK	NELTEFAKTCVADESH	ESHAGCEKSLHTLFGD	K	T	C	E	K	S	2	0	0	1	2	0	2	1	1	0	0	1	0	0	0	1	1	0	0	1	0	0	13	0	1462.58	CON__P02769	CON__P02769	76	88	yes	yes	2	0.014213	120.86
TDAAVSFAK	________________	DAAVSFAKDFLAGGVA	M	T	D	A	K	D	3	0	0	1	0	0	0	0	0	0	0	1	0	1	0	1	1	0	0	1	0	0	9	0	908.46	sp|P05141|ADT2_HUMAN	sp|P05141|ADT2_HUMAN	2	10	yes	yes	2	9.0087e-05	133.57		1
TDDEVVQREEEAIQLDGLNASQIR	GKSREGSRTDDEVVQR	GLNASQIRELREKSEK	R	T	D	I	R	E	2	2	1	3	0	3	4	1	0	2	2	0	0	0	0	1	1	0	0	2	0	0	24	1	2727.33	sp|P14625|ENPL_HUMAN	sp|P14625|ENPL_HUMAN	44	67	yes	yes	3	0.0023823	91.238					1
TDQAQKAEGAGDAK	PAENGDAKTDQAQKAE	AEGAGDAK________	K	T	D	A	K	-	4	0	0	2	0	2	1	2	0	0	0	2	0	0	0	0	1	0	0	0	0	0	14	1	1388.65	sp|P05204|HMGN2_HUMAN	sp|P05204|HMGN2_HUMAN	77	90	yes	yes	2	1.3749e-106	279.75	1						1
TDYNASVSVPDSSGPER	GKNIKALRTDYNASVS	PDSSGPERILSISADI	R	T	D	E	R	I	1	1	1	2	0	0	1	1	0	0	0	0	0	0	2	4	1	0	1	2	0	0	17	0	1779.79	sp|P61978|HNRPK_HUMAN	sp|P61978|HNRPK_HUMAN	70	86	yes	yes	2	5.8591e-23	168	1	1			1	1
TEAESWYQTK	EEIANRSRTEAESWYQ	AESWYQTKYEELQQTA	R	T	E	T	K	Y	1	0	0	0	0	1	2	0	0	0	0	1	0	0	0	1	2	1	1	0	0	0	10	0	1241.56	CON__Q5XQN5;CON__Q922U2;sp|P13647|K2C5_HUMAN;CON__P13647	sp|P13647|K2C5_HUMAN	355	364	no	no	2	4.2887e-42	237.44					1		1
TEESPASDEAGEK	PAENGETKTEESPASD	ASDEAGEKEAKSD___	K	T	E	E	K	E	2	0	0	1	0	0	4	1	0	0	0	1	0	0	1	2	1	0	0	0	0	0	13	0	1348.56	sp|P05114|HMGN1_HUMAN	sp|P05114|HMGN1_HUMAN	83	95	yes	yes	2	4.6557e-70	243.91
TEQAISFAK	________________	EQAISFAKDFLAGGIA	M	T	E	A	K	D	2	0	0	0	0	1	1	0	0	1	0	1	0	1	0	1	1	0	0	0	0	0	9	0	993.513	sp|P12236|ADT3_HUMAN	sp|P12236|ADT3_HUMAN	2	10	yes	yes	2	0.026418	77.533					1
TFIAIKPDGVQR	________________	IKPDGVQRGLVGEIIK	R	T	F	Q	R	G	1	1	0	1	0	1	0	1	0	2	0	1	0	1	1	0	1	0	0	1	0	0	12	1	1343.76	sp|P22392|NDKB_HUMAN;sp|P15531|NDKA_HUMAN	sp|P22392|NDKB_HUMAN	7	18	yes	no	2	0.019771	78.655
TGAIVDVPVGEELLGR	KEGDIVKRTGAIVDVP	VGEELLGRVVDALGNA	R	T	G	G	R	V	1	1	0	1	0	0	2	3	0	1	2	0	0	0	1	0	1	0	0	3	0	0	16	0	1623.88	sp|P25705|ATPA_HUMAN	sp|P25705|ATPA_HUMAN	134	149	yes	yes	2	1.1911e-64	227.48	1	1			1		1
TGEAIVDAALSALR	PEDYQGGRTGEAIVDA	DAALSALRQLVKDRLG	R	T	G	L	R	Q	4	1	0	1	0	0	1	1	0	1	2	0	0	0	0	1	1	0	0	1	0	0	14	0	1385.75	sp|Q15084|PDIA6_HUMAN	sp|Q15084|PDIA6_HUMAN	119	132	yes	yes	2	1.3357e-30	201.46					1	1
TGISDVFAK	NKSAPELKTGISDVFA	GISDVFAKNDLAVVDV	K	T	G	A	K	N	1	0	0	1	0	0	0	1	0	1	0	1	0	1	0	1	1	0	0	1	0	0	9	0	936.492	sp|P19338|NUCL_HUMAN	sp|P19338|NUCL_HUMAN	325	333	yes	yes	2	0.0097881	90.601	1						1
TGQAPGFSYTDANK	LHGLFGRKTGQAPGFS	FSYTDANKNKGITWGE	K	T	G	N	K	N	2	0	1	1	0	1	0	2	0	0	0	1	0	1	1	1	2	0	1	0	0	0	14	0	1455.66	CON__P62894	CON__P62894	41	54	yes	yes	2	2.7596e-22	216.68	1				1	1
TGTAEMSSILEER	ASNTHLQKTGTAEMSS	MSSILEERILGADTSV	K	T	G	E	R	I	1	1	0	0	0	0	3	1	0	1	1	0	1	0	0	2	2	0	0	0	0	0	13	0	1422.67	sp|P25705|ATPA_HUMAN	sp|P25705|ATPA_HUMAN	46	58	yes	yes	2	2.8651e-57	234.67	1	1			1		1
TGYTLDVTTGQR	KIKALLERTGYTLDVT	LDVTTGQRKYGGPPPD	R	T	G	Q	R	K	0	1	0	1	0	1	0	2	0	0	1	0	0	0	0	0	4	0	1	1	0	0	12	0	1310.65	sp|O60506|HNRPQ_HUMAN;sp|O43390|HNRPR_HUMAN	sp|O60506|HNRPQ_HUMAN	131	142	yes	no	2	0.0025472	133.23					1
THNLEPYFESFINNLR	QQVDTSTRTHNLEPYF	ESFINNLRRRVDQLKS	R	T	H	L	R	R	0	1	3	0	0	0	2	0	1	1	2	0	0	2	1	1	1	0	1	0	0	0	16	0	1992.97	sp|P04264|K2C1_HUMAN;CON__P04264	sp|P04264|K2C1_HUMAN	224	239	yes	no	2;3	3.4447e-32	245.5	2	2			2	2	2
TIAMDGTEGLVR	HLGESTVRTIAMDGTE	DGTEGLVRGQKVLDSG	R	T	I	V	R	G	1	1	0	1	0	0	1	2	0	1	1	0	1	0	0	0	2	0	0	1	0	0	12	0	1261.63	sp|P06576|ATPB_HUMAN	sp|P06576|ATPB_HUMAN	110	121	yes	yes	2	8.2875e-09	141.91	1					1
TIDDLKNQILNLTTDNANILLQIDNAR	RDYSKYYKTIDDLKNQ	LLQIDNARLAADDFRL	K	T	I	A	R	L	2	1	5	4	0	2	0	0	0	4	5	1	0	0	0	0	3	0	0	0	0	0	27	1	3051.62	sp|P13645|K1C10_HUMAN;CON__P13645	sp|P13645|K1C10_HUMAN	202	228	yes	no	3	3.1931e-05	107.58					1	1
TIEDTLMTVK	SVNTLVNKTIEDTLMT	EDTLMTVKQYESARIE	K	T	I	V	K	Q	0	0	0	1	0	0	1	0	0	1	1	1	1	0	0	0	3	0	0	1	0	0	10	0	1149.6	sp|P53367|ARFP1_HUMAN	sp|P53367|ARFP1_HUMAN	249	258	yes	yes	2	0.006615	88.177
TIGGGDDSFNTFFSETGAGK	DGQMPSDKTIGGGDDS	FSETGAGKHVPRAVFV	K	T	I	G	K	H	1	0	1	2	0	0	1	5	0	1	0	1	0	3	0	2	3	0	0	0	0	0	20	0	2006.89	sp|Q9BQE3|TBA1C_HUMAN;sp|Q6PEY2|TBA3E_HUMAN;sp|Q13748|TBA3C_HUMAN;sp|Q71U36|TBA1A_HUMAN;sp|P68363|TBA1B_HUMAN	sp|Q9BQE3|TBA1C_HUMAN	41	60	yes	no	2	1.4842e-86	241.3
TIGISVDPR	GIHKKVARTIGISVDP	IGISVDPRRRNKSTES	R	T	I	P	R	R	0	1	0	1	0	0	0	1	0	2	0	0	0	0	1	1	1	0	0	1	0	0	9	0	956.529	sp|P26373|RL13_HUMAN	sp|P26373|RL13_HUMAN	93	101	yes	yes	2	0.041404	65.465
TINEVENQILTR	QLLTTIARTINEVENQ	VENQILTRDAKGISQE	R	T	I	T	R	D	0	1	2	0	0	1	2	0	0	2	1	0	0	0	0	0	2	0	0	1	0	0	12	0	1428.76	sp|O43707|ACTN4_HUMAN;sp|P12814|ACTN1_HUMAN	sp|O43707|ACTN4_HUMAN	746	757	no	no	2	3.2472e-83	254.07	1	1			1	1	1
TITLEVEPSDTIENVK	FVKTLTGKTITLEVEP	SDTIENVKAKIQDKEG	K	T	I	V	K	A	0	0	1	1	0	0	3	0	0	2	1	1	0	0	1	1	3	0	0	2	0	0	16	0	1786.92	sp|P62987|RL40_HUMAN;sp|P62979|RS27A_HUMAN;sp|P0CG47|UBB_HUMAN;sp|P0CG48|UBC_HUMAN	sp|P62987|RL40_HUMAN	12	27	yes	no	2	7.3002e-65	231.66	1
TKEEINELNR	RHGETLRRTKEEINEL	EEINELNRMIQRLTAE	R	T	K	N	R	M	0	1	2	0	0	0	3	0	0	1	1	1	0	0	0	0	1	0	0	0	0	0	10	1	1244.64	sp|O43790|KRT86_HUMAN;CON__O43790;sp|P78385|KRT83_HUMAN;CON__Q6NT21;CON__P78385;CON__Q14533;sp|P78386|KRT85_HUMAN;CON__P78386;sp|Q14533|KRT81_HUMAN;sp|A6NCN2|KR87P_HUMAN	sp|O43790|KRT86_HUMAN	318	327	yes	no	2	1.741e-11	173.24	1	1
TKFETEQALR	RLAADDFRTKFETEQA	FETEQALRLSVEADIN	R	T	K	L	R	L	1	1	0	0	0	1	2	0	0	0	1	1	0	1	0	0	2	0	0	0	0	0	10	1	1221.64	sp|Q04695|K1C17_HUMAN;CON__Q04695	sp|Q04695|K1C17_HUMAN	171	180	no	no	2	0.033974	112.3					1
TKPYIQVDIGGGQTK	PFKVVEKKTKPYIQVD	DIGGGQTKTFAPEEIS	K	T	K	T	K	T	0	0	0	1	0	2	0	3	0	2	0	2	0	0	1	0	2	0	1	1	0	0	15	1	1603.86	sp|P11021|GRP78_HUMAN	sp|P11021|GRP78_HUMAN	124	138	yes	yes	2	0.033577	76.156					1
TKTEISEMNR	KHGDDLRRTKTEISEM	TEISEMNRNISRLQAE	R	T	K	N	R	N	0	1	1	0	0	0	2	0	0	1	0	1	1	0	0	1	2	0	0	0	0	0	10	1	1207.59	sp|P05787|K2C8_HUMAN;CON__P05787;CON__Q9H552	sp|P05787|K2C8_HUMAN	303	312	yes	no	2	3.5809e-21	188.91	1	1					1
TKYETELNLR	RLAADDFRTKYETELN	YETELNLRMSVEADIN	R	T	K	L	R	M	0	1	1	0	0	0	2	0	0	0	2	1	0	0	0	0	2	0	1	0	0	0	10	1	1265.66	sp|P02533|K1C14_HUMAN;CON__P02533;CON__Q6IFX2	sp|P02533|K1C14_HUMAN	202	211	yes	no	2;3	6.3574e-05	150.81					1	2
TLHGAYTKILEVMHTK	EKLTQVYRTLHGAYTK	ILEVMHTKKRLLGTFF	R	T	L	T	K	K	1	0	0	0	0	0	1	1	2	1	2	2	1	0	0	0	3	0	1	1	0	0	16	1	1840.99	sp|Q5JSL3|DOC11_HUMAN	sp|Q5JSL3|DOC11_HUMAN	1741	1756	yes	yes	2	0.027382	50.149
TLLDIDNTR	DLTVGNNKTLLDIDNT	LLDIDNTRMTLDDFRI	K	T	L	T	R	M	0	1	1	2	0	0	0	0	0	1	2	0	0	0	0	0	2	0	0	0	0	0	9	0	1059.56	sp|P35527|K1C9_HUMAN;CON__P35527	sp|P35527|K1C9_HUMAN	225	233	yes	no	2	2.4166e-10	174.02		1	1	1	1	1	1
TLLEGEESR	DLEIATYRTLLEGEES	LLEGEESRMSGECAPN	R	T	L	S	R	M	0	1	0	0	0	0	3	1	0	0	2	0	0	0	0	1	1	0	0	0	0	0	9	0	1032.51	sp|P04264|K2C1_HUMAN;CON__P04264	sp|P04264|K2C1_HUMAN	484	492	no	no	2	0.00021058	141.52	1	1	1	1			1
TLLIKTVETR	LVDTHSKRTLLIKTVE	LIKTVETRDGQVINET	R	T	L	T	R	D	0	1	0	0	0	0	1	0	0	1	2	1	0	0	0	0	3	0	0	1	0	0	10	1	1172.71	sp|P08670|VIME_HUMAN	sp|P08670|VIME_HUMAN	441	450	yes	yes	2	6.7e-51	237.51	1	1			1	1	1
TLNDELEIIEGMK	VITVKDGKTLNDELEI	LEIIEGMKFDRGYISP	K	T	L	M	K	F	0	0	1	1	0	0	3	1	0	2	2	1	1	0	0	0	1	0	0	0	0	0	13	0	1503.75	sp|P10809|CH60_HUMAN	sp|P10809|CH60_HUMAN	206	218	yes	yes	2	9.4231e-71	251.75					1	1
TLNNDIMLIK	RHPQYDRKTLNNDIML	NNDIMLIKLSSRAVIN	K	T	L	I	K	L	0	0	2	1	0	0	0	0	0	2	2	1	1	0	0	0	1	0	0	0	0	0	10	0	1173.64	sp|P07477|TRY1_HUMAN;CON__P07477	sp|P07477|TRY1_HUMAN	103	112	yes	no	2	4.0243e-28	205.83	2	3	7	5	2	2	3
TLRDPSLPLLELQDIMTSVSGR	DWVERLMKTLRDPSLP	IMTSVSGRIPPNVEKS	K	T	L	G	R	I	0	2	0	2	0	1	1	1	0	1	5	0	1	0	2	3	2	0	0	1	0	0	22	1	2440.3	sp|Q13085|ACACA_HUMAN	sp|Q13085|ACACA_HUMAN	888	909	yes	yes	3	0.028901	44.848		1
TLSDYNIQK	GKQLEDGRTLSDYNIQ	LSDYNIQKESTLHLVL	R	T	L	Q	K	E	0	0	1	1	0	1	0	0	0	1	1	1	0	0	0	1	1	0	1	0	0	0	9	0	1080.55	sp|P62987|RL40_HUMAN;sp|P62979|RS27A_HUMAN;sp|P0CG47|UBB_HUMAN;sp|P0CG48|UBC_HUMAN	sp|P62987|RL40_HUMAN	55	63	yes	no	2	0.00031531	126.24	1	1					1
TLVLLDNLNVR	AVCASGPRTLVLLDNL	LLDNLNVRETHSLFFR	R	T	L	V	R	E	0	1	2	1	0	0	0	0	0	0	4	0	0	0	0	0	1	0	0	2	0	0	11	0	1268.75	sp|P39656|OST48_HUMAN	sp|P39656|OST48_HUMAN	47	57	yes	yes	2	0.0035909	121.36					1	1	1
TLVLSNLSYSATEETLQEVFEK	STWSGESKTLVLSNLS	TLQEVFEKATFIKVPQ	K	T	L	E	K	A	1	0	1	0	0	1	4	0	0	0	4	1	0	1	0	3	3	0	1	2	0	0	22	0	2500.26	sp|P19338|NUCL_HUMAN	sp|P19338|NUCL_HUMAN	487	508	yes	yes	3	3.5141e-18	149.93
TMNNFLDR	NRNTGEIRTMNNFLDR	TMNNFLDREQYGQYAL	R	T	M	D	R	E	0	1	2	1	0	0	0	0	0	0	1	0	1	1	0	0	1	0	0	0	0	0	8	0	1009.47	sp|Q02413|DSG1_HUMAN	sp|Q02413|DSG1_HUMAN	220	227	yes	yes	2	0.010363	120.31
TNAENEFVTIK	YEDEINKRTNAENEFV	ENEFVTIKKDVDGAYM	R	T	N	I	K	K	1	0	2	0	0	0	2	0	0	1	0	1	0	1	0	0	2	0	0	1	0	0	11	0	1264.63	sp|P04264|K2C1_HUMAN;CON__P04264	sp|P04264|K2C1_HUMAN	278	288	yes	no	2	5.9226e-32	231.07		1	1	1	1	1
TNAENEFVTIKK	YEDEINKRTNAENEFV	NEFVTIKKDVDGAYMT	R	T	N	K	K	D	1	0	2	0	0	0	2	0	0	1	0	2	0	1	0	0	2	0	0	1	0	0	12	1	1392.72	sp|P04264|K2C1_HUMAN;CON__P04264	sp|P04264|K2C1_HUMAN	278	289	yes	no	2;3	7.6263e-41	234.9	2	2	2		2	2	1
TNEKVELQELNDR	NTEFKNTRTNEKVELQ	ELQELNDRFANYIDKV	R	T	N	D	R	F	0	1	2	1	0	1	3	0	0	0	2	1	0	0	0	0	1	0	0	1	0	0	13	1	1586.79	sp|P08670|VIME_HUMAN;sp|P17661|DESM_HUMAN	sp|P08670|VIME_HUMAN	101	113	yes	no	2;3	1.1146e-227	370.17	1	3					2
TNQELQEINR	LIEIICSRTNQELQEI	QELQEINRVYKEMYKT	R	T	N	N	R	V	0	1	2	0	0	2	2	0	0	1	1	0	0	0	0	0	1	0	0	0	0	0	10	0	1243.62	sp|P07355|ANXA2_HUMAN;sp|A6NMY6|AXA2L_HUMAN	sp|P07355|ANXA2_HUMAN	136	145	yes	no	2	9.4465e-39	210.64	1	1	1		1		1
TPASPVVHIR	ENYDDPHKTPASPVVH	ASPVVHIRGLIDGVVE	K	T	P	I	R	G	1	1	0	0	0	0	0	0	1	1	0	0	0	0	2	1	1	0	0	2	0	0	10	0	1075.61	sp|P14866|HNRPL_HUMAN	sp|P14866|HNRPL_HUMAN	98	107	yes	yes	2	0.0055393	90.601							1
TPGPGAQSALR	ATGGNRTKTPGPGAQS	PGAQSALRALARSGMK	K	T	P	L	R	A	2	1	0	0	0	1	0	2	0	0	1	0	0	0	2	1	1	0	0	0	0	0	11	0	1053.56	sp|P62263|RS14_HUMAN	sp|P62263|RS14_HUMAN	107	117	yes	yes	2	0.0027415	101.38							1
TPKGPSSVEDIK	KKQEKTPKTPKGPSSV	PSSVEDIKAKMQASIE	K	T	P	I	K	A	0	0	0	1	0	0	1	1	0	1	0	2	0	0	2	2	1	0	0	1	0	0	12	1	1256.66	sp|P06748|NPM_HUMAN	sp|P06748|NPM_HUMAN	237	248	yes	yes	2	5.5913e-08	138.63		1					1
TPVEPEVAIHR	MAFKDTGKTPVEPEVA	EPEVAIHRIRITLTSR	K	T	P	H	R	I	1	1	0	0	0	0	2	0	1	1	0	0	0	0	2	0	1	0	0	2	0	0	11	0	1246.67	sp|P60866|RS20_HUMAN	sp|P60866|RS20_HUMAN	9	19	yes	yes	2;3	0.00061517	109.44
TQDQISNIK	PELQRIKKTQDQISNI	QDQISNIKYHEEFEKS	K	T	Q	I	K	Y	0	0	1	1	0	2	0	0	0	2	0	1	0	0	0	1	1	0	0	0	0	0	9	0	1045.54	sp|Q14847|LASP1_HUMAN	sp|Q14847|LASP1_HUMAN	113	121	yes	yes	2	0.028792	72.243
TQYELIAQR	DSIIDAVRTQYELIAQ	QYELIAQRSKDEAEAL	R	T	Q	Q	R	S	1	1	0	0	0	2	1	0	0	1	1	0	0	0	0	0	1	0	1	0	0	0	9	0	1120.59	sp|Q7Z794|K2C1B_HUMAN;CON__Q7Z794	sp|Q7Z794|K2C1B_HUMAN	340	348	yes	no	2	0.021089	106.88	1
TRLEQEIATYR	YKILLDVKTRLEQEIA	EQEIATYRRLLEGEDA	K	T	R	Y	R	R	1	2	0	0	0	1	2	0	0	1	1	0	0	0	0	0	2	0	1	0	0	0	11	1	1378.72	sp|P02533|K1C14_HUMAN;CON__P02533;CON__Q6IFX2;CON__A2A4G1;CON__Q61782;sp|P35900|K1C20_HUMAN;CON__P35900;CON__Q9D312;sp|P08779|K1C16_HUMAN;CON__P08779;CON__Q9Z2K1;CON__Q3ZAW8;sp|Q04695|K1C17_HUMAN;CON__Q04695;CON__ENSEMBL:ENSP00000377550;sp|P13646|K1C13_HUMAN;CON__P13646-1	sp|P02533|K1C14_HUMAN	406	416	no	no	2	6.4445e-11	172.21					1	1
TSFSPCVPQCQTQGSYGSFTEQHR	CFPQYRSRTSFSPCVP	GSFTEQHRSRSTSRCL	R	T	S	H	R	S	0	1	0	0	2	4	1	2	1	0	0	0	0	2	2	4	3	0	1	1	0	0	24	0	2788.2	sp|Q5T749|KPRP_HUMAN	sp|Q5T749|KPRP_HUMAN	225	248	yes	yes	3	0.001044	95.227		1
TSIAIDTIINQK	IGDRQTGKTSIAIDTI	IDTIINQKRFNDGSDE	K	T	S	Q	K	R	1	0	1	1	0	1	0	0	0	4	0	1	0	0	0	1	2	0	0	0	0	0	12	0	1315.73	sp|P25705|ATPA_HUMAN	sp|P25705|ATPA_HUMAN	219	230	yes	yes	2	9.3882e-45	213.8	1	1			1	1
TSQNSELNNMQDLVEDYK	LDGLTAERTSQNSELN	QDLVEDYKKKYEDEIN	R	T	S	Y	K	K	0	0	3	2	0	2	2	0	0	0	2	1	1	0	0	2	1	0	1	1	0	0	18	0	2126.94	sp|P35908|K22E_HUMAN;CON__P35908	sp|P35908|K22E_HUMAN	248	265	yes	no	2;3	6.4992e-231	399.27
TSQNSELNNMQDLVEDYKK	LDGLTAERTSQNSELN	DLVEDYKKKYEDEINK	R	T	S	K	K	K	0	0	3	2	0	2	2	0	0	0	2	2	1	0	0	2	1	0	1	1	0	0	19	1	2255.04	sp|P35908|K22E_HUMAN;CON__P35908	sp|P35908|K22E_HUMAN	248	266	yes	no	2;3	3.1339e-82	346.06		1			1		1
TTAENEFVMLK	YEDEINKRTTAENEFV	ENEFVMLKKDVDAAYM	R	T	T	L	K	K	1	0	1	0	0	0	2	0	0	0	1	1	1	1	0	0	2	0	0	1	0	0	11	0	1281.63	CON__Q5XQN5;CON__Q922U2;sp|P13647|K2C5_HUMAN;CON__P13647	sp|P13647|K2C5_HUMAN	266	276	no	no	2	0.0040937	123.96					1
TTEAEKNER	KDRSEEERTTEAEKNE	TEAEKNERVQKHLKAL	R	T	T	E	R	V	1	1	1	0	0	0	3	0	0	0	0	1	0	0	0	0	2	0	0	0	0	0	9	1	1076.51	sp|P26038|MOES_HUMAN	sp|P26038|MOES_HUMAN	509	517	yes	yes	2	4.8419e-05	142.43
TTPSYVAFTDTER	IANDQGNRTTPSYVAF	VAFTDTERLIGDAAKN	R	T	T	E	R	L	1	1	0	1	0	0	1	0	0	0	0	0	0	1	1	1	4	0	1	1	0	0	13	0	1486.69	sp|P11142|HSP7C_HUMAN;sp|P54652|HSP72_HUMAN;sp|P17066|HSP76_HUMAN;sp|P48741|HSP77_HUMAN;sp|P0DMV9|HS71B_HUMAN;sp|P0DMV8|HS71A_HUMAN;sp|P34931|HS71L_HUMAN	sp|P11142|HSP7C_HUMAN	37	49	no	no	2	8.9325e-10	155.33		1			1	1
TVGVEPAADGK	YNGLIHRKTVGVEPAA	VEPAADGKGVVVVIKR	K	T	V	G	K	G	2	0	0	1	0	0	1	2	0	0	0	1	0	0	1	0	1	0	0	2	0	0	11	0	1042.53	sp|P46779|RL28_HUMAN	sp|P46779|RL28_HUMAN	48	58	yes	yes	2	0.0083956	83.647
TVIIEQSWGSPK	VTMGPKGRTVIIEQSW	EQSWGSPKVTKDGVTV	R	T	V	P	K	V	0	0	0	0	0	1	1	1	0	2	0	1	0	0	1	2	1	1	0	1	0	0	12	0	1343.71	sp|P10809|CH60_HUMAN	sp|P10809|CH60_HUMAN	61	72	yes	yes	2	1.6003e-69	238.86	1	1			1	1	1
TVLIMELINNVAK	FGGAGVGKTVLIMELI	ELINNVAKAHGGYSVF	K	T	V	A	K	A	1	0	2	0	0	0	1	0	0	2	2	1	1	0	0	0	1	0	0	2	0	0	13	0	1456.83	sp|P06576|ATPB_HUMAN	sp|P06576|ATPB_HUMAN	213	225	yes	yes	2	9.1043e-46	220.82					1
TVQIAAVVDVIR	YWDFYTNRTVQIAAVV	AAVVDVIRELGICPDD	R	T	V	I	R	E	2	1	0	1	0	1	0	0	0	2	0	0	0	0	0	0	1	0	0	4	0	0	12	0	1282.76	sp|P12273|PIP_HUMAN	sp|P12273|PIP_HUMAN	107	118	yes	yes	2	9.9409e-07	164.81	1				1	1	1
TVQSLEIDLDSMR	TTLTELRRTVQSLEID	EIDLDSMRNLKASLEN	R	T	V	M	R	N	0	1	0	2	0	1	1	0	0	1	2	0	1	0	0	2	1	0	0	1	0	0	13	0	1505.74	sp|P05783|K1C18_HUMAN;CON__H-INV:HIT000015463	sp|P05783|K1C18_HUMAN	302	314	yes	no	2	0.0041929	128.57
TVSLGAGAKDELHIVEAEAMNYEGSPIK	NEHQLSLRTVSLGAGA	NYEGSPIKVTLATLKM	R	T	V	I	K	V	4	0	1	1	0	0	4	3	1	2	2	2	1	0	1	2	1	0	1	2	0	0	28	1	2928.45	sp|P06748|NPM_HUMAN	sp|P06748|NPM_HUMAN	46	73	yes	yes	3	0.0013761	64.035							1
TWNDPSVQQDIK	DAKRLIGRTWNDPSVQ	PSVQQDIKFLPFKVVE	R	T	W	I	K	F	0	0	1	2	0	2	0	0	0	1	0	1	0	0	1	1	1	1	0	1	0	0	12	0	1429.68	sp|P11021|GRP78_HUMAN	sp|P11021|GRP78_HUMAN	102	113	yes	yes	2	8.0914e-45	215.04	1	1			1
TYADYESVNECMEGVCK	PTKRPEGRTYADYESV	ECMEGVCKMYEEHLKR	R	T	Y	C	K	M	1	0	1	1	2	0	3	1	0	0	0	1	1	0	0	1	1	0	2	2	0	0	17	0	2053.81	sp|P84090|ERH_HUMAN	sp|P84090|ERH_HUMAN	18	34	yes	yes	2	2.608e-100	264.58	1						1
TYSAKLDNAR	QYKKELEKTYSAKLDN	SAKLDNARQSAERNSN	K	T	Y	A	R	Q	2	1	1	1	0	0	0	0	0	0	1	1	0	0	0	1	1	0	1	0	0	0	10	1	1137.58	sp|P02545|LMNA_HUMAN	sp|P02545|LMNA_HUMAN	266	275	yes	yes	2	0.0096626	91.636							1
TYSLGSALRPSTSR	SYVTTSTRTYSLGSAL	ALRPSTSRSLYASSPG	R	T	Y	S	R	S	1	2	0	0	0	0	0	1	0	0	2	0	0	0	1	4	2	0	1	0	0	0	14	1	1494.78	sp|P08670|VIME_HUMAN	sp|P08670|VIME_HUMAN	37	50	yes	yes	2	0.00029442	96.756							1
TYVVTGNMGSNDK	PVFRPGSKTYVVTGNM	GNMGSNDKVGDFVATD	K	T	Y	D	K	V	0	0	2	1	0	0	0	2	0	0	0	1	1	0	0	1	2	0	1	2	0	0	13	0	1384.63	sp|Q02413|DSG1_HUMAN	sp|Q02413|DSG1_HUMAN	391	403	yes	yes	2	0.0025869	129.84
VAALFPALR	PCERLLSRVAALFPAL	AALFPALRPGGFQAHY	R	V	A	L	R	P	3	1	0	0	0	0	0	0	0	0	2	0	0	1	1	0	0	0	0	1	0	0	9	0	956.581	sp|Q13501|SQSTM_HUMAN	sp|Q13501|SQSTM_HUMAN	51	59	yes	yes	2	0.0028158	104.11	1	1					1
VAEDEAEAAAAAK	KNGLVKIKVAEDEAEA	AEAAAAAKFTGLSKEE	K	V	A	A	K	F	7	0	0	1	0	0	3	0	0	0	0	1	0	0	0	0	0	0	0	1	0	0	13	0	1244.59	sp|P08195|4F2_HUMAN	sp|P08195|4F2_HUMAN	148	160	yes	yes	2	1.4403e-08	138.99	1
VAGQDGSVVQFK	NNNHINLKVAGQDGSV	DGSVVQFKIKRQTPLS	K	V	A	F	K	I	1	0	0	1	0	2	0	2	0	0	0	1	0	1	0	1	0	0	0	3	0	0	12	0	1233.64	sp|Q6EEV6|SUMO4_HUMAN;sp|P61956|SUMO2_HUMAN;sp|P55854|SUMO3_HUMAN	sp|Q6EEV6|SUMO4_HUMAN	22	33	yes	no	2	1.7997e-26	181.87	1						1
VAPDEHPILLTEAPLNPK	HTFYNELRVAPDEHPI	TEAPLNPKINREKMTQ	R	V	A	P	K	I	2	0	1	1	0	0	2	0	1	1	3	1	0	0	4	0	1	0	0	1	0	0	18	0	1953.06	sp|Q562R1|ACTBL_HUMAN	sp|Q562R1|ACTBL_HUMAN	97	114	yes	yes	3	0.0037879	89.866		1				1	1
VAPEEHPVLLTEAPLNPK	HTFYNELRVAPEEHPV	TEAPLNPKANREKMTQ	R	V	A	P	K	A	2	0	1	0	0	0	3	0	1	0	3	1	0	0	4	0	1	0	0	2	0	0	18	0	1953.06	sp|P60709|ACTB_HUMAN;sp|P63261|ACTG_HUMAN	sp|P63261|ACTG_HUMAN	96	113	no	no	2;3	3.3639e-32	177.36	1	1			1	2	1
VAPEEHPVLLTEAPLNPKANR	HTFYNELRVAPEEHPV	PLNPKANREKMTQIMF	R	V	A	N	R	E	3	1	2	0	0	0	3	0	1	0	3	1	0	0	4	0	1	0	0	2	0	0	21	1	2294.24	sp|P60709|ACTB_HUMAN;sp|P63261|ACTG_HUMAN	sp|P63261|ACTG_HUMAN	96	116	no	no	3	5.3147e-12	137.44	1	1			1		1
VAQLEQVYIR	TVTYRDGRVAQLEQVY	QLEQVYIRGSKIRFLI	R	V	A	I	R	G	1	1	0	0	0	2	1	0	0	1	1	0	0	0	0	0	0	0	1	2	0	0	10	0	1217.68	sp|P62318|SMD3_HUMAN	sp|P62318|SMD3_HUMAN	55	64	yes	yes	2	2.5047e-07	139.38		1
VAVEEVDEEGK	QHARTSGRVAVEEVDE	EEVDEEGKFVRLRNKS	R	V	A	G	K	F	1	0	0	1	0	0	4	1	0	0	0	1	0	0	0	0	0	0	0	3	0	0	11	0	1202.57	sp|P02545|LMNA_HUMAN	sp|P02545|LMNA_HUMAN	440	450	yes	yes	2	1.3274e-11	159.34		1					1
VCNPIITK	HQQKELEKVCNPIITK	VCNPIITKLYQSAGGM	K	V	C	T	K	L	0	0	1	0	1	0	0	0	0	2	0	1	0	0	1	0	1	0	0	1	0	0	8	0	943.516	sp|P11142|HSP7C_HUMAN	sp|P11142|HSP7C_HUMAN	602	609	yes	yes	2	0.0025396	122.18	1	1			1	1	1
VCTLAIIDPGDSDIIR	TACGKYYRVCTLAIID	PGDSDIIRSMPEQTGE	R	V	C	I	R	S	1	1	0	3	1	0	0	1	0	4	1	0	0	0	1	1	1	0	0	1	0	0	16	0	1756.9	sp|P62888|RL30_HUMAN	sp|P62888|RL30_HUMAN	91	106	yes	yes	2	0.00059549	148.78
VDALMDEINFMK	NKVELEAKVDALMDEI	MDEINFMKMFFDAELS	K	V	D	M	K	M	1	0	1	2	0	0	1	0	0	1	1	1	2	1	0	0	0	0	0	1	0	0	12	0	1424.67	CON__Q5XQN5;CON__Q922U2;sp|P13647|K2C5_HUMAN;CON__P13647	sp|P13647|K2C5_HUMAN	293	304	no	no	2	8.4704e-15	187.42					1	1
VDLLNQEIEFLK	IKVELQSKVDLLNQEI	NQEIEFLKVLYDAEIS	K	V	D	L	K	V	0	0	1	1	0	1	2	0	0	1	3	1	0	1	0	0	0	0	0	1	0	0	12	0	1459.79	sp|P35908|K22E_HUMAN;CON__P35908	sp|P35908|K22E_HUMAN	303	314	yes	no	2	5.2667e-80	282.61	1	1	1	1	1	1	1
VDNDENEHQLSLR	ADKDYHFKVDNDENEH	NEHQLSLRTVSLGAGA	K	V	D	L	R	T	0	1	2	2	0	1	2	0	1	0	2	0	0	0	0	1	0	0	0	1	0	0	13	0	1567.72	sp|P06748|NPM_HUMAN	sp|P06748|NPM_HUMAN	33	45	yes	yes	2	2.3523e-45	223.08					1		1
VDPEIQNVK	LLQPLNVKVDPEIQNV	DPEIQNVKAQEREQIK	K	V	D	V	K	A	0	0	1	1	0	1	1	0	0	1	0	1	0	0	1	0	0	0	0	2	0	0	9	0	1040.55	sp|P35908|K22E_HUMAN;CON__P35908	sp|P35908|K22E_HUMAN	167	175	no	no	2	0.025139	104.01	1					1	1
VEILANDQGNR	VGVFQQGRVEILANDQ	LANDQGNRTTPSYVAF	R	V	E	N	R	T	1	1	2	1	0	1	1	1	0	1	1	0	0	0	0	0	0	0	0	1	0	0	11	0	1227.62	sp|P17066|HSP76_HUMAN;sp|P48741|HSP77_HUMAN	sp|P17066|HSP76_HUMAN	28	38	yes	no	2	8.9924e-16	172.56	1	1			1	1	1
VELQELNDR	KNTRTNEKVELQELND	ELQELNDRFANYIDKV	K	V	E	D	R	F	0	1	1	1	0	1	2	0	0	0	2	0	0	0	0	0	0	0	0	1	0	0	9	0	1114.56	sp|P08670|VIME_HUMAN;sp|P17661|DESM_HUMAN	sp|P08670|VIME_HUMAN	105	113	yes	no	2	0.0003479	125.75	1	1			1		1
VEQATKPSFESGR	SLDGKAIKVEQATKPS	KPSFESGRRGPPPPPR	K	V	E	G	R	R	1	1	0	0	0	1	2	1	0	0	0	1	0	1	1	2	1	0	0	1	0	0	13	1	1434.71	sp|P38159|RBMX_HUMAN	sp|P38159|RBMX_HUMAN	81	93	yes	yes	2	9.0999e-05	113.95	1						1
VEQIAAIAQELNELDYYDSHNVNTR	DLAAHQDRVEQIAAIA	DSHNVNTRCQKICDQW	R	V	E	T	R	C	3	1	3	2	0	2	3	0	1	2	2	0	0	0	0	1	1	0	2	2	0	0	25	0	2904.39	sp|O43707|ACTN4_HUMAN	sp|O43707|ACTN4_HUMAN	470	494	yes	yes	3;4	1.4365e-05	83.312	1				1		1
VFIGNLNTLVVK	DPRSMNSRVFIGNLNT	NLNTLVVKKSDVEAIF	R	V	F	V	K	K	0	0	2	0	0	0	0	1	0	1	2	1	0	1	0	0	1	0	0	3	0	0	12	0	1315.79	sp|P07910|HNRPC_HUMAN;sp|P0DMR1|HNRC4_HUMAN;sp|O60812|HNRC1_HUMAN;sp|B7ZW38|HNRC3_HUMAN;sp|B2RXH8|HNRC2_HUMAN	sp|P07910|HNRPC_HUMAN	18	29	yes	no	2	2.6169e-19	162.36	1	1					1
VFLENVIR	EETRGVLKVFLENVIR	VFLENVIRDAVTYTEH	K	V	F	I	R	D	0	1	1	0	0	0	1	0	0	1	1	0	0	1	0	0	0	0	0	2	0	0	8	0	988.571	sp|P62805|H4_HUMAN	sp|P62805|H4_HUMAN	61	68	yes	yes	1;2	3.8665e-17	191.63	1	1		1	1	1	1
VGAGAPVYLAAVLEYLTAEILELAGNAAR	RKGNYAERVGAGAPVY	ELAGNAARDNKKTRII	R	V	G	A	R	D	8	1	1	0	0	0	3	3	0	1	5	0	0	0	1	0	1	0	2	3	0	0	29	0	2914.58	sp|Q99878|H2A1J_HUMAN;sp|Q96KK5|H2A1H_HUMAN;sp|P20671|H2A1D_HUMAN;sp|P0C0S8|H2A1_HUMAN;sp|Q9BTM1|H2AJ_HUMAN;sp|Q93077|H2A1C_HUMAN;sp|Q7L7L0|H2A3_HUMAN;sp|P04908|H2A1B_HUMAN;sp|P16104|H2AX_HUMAN;sp|Q8IUE6|H2A2B_HUMAN	sp|Q99878|H2A1J_HUMAN	44	72	no	no	3	1.9841e-26	156.32	1	1			1	1	1
VGAGAPVYMAAVLEYLTAEILELAGNAAR	RKGNYAERVGAGAPVY	ELAGNAARDNKKTRII	R	V	G	A	R	D	8	1	1	0	0	0	3	3	0	1	4	0	1	0	1	0	1	0	2	3	0	0	29	0	2932.54	sp|Q16777|H2A2C_HUMAN;sp|Q6FI13|H2A2A_HUMAN	sp|Q16777|H2A2C_HUMAN	44	72	yes	no	3	1.2313e-26	154.66	2	1					1
VGEVIVTK	VQPHDLGKVGEVIVTK	VGEVIVTKDDAMLLKG	K	V	G	T	K	D	0	0	0	0	0	0	1	1	0	1	0	1	0	0	0	0	1	0	0	3	0	0	8	0	843.507	sp|P10809|CH60_HUMAN	sp|P10809|CH60_HUMAN	345	352	yes	yes	2	0.0011834	127.46	1	1			1	1	1
VGGTSDVEVNEK	SDGVAVLKVGGTSDVE	SDVEVNEKKDRVTDAL	K	V	G	E	K	K	0	0	1	1	0	0	2	2	0	0	0	1	0	0	0	1	1	0	0	3	0	0	12	0	1232.59	sp|P10809|CH60_HUMAN	sp|P10809|CH60_HUMAN	406	417	yes	yes	2	1.4617e-34	194.12	1	1			1	1	1
VGLQVVAVK	TLVLNRLKVGLQVVAV	GLQVVAVKAPGFGDNR	K	V	G	V	K	A	1	0	0	0	0	1	0	1	0	0	1	1	0	0	0	0	0	0	0	4	0	0	9	0	911.58	sp|P10809|CH60_HUMAN	sp|P10809|CH60_HUMAN	293	301	yes	yes	2	3.014e-05	138.83		1			1		1
VGWEQLLTTIAR	NYTMEHIRVGWEQLLT	QLLTTIARTINEVENQ	R	V	G	A	R	T	1	1	0	0	0	1	1	1	0	1	2	0	0	0	0	0	2	1	0	1	0	0	12	0	1385.77	sp|O43707|ACTN4_HUMAN;sp|P12814|ACTN1_HUMAN	sp|O43707|ACTN4_HUMAN	734	745	no	no	2	2.5547e-98	270.61	1	1			1	1	1
VHIEIGPDGR	FSPLNPVRVHIEIGPD	IEIGPDGRVTGEADVE	R	V	H	G	R	V	0	1	0	1	0	0	1	2	1	2	0	0	0	0	1	0	0	0	0	1	0	0	10	0	1091.57	sp|P52597|HNRPF_HUMAN;sp|P55795|HNRH2_HUMAN;sp|P31943|HNRH1_HUMAN	sp|P52597|HNRPF_HUMAN	317	326	yes	no	2;3	0.0029963	96.331		1					2
VHKINNVNK	KPERGKMRVHKINNVN	HKINNVNKALDFIASK	R	V	H	N	K	A	0	0	3	0	0	0	0	0	1	1	0	2	0	0	0	0	0	0	0	2	0	0	9	1	1064.61	sp|O43707|ACTN4_HUMAN	sp|O43707|ACTN4_HUMAN	106	114	yes	yes	2;3	3.6443e-11	166.78		2			1	2	2
VHKISNVNK	KPERGKMRVHKISNVN	HKISNVNKALDFIASK	R	V	H	N	K	A	0	0	2	0	0	0	0	0	1	1	0	2	0	0	0	1	0	0	0	2	0	0	9	1	1037.6	sp|P12814|ACTN1_HUMAN	sp|P12814|ACTN1_HUMAN	87	95	yes	yes	2	0.0030396	117.81		1
VIGSGCNLDSAR	LSGLPKHRVIGSGCNL	GCNLDSARFRYLMAEK	R	V	I	A	R	F	1	1	1	1	1	0	0	2	0	1	1	0	0	0	0	2	0	0	0	1	0	0	12	0	1247.59	sp|P07195|LDHB_HUMAN	sp|P07195|LDHB_HUMAN	159	170	no	no	2	3.0866e-05	120.86	1	1			1
VIHDNFGIVEGLMTTVHAITATQK	NCLAPLAKVIHDNFGI	HAITATQKTVDGPSGK	K	V	I	Q	K	T	2	0	1	1	0	1	1	2	2	3	1	1	1	1	0	0	4	0	0	3	0	0	24	0	2594.35	sp|P04406|G3P_HUMAN	sp|P04406|G3P_HUMAN	163	186	yes	yes	3	2.3409e-05	83.09							1
VILEIDNAR	TATIENNRVILEIDNA	ILEIDNARLAADDFRL	R	V	I	A	R	L	1	1	1	1	0	0	1	0	0	2	1	0	0	0	0	0	0	0	0	1	0	0	9	0	1041.58	CON__ENSEMBL:ENSP00000377550;sp|P13646|K1C13_HUMAN;CON__P13646-1	CON__ENSEMBL:ENSP00000377550	176	184	no	no	2	0.0037698	128.36
VKYETELAMR	RLAADDFRVKYETELA	YETELAMRQSVENDIH	R	V	K	M	R	Q	1	1	0	0	0	0	2	0	0	0	1	1	1	0	0	0	1	0	1	1	0	0	10	1	1238.63	sp|P05783|K1C18_HUMAN;CON__P05784	sp|P05783|K1C18_HUMAN	166	175	yes	no	2	3.6215e-07	136.99	1	1					2
VLAGDKNFITAEELR	DQVIASFKVLAGDKNF	FITAEELRRELPPDQA	K	V	L	L	R	R	2	1	1	1	0	0	2	1	0	1	2	1	0	1	0	0	1	0	0	1	0	0	15	1	1674.89	sp|O43707|ACTN4_HUMAN	sp|O43707|ACTN4_HUMAN	854	868	yes	yes	2;3	1.1884e-52	219.89	1	2
VLAVNQENEHLMEDYEK	TAANRICKVLAVNQEN	HLMEDYEKLASDLLEW	K	V	L	E	K	L	1	0	2	1	0	1	4	0	1	0	2	1	1	0	0	0	0	0	1	2	0	0	17	0	2059.95	sp|O43707|ACTN4_HUMAN	sp|O43707|ACTN4_HUMAN	284	300	yes	yes	2;3	3.685e-32	180.95		1				1
VLDELTLAR	ADINGLRRVLDELTLA	LDELTLARADLEMQIE	R	V	L	A	R	A	1	1	0	1	0	0	1	0	0	0	3	0	0	0	0	0	1	0	0	1	0	0	9	0	1028.59	sp|P02533|K1C14_HUMAN;CON__P02533;CON__Q6IFX2;CON__A2A4G1;sp|P08779|K1C16_HUMAN;CON__P08779;sp|Q04695|K1C17_HUMAN;CON__Q04695	sp|P02533|K1C14_HUMAN	224	232	no	no	2	1.8131e-42	241.3	1	1		1	1	1	1
VLDELTLTK	ADINGLRRVLDELTLT	LDELTLTKADLEMQIE	R	V	L	T	K	A	0	0	0	1	0	0	1	0	0	0	3	1	0	0	0	0	2	0	0	1	0	0	9	0	1030.59	sp|P13645|K1C10_HUMAN;CON__P13645	sp|P13645|K1C10_HUMAN	258	266	yes	no	2	8.2499e-07	161.79	1	1	1	1	1	1
VLEDSDLK	STMKPVQKVLEDSDLK	VLEDSDLKKSDIDEIV	K	V	L	L	K	K	0	0	0	2	0	0	1	0	0	0	2	1	0	0	0	1	0	0	0	1	0	0	8	0	917.471	sp|P11021|GRP78_HUMAN	sp|P11021|GRP78_HUMAN	345	352	yes	yes	2	0.0072037	105.14		1				1
VLEGMEVVR	GKHVVFGKVLEGMEVV	LEGMEVVRKVESTKTD	K	V	L	V	R	K	0	1	0	0	0	0	2	1	0	0	1	0	1	0	0	0	0	0	0	3	0	0	9	0	1030.55	sp|P23284|PPIB_HUMAN	sp|P23284|PPIB_HUMAN	172	180	yes	yes	2	0.01155	94.85		1			1	1
VLENAEGAR	VMEGKQAKVLENAEGA	LENAEGARTTPSVVAF	K	V	L	A	R	T	2	1	1	0	0	0	2	1	0	0	1	0	0	0	0	0	0	0	0	1	0	0	9	0	957.488	sp|P38646|GRP75_HUMAN	sp|P38646|GRP75_HUMAN	77	85	yes	yes	2	0.014623	83.948						1
VLHEAEGHIVTCETNTGEVYR	MSIGVPIKVLHEAEGH	TNTGEVYRGKLIEAED	K	V	L	Y	R	G	1	1	1	0	1	0	4	2	2	1	1	0	0	0	0	0	3	0	1	3	0	0	21	0	2413.13	sp|P62318|SMD3_HUMAN	sp|P62318|SMD3_HUMAN	9	29	yes	yes	3	6.99e-35	182.28	1	1					1
VLLQEEGTR	EYEIERLRVLLQEEGT	LLQEEGTRKREYENEL	R	V	L	T	R	K	0	1	0	0	0	1	2	1	0	0	2	0	0	0	0	0	1	0	0	1	0	0	9	0	1043.56	sp|P15924|DESP_HUMAN	sp|P15924|DESP_HUMAN	1176	1184	yes	yes	2	0.02456	104.42
VLPSIVNEVLK	LGLDYEERVLPSIVNE	SIVNEVLKSVVAKFNA	R	V	L	L	K	S	0	0	1	0	0	0	1	0	0	1	2	1	0	0	1	1	0	0	0	3	0	0	11	0	1209.73	sp|Q99623|PHB2_HUMAN	sp|Q99623|PHB2_HUMAN	132	142	yes	yes	2	1.8061e-07	134.84		1			1	1	1
VLQATVVAVGSGSK	LPEKSQGKVLQATVVA	VAVGSGSKGKGGEIQP	K	V	L	S	K	G	2	0	0	0	0	1	0	2	0	0	1	1	0	0	0	2	1	0	0	4	0	0	14	0	1314.75	sp|P61604|CH10_HUMAN	sp|P61604|CH10_HUMAN	41	54	yes	yes	2	9.5007e-22	170	1	1			1	1
VLSIGDGIAR	VDLEETGRVLSIGDGI	SIGDGIARVHGLRNVQ	R	V	L	A	R	V	1	1	0	1	0	0	0	2	0	2	1	0	0	0	0	1	0	0	0	1	0	0	10	0	999.571	sp|P25705|ATPA_HUMAN	sp|P25705|ATPA_HUMAN	74	83	yes	yes	2	1.2067e-10	155.58	1	1			1	1	1
VLTVINQTQK	VVRKSIARVLTVINQT	TVINQTQKENLRKFYK	R	V	L	Q	K	E	0	0	1	0	0	2	0	0	0	1	1	1	0	0	0	0	2	0	0	2	0	0	10	0	1142.67	sp|P42766|RL35_HUMAN	sp|P42766|RL35_HUMAN	57	66	yes	yes	2	0.0015339	101.46	1	1					1
VLVDQTTGLSR	FGRIINSRVLVDQTTG	DQTTGLSRGVAFIRFD	R	V	L	S	R	G	0	1	0	1	0	1	0	1	0	0	2	0	0	0	0	1	2	0	0	2	0	0	11	0	1187.65	sp|Q15717|ELAV1_HUMAN	sp|Q15717|ELAV1_HUMAN	137	147	yes	yes	2	0.000398	111.5
VLYDAEISQIHQSVTDTNVILSMDNSR	NQEIEFLKVLYDAEIS	ILSMDNSRNLDLDSII	K	V	L	S	R	N	1	1	2	3	0	2	1	0	1	3	2	0	1	0	0	4	2	0	1	3	0	0	27	0	3047.49	sp|P35908|K22E_HUMAN;CON__P35908	sp|P35908|K22E_HUMAN	315	341	yes	no	3	0.00016718	94.072
VMEHFIK	GGEDFDQRVMEHFIKL	RVMEHFIKLYKKKTGK	R	V	M	I	K	L	0	0	0	0	0	0	1	0	1	1	0	1	1	1	0	0	0	0	0	1	0	0	7	0	902.468	sp|P11021|GRP78_HUMAN	sp|P11021|GRP78_HUMAN	262	268	yes	yes	2	0.0038687	128.48	1	1			1	1
VNPTVFFDIAVDGEPLGR	________________	VDGEPLGRVSFELFAD	M	V	N	G	R	V	1	1	1	2	0	0	1	2	0	1	1	0	0	2	2	0	1	0	0	3	0	0	18	0	1944.99	sp|P62937|PPIA_HUMAN	sp|P62937|PPIA_HUMAN	2	19	yes	yes	2	8.3848e-70	233.62						1	1
VNQIGSVTESLQACK	SCNCLLLKVNQIGSVT	TESLQACKLAQANGWG	K	V	N	C	K	L	1	0	1	0	1	2	1	1	0	1	1	1	0	0	0	2	1	0	0	2	0	0	15	0	1632.81	sp|P06733|ENOA_HUMAN	sp|P06733|ENOA_HUMAN	344	358	yes	yes	2	3.3966e-188	345.64	1	1					1
VPDVQDGVR	SLYDAMPRVPDVQDGV	PDVQDGVRANELQLRW	R	V	P	V	R	A	0	1	0	2	0	1	0	1	0	0	0	0	0	0	1	0	0	0	0	3	0	0	9	0	983.504	sp|Q15149|PLEC_HUMAN	sp|Q15149|PLEC_HUMAN	402	410	yes	yes	2	0.039018	66.299		1
VPENTMHAMQQK	TIPWLENRVPENTMHA	TMHAMQQKLEDFRDYR	R	V	P	Q	K	L	1	0	1	0	0	2	1	0	1	0	0	1	2	0	1	0	1	0	0	1	0	0	12	0	1412.65	sp|P12814|ACTN1_HUMAN	sp|P12814|ACTN1_HUMAN	301	312	yes	yes	2	0.0019454	123.51	1						1
VPQVSTPTLVEVSR	LIVRYTRKVPQVSTPT	PTLVEVSRSLGKVGTR	K	V	P	S	R	S	0	1	0	0	0	1	1	0	0	0	1	0	0	0	2	2	2	0	0	4	0	0	14	0	1510.84	sp|P02768|ALBU_HUMAN;CON__P02768-1;CON__P02769	CON__P02769	438	451	no	no	2	0.00029108	148.89						1
VPTANVSVVDLTCR	KLTGMAFRVPTANVSV	SVVDLTCRLEKPAKYD	R	V	P	C	R	L	1	1	1	1	1	0	0	0	0	0	1	0	0	0	1	1	2	0	0	4	0	0	14	0	1529.79	sp|P04406|G3P_HUMAN	sp|P04406|G3P_HUMAN	235	248	yes	yes	2	7.2894e-22	171.49	1	1			1	1
VPVDVAYQR	IDPVHSHRVPVDVAYQ	PVDVAYQRGYFSEEMN	R	V	P	Q	R	G	1	1	0	1	0	1	0	0	0	0	0	0	0	0	1	0	0	0	1	3	0	0	9	0	1045.56	sp|Q15149|PLEC_HUMAN	sp|Q15149|PLEC_HUMAN	3620	3628	yes	yes	2	0.038868	66.351							1
VQALEEANNDLENK	RLASYLDKVQALEEAN	ANNDLENKIQDWYDKK	K	V	Q	N	K	I	2	0	3	1	0	1	3	0	0	0	2	1	0	0	0	0	0	0	0	1	0	0	14	0	1585.76	sp|P35527|K1C9_HUMAN;CON__P35527	sp|P35527|K1C9_HUMAN	171	184	yes	no	2;3	1.3772e-113	322.7	1	1			2	2	2
VQDQDLPNTPHSK	DVEILRMKVQDQDLPN	LPNTPHSKAVYKILQG	K	V	Q	S	K	A	0	0	1	2	0	2	0	0	1	0	1	1	0	0	2	1	1	0	0	1	0	0	13	0	1477.72	sp|Q08554|DSC1_HUMAN	sp|Q08554|DSC1_HUMAN	377	389	yes	yes	2	0.021483	112.84
VQEKCQLEINFNTLQTK	RRVHKPPKVQEKCQLE	NFNTLQTKLRLSNRPA	K	V	Q	T	K	L	0	0	2	0	1	3	2	0	0	1	2	2	0	1	0	0	2	0	0	1	0	0	17	1	2092.06	sp|O43707|ACTN4_HUMAN;sp|P12814|ACTN1_HUMAN;sp|P35609|ACTN2_HUMAN	sp|O43707|ACTN4_HUMAN	347	363	no	no	3	6.3459e-44	205.18		1				1	1
VQQLVPK	IINSKWEKVQQLVPKR	KVQQLVPKRDHALLEE	K	V	Q	P	K	R	0	0	0	0	0	2	0	0	0	0	1	1	0	0	1	0	0	0	0	2	0	0	7	0	810.496	sp|O43707|ACTN4_HUMAN	sp|O43707|ACTN4_HUMAN	626	632	yes	yes	2	0.0274	97.473
VQQLVPKR	IINSKWEKVQQLVPKR	VQQLVPKRDHALLEEQ	K	V	Q	K	R	D	0	1	0	0	0	2	0	0	0	0	1	1	0	0	1	0	0	0	0	2	0	0	8	1	966.597	sp|O43707|ACTN4_HUMAN	sp|O43707|ACTN4_HUMAN	626	633	yes	yes	2	0.015644	97.602	1	1					1
VQQTVQDLFGR	GGMTRMPKVQQTVQDL	TVQDLFGRAPSKAVNP	K	V	Q	G	R	A	0	1	0	1	0	3	0	1	0	0	1	0	0	1	0	0	1	0	0	2	0	0	11	0	1289.67	sp|P38646|GRP75_HUMAN	sp|P38646|GRP75_HUMAN	395	405	yes	yes	2	2.0957e-29	195.83	1	1			2	1	1
VSLAGACGVGGYGSR	GGGGGFGRVSLAGACG	GVGGYGSRSLYNLGGS	R	V	S	S	R	S	2	1	0	0	1	0	0	5	0	0	1	0	0	0	0	2	0	0	1	2	0	0	15	0	1409.67	sp|P13647|K2C5_HUMAN;CON__P13647	sp|P13647|K2C5_HUMAN	49	63	yes	no	2	0.00036701	150.14		1
VSQGSKDPAEGDGAQPEETPR	FEHQRAPRVSQGSKDP	AQPEETPRDGDKPEET	R	V	S	P	R	D	2	1	0	2	0	2	3	3	0	0	0	1	0	0	3	2	1	0	0	1	0	0	21	1	2153.98	sp|Q14697|GANAB_HUMAN	sp|Q14697|GANAB_HUMAN	186	206	yes	yes	3	0.00011573	97.621	1	1					1
VTALVNWVQQTLAAN	STPGVYARVTALVNWV	VQQTLAAN________	R	V	T	A	N	-	3	0	2	0	0	2	0	0	0	0	2	0	0	0	0	0	2	1	0	3	0	0	15	0	1626.87	CON__P00766	CON__P00766	231	245	yes	yes	2	8.6607e-53	257.19	1	1			1	1	1
VTDALNATR	EVNEKKDRVTDALNAT	TDALNATRAAVEEGIV	R	V	T	T	R	A	2	1	1	1	0	0	0	0	0	0	1	0	0	0	0	0	2	0	0	1	0	0	9	0	959.504	sp|P10809|CH60_HUMAN	sp|P10809|CH60_HUMAN	421	429	yes	yes	2	3.8242e-08	157.99	1	1			1	1
VTEDTSSVLR	LNKFMLEKVTEDTSSV	EDTSSVLRSPMPGVVV	K	V	T	L	R	S	0	1	0	1	0	0	1	0	0	0	1	0	0	0	0	2	2	0	0	2	0	0	10	0	1105.56	sp|P05165|PCCA_HUMAN	sp|P05165|PCCA_HUMAN	654	663	yes	yes	2	0.0062144	89.08	1				1	1
VTHAVVTVPAYFNDAQR	AEAYLGKKVTHAVVTV	AYFNDAQRQATKDAGT	K	V	T	Q	R	Q	3	1	1	1	0	1	0	0	1	0	0	0	0	1	1	0	2	0	1	4	0	0	17	0	1886.96	sp|P11021|GRP78_HUMAN	sp|P11021|GRP78_HUMAN	165	181	yes	yes	3	2.577e-07	129.01	1	1			1	1
VTIAQGGVLPNIQAVLLPK	ELNKLLGKVTIAQGGV	IQAVLLPKKTESHHKT	K	V	T	P	K	K	2	0	1	0	0	2	0	2	0	2	3	1	0	0	2	0	1	0	0	3	0	0	19	0	1930.16	sp|Q99878|H2A1J_HUMAN;sp|Q96KK5|H2A1H_HUMAN;sp|P20671|H2A1D_HUMAN;sp|P0C0S8|H2A1_HUMAN;sp|Q9BTM1|H2AJ_HUMAN;sp|Q93077|H2A1C_HUMAN;sp|Q7L7L0|H2A3_HUMAN;sp|P04908|H2A1B_HUMAN;sp|Q16777|H2A2C_HUMAN;sp|Q6FI13|H2A2A_HUMAN	sp|Q99878|H2A1J_HUMAN	101	119	no	no	2;3	3.1393e-70	288.71	2	2			2	1	1
VTIAQGGVLPNIQAVLLPKK	ELNKLLGKVTIAQGGV	QAVLLPKKTESHHKTK	K	V	T	K	K	T	2	0	1	0	0	2	0	2	0	2	3	2	0	0	2	0	1	0	0	3	0	0	20	1	2058.26	sp|Q99878|H2A1J_HUMAN;sp|Q96KK5|H2A1H_HUMAN;sp|P20671|H2A1D_HUMAN;sp|P0C0S8|H2A1_HUMAN;sp|Q9BTM1|H2AJ_HUMAN;sp|Q93077|H2A1C_HUMAN;sp|Q7L7L0|H2A3_HUMAN;sp|P04908|H2A1B_HUMAN;sp|Q16777|H2A2C_HUMAN;sp|Q6FI13|H2A2A_HUMAN	sp|Q99878|H2A1J_HUMAN	101	120	no	no	2;3	3.68e-45	194.86	1	1					1
VTKDGVTVAK	EQSWGSPKVTKDGVTV	KDGVTVAKSIDLKDKY	K	V	T	A	K	S	1	0	0	1	0	0	0	1	0	0	0	2	0	0	0	0	2	0	0	3	0	0	10	1	1016.59	sp|P10809|CH60_HUMAN	sp|P10809|CH60_HUMAN	73	82	yes	yes	2	0.0027145	108.43	1
VTLATLK	NYEGSPIKVTLATLKM	KVTLATLKMSVQPTVS	K	V	T	L	K	M	1	0	0	0	0	0	0	0	0	0	2	1	0	0	0	0	2	0	0	1	0	0	7	0	744.475	sp|P06748|NPM_HUMAN	sp|P06748|NPM_HUMAN	74	80	yes	yes	2	0.0073735	124.59					1	1	1
VTLDWAKPK	DGEIDGNKVTLDWAKP	TLDWAKPKGEGGFGGR	K	V	T	P	K	G	1	0	0	1	0	0	0	0	0	0	1	2	0	0	1	0	1	1	0	1	0	0	9	1	1056.6	sp|P19338|NUCL_HUMAN	sp|P19338|NUCL_HUMAN	640	648	yes	yes	2	0.0037788	99.136
VTMQNLNDR	GLLSGNEKVTMQNLND	TMQNLNDRLASYLDKV	K	V	T	D	R	L	0	1	2	1	0	1	0	0	0	0	1	0	1	0	0	0	1	0	0	1	0	0	9	0	1089.52	sp|P02533|K1C14_HUMAN;CON__P02533;CON__A2A4G1;sp|Q7Z3Y9|K1C26_HUMAN;CON__Q7Z3Y9;CON__P02535-1;sp|P08779|K1C16_HUMAN;CON__P08779;CON__Q9Z2K1;CON__Q3ZAW8;sp|P13645|K1C10_HUMAN;CON__P13645;sp|Q7Z3Y7|K1C28_HUMAN;CON__Q7Z3Y7;CON__Q148H6;sp|Q7Z3Z0|K1C25_HUMAN;CON__Q7Z3Z0;sp|Q7Z3Y8|K1C27_HUMAN;CON__Q7Z3Y8	sp|P13645|K1C10_HUMAN	148	156	no	no	2	6.0948e-21	187.5	1	1	1		1
VVDALGNAIDGK	VGEELLGRVVDALGNA	LGNAIDGKGPIGSKTR	R	V	V	G	K	G	2	0	1	2	0	0	0	2	0	1	1	1	0	0	0	0	0	0	0	2	0	0	12	0	1170.62	sp|P25705|ATPA_HUMAN	sp|P25705|ATPA_HUMAN	150	161	yes	yes	2	0.00057381	109.39	1	1			1	1	1
VVDLMAHMASKE	NEFGYSNRVVDLMAHM	MAHMASKE________	R	V	V	K	E	-	2	0	0	1	0	0	1	0	1	0	1	1	2	0	0	1	0	0	0	2	0	0	12	1	1329.64	sp|P04406|G3P_HUMAN	sp|P04406|G3P_HUMAN	324	335	yes	yes	2	0.0013451	87.363						1	1
VVLIGGKPDR	CCPHSTDRVVLIGGKP	LIGGKPDRVVECIKII	R	V	V	D	R	V	0	1	0	1	0	0	0	2	0	1	1	1	0	0	1	0	0	0	0	2	0	0	10	1	1052.63	sp|P61978|HNRPK_HUMAN	sp|P61978|HNRPK_HUMAN	192	201	yes	yes	2	0.024941	70.816							1
VVSETNDTKVLR	TRRIVDGKVVSETNDT	TNDTKVLRH_______	K	V	V	L	R	H	0	1	1	1	0	0	1	0	0	0	1	1	0	0	0	1	2	0	0	3	0	0	12	1	1359.74	sp|P05783|K1C18_HUMAN	sp|P05783|K1C18_HUMAN	418	429	yes	yes	2	4.0514e-69	261.87	1	1					1
VVSSIEQKTEGAEK	GARRSSWRVVSSIEQK	QKTEGAEKKQQMAREY	R	V	V	E	K	K	1	0	0	0	0	1	3	1	0	1	0	2	0	0	0	2	1	0	0	2	0	0	14	1	1503.78	sp|P63104|1433Z_HUMAN	sp|P63104|1433Z_HUMAN	61	74	yes	yes	2	1.4261e-79	291.5							1
VWDDGIIDPADTR	NPYYSSARVWDDGIID	IIDPADTRLVLGLSFS	R	V	W	T	R	L	1	1	0	4	0	0	0	1	0	2	0	0	0	0	1	0	1	1	0	1	0	0	13	0	1471.69	sp|Q9HCC0|MCCB_HUMAN	sp|Q9HCC0|MCCB_HUMAN	526	538	yes	yes	2	1.3652e-05	123.67		1
VYEGERPLTK	NQPTVTIKVYEGERPL	EGERPLTKDNHLLGTF	K	V	Y	T	K	D	0	1	0	0	0	0	2	1	0	0	1	1	0	0	1	0	1	0	1	1	0	0	10	1	1190.63	sp|P11021|GRP78_HUMAN	sp|P11021|GRP78_HUMAN	465	474	yes	yes	2	1.5561e-15	174.02	1	1		1	1	1	1
VYVEELKPTPEGDLEILLQK	DAQSAPLRVYVEELKP	DLEILLQKWENGECAQ	R	V	Y	Q	K	W	0	0	0	1	0	1	4	1	0	1	4	2	0	0	2	0	1	0	1	2	0	0	20	1	2312.25	CON__P02754	CON__P02754	41	60	yes	yes	3	2.5103e-05	147.16	1	1					1
WEKVQQLVPKR	TPQIINSKWEKVQQLV	VQQLVPKRDHALLEEQ	K	W	E	K	R	D	0	1	0	0	0	2	1	0	0	0	1	2	0	0	1	0	0	1	0	2	0	0	11	2	1409.81	sp|O43707|ACTN4_HUMAN	sp|O43707|ACTN4_HUMAN	623	633	yes	yes	2	1.4127e-21	179.42	1	1					1
WELLQQMNVGTR	QNQVLQTKWELLQQMN	QQMNVGTRPINLEPIF	K	W	E	T	R	P	0	1	1	0	0	2	1	1	0	0	2	0	1	0	0	0	1	1	0	1	0	0	12	0	1473.74	sp|P35908|K22E_HUMAN;CON__P35908	sp|P35908|K22E_HUMAN	210	221	yes	no	2	0.02769	103.46
WELLQQMNVGTRPINLEPIFQGYIDSLKR	QNQVLQTKWELLQQMN	GYIDSLKRYLDGLTAE	K	W	E	K	R	Y	0	2	2	1	0	3	2	2	0	3	4	1	1	1	2	1	1	1	1	1	0	0	29	2	3457.82	sp|P35908|K22E_HUMAN;CON__P35908	sp|P35908|K22E_HUMAN	210	238	yes	no	3;4	3.6261e-05	80.832
WELLQQVDTSTR	QNQVLQTKWELLQQVD	QQVDTSTRTHNLEPYF	K	W	E	T	R	T	0	1	0	1	0	2	1	0	0	0	2	0	0	0	0	1	2	1	0	1	0	0	12	0	1474.74	sp|P04264|K2C1_HUMAN;CON__P04264	sp|P04264|K2C1_HUMAN	212	223	yes	no	2	7.0361e-53	254.07	1
WTLLQEQGTK	QNKVLDTKWTLLQEQG	LLQEQGTKTVRQNLEP	K	W	T	T	K	T	0	0	0	0	0	2	1	1	0	0	2	1	0	0	0	0	2	1	0	0	0	0	10	0	1202.63	sp|P02538|K2C6A_HUMAN;CON__P02538;sp|P13647|K2C5_HUMAN;CON__P13647;sp|P04259|K2C6B_HUMAN	sp|P13647|K2C5_HUMAN	200	209	no	no	2	2.9542e-17	197.79	1	1			1		1
YALQLQQIQGLISSIEAQLSELR	TVAETECRYALQLQQI	EAQLSELRSEMECQNQ	R	Y	A	L	R	S	2	1	0	0	0	5	2	1	0	3	5	0	0	0	0	3	0	0	1	0	0	0	23	0	2600.42	CON__ENSEMBL:ENSP00000377550;sp|P13646|K1C13_HUMAN;CON__P13646-1	CON__ENSEMBL:ENSP00000377550	356	378	no	no	3	8.8758e-27	217.17
YALQMEQLNGILLHLESELAQTR	SLREVEARYALQMEQL	ESELAQTRAEGQRQAQ	R	Y	A	T	R	A	2	1	1	0	0	3	3	1	1	1	6	0	1	0	0	1	1	0	1	0	0	0	23	0	2669.38	sp|P05783|K1C18_HUMAN	sp|P05783|K1C18_HUMAN	331	353	yes	yes	3	7.1882e-06	114.78
YALYDATYETK	MLPDKDCRYALYDATY	YDATYETKESKKEDLV	R	Y	A	T	K	E	2	0	0	1	0	0	1	0	0	0	1	1	0	0	0	0	2	0	3	0	0	0	11	0	1336.62	sp|P23528|COF1_HUMAN;sp|Q9Y281|COF2_HUMAN	sp|P23528|COF1_HUMAN	82	92	yes	no	2	0.0013938	102.06
YCGQLQMIQEQISNLEAQITDVR	SLEDTKNRYCGQLQMI	EAQITDVRQEIECQNQ	R	Y	C	V	R	Q	1	1	1	1	1	5	2	1	0	3	2	0	1	0	0	1	1	0	1	1	0	0	23	0	2736.32	sp|P35527|K1C9_HUMAN;CON__P35527	sp|P35527|K1C9_HUMAN	405	427	yes	no	3;4	9.0861e-19	199.7		3			1	2	1
YCMQLAQIQEMIGSVEEQLAQLR	SLEETKGRYCMQLAQI	EEQLAQLRCEMEQQNQ	R	Y	C	L	R	C	2	1	0	0	1	5	3	1	0	2	3	0	2	0	0	1	0	0	1	1	0	0	23	0	2737.32	sp|P02533|K1C14_HUMAN;CON__P02533	sp|P02533|K1C14_HUMAN	366	388	yes	no	3	4.2812e-18	190.1	1	2			4	4
YCMQLSQIQGLIGSVEEQLAQLR	SLEETKGRYCMQLSQI	EEQLAQLRCEMEQQSQ	R	Y	C	L	R	C	1	1	0	0	1	5	2	2	0	2	4	0	1	0	0	2	0	0	1	1	0	0	23	0	2663.34	sp|P08779|K1C16_HUMAN;CON__P08779	sp|P08779|K1C16_HUMAN	368	390	yes	no	3	4.1124e-18	189.98		1			2	2
YCVQLSQIQAQISALEEQLQQIR	SLAETEGRYCVQLSQI	EEQLQQIRAETECQNT	R	Y	C	I	R	A	2	1	0	0	1	7	2	0	0	3	3	0	0	0	0	2	0	0	1	1	0	0	23	0	2745.41	sp|P13645|K1C10_HUMAN;CON__P13645	sp|P13645|K1C10_HUMAN	400	422	yes	no	3	4.9264e-18	188.27	1	1			1	1
YCVQLSQIQGLIGSVEEQLAQLR	NLAETENRYCVQLSQI	EEQLAQLRCEMEQQNQ	R	Y	C	L	R	C	1	1	0	0	1	5	2	2	0	2	4	0	0	0	0	2	0	0	1	2	0	0	23	0	2631.37	sp|Q04695|K1C17_HUMAN;CON__Q04695	sp|Q04695|K1C17_HUMAN	335	357	no	no	3	7.2881e-06	125.04					1	1
YCVQLSQIQSQISALEEQLQQIR	SLAETEGRYCVQLSQI	EEQLQQIRAETECQNA	R	Y	C	I	R	A	1	1	0	0	1	7	2	0	0	3	3	0	0	0	0	3	0	0	1	1	0	0	23	0	2761.41	CON__P02535-1	CON__P02535-1	398	420	yes	yes	3	0.027819	67.864
YDDPEVQK	TKRLIGRRYDDPEVQK	YDDPEVQKDIKNVPFK	R	Y	D	Q	K	D	0	0	0	2	0	1	1	0	0	0	0	1	0	0	1	0	0	0	1	1	0	0	8	0	992.445	sp|P38646|GRP75_HUMAN	sp|P38646|GRP75_HUMAN	128	135	yes	yes	2	0.036817	74.255						1
YEDEINK	LVEDYKKKYEDEINKR	KYEDEINKRTAAENDF	K	Y	E	N	K	R	0	0	1	1	0	0	2	0	0	1	0	1	0	0	0	0	0	0	1	0	0	0	7	0	909.408	sp|P05787|K2C8_HUMAN;CON__P05787;CON__H-INV:HIT000292931;CON__Q9H552;CON__H-INV:HIT000016045;sp|P35908|K22E_HUMAN;CON__P35908;CON__Q5XQN5;CON__Q922U2;sp|P04264|K2C1_HUMAN;CON__P04264;sp|P02538|K2C6A_HUMAN;CON__P02538;CON__Q8VED5;sp|P13647|K2C5_HUMAN;CON__P13647;sp|P04259|K2C6B_HUMAN;sp|Q7Z794|K2C1B_HUMAN;CON__Q7Z794	sp|P35908|K22E_HUMAN	268	274	no	no	2	0.033187	127.12						1
YEDEINKR	LVEDYKKKYEDEINKR	YEDEINKRTAAENDFV	K	Y	E	K	R	T	0	1	1	1	0	0	2	0	0	1	0	1	0	0	0	0	0	0	1	0	0	0	8	1	1065.51	sp|P05787|K2C8_HUMAN;CON__P05787;CON__H-INV:HIT000016045;sp|P35908|K22E_HUMAN;CON__P35908;CON__Q5XQN5;CON__Q922U2;sp|P04264|K2C1_HUMAN;CON__P04264;sp|P02538|K2C6A_HUMAN;CON__P02538;CON__Q8VED5;sp|P13647|K2C5_HUMAN;CON__P13647;sp|P04259|K2C6B_HUMAN;sp|Q7Z794|K2C1B_HUMAN;CON__Q7Z794	sp|P35908|K22E_HUMAN	268	275	no	no	2;3	2.4357e-08	161.9			1	1	1	2	1
YEELQITAGR	AESLYQSKYEELQITA	ELQITAGRHGDSVRNS	K	Y	E	G	R	H	1	1	0	0	0	1	2	1	0	1	1	0	0	0	0	0	1	0	1	0	0	0	10	0	1178.59	sp|P04264|K2C1_HUMAN;CON__P04264;sp|P04259|K2C6B_HUMAN	sp|P04264|K2C1_HUMAN	377	386	no	no	2	1.3767e-05	153.12		1					1
YEELQQTAGR	AESWYQTKYEELQQTA	ELQQTAGRHGDDLRNT	K	Y	E	G	R	H	1	1	0	0	0	2	2	1	0	0	1	0	0	0	0	0	1	0	1	0	0	0	10	0	1193.57	CON__Q5XQN5;CON__Q922U2;sp|P13647|K2C5_HUMAN;CON__P13647	sp|P13647|K2C5_HUMAN	365	374	no	no	2	2.1511e-08	166.66	1	1			1	1	1
YEELQVTAGR	AESWYQTKYEELQVTA	ELQVTAGRHGDDLRNT	K	Y	E	G	R	H	1	1	0	0	0	1	2	1	0	0	1	0	0	0	0	0	1	0	1	1	0	0	10	0	1164.58	sp|P02538|K2C6A_HUMAN;CON__P02538	sp|P02538|K2C6A_HUMAN	360	369	no	no	2	5.1756e-06	154.84	1	1					1
YEELQVTVGR	AEALYHSKYEELQVTV	ELQVTVGRHGDSLKEI	K	Y	E	G	R	H	0	1	0	0	0	1	2	1	0	0	1	0	0	0	0	0	1	0	1	2	0	0	10	0	1192.61	sp|P35908|K22E_HUMAN;CON__P35908	sp|P35908|K22E_HUMAN	375	384	yes	no	2	2.5057e-42	242.12	1	1				1	1
YENEVALR	AADDFRLKYENEVALR	YENEVALRQSVEADIN	K	Y	E	L	R	Q	1	1	1	0	0	0	2	0	0	0	1	0	0	0	0	0	0	0	1	1	0	0	8	0	992.493	sp|P13645|K1C10_HUMAN;CON__P13645	sp|P13645|K1C10_HUMAN	238	245	yes	no	2	1.8863e-05	157.91	1	1	1	1	1	1	1
YESLTDPSK	SDALDKIRYESLTDPS	ESLTDPSKLDSGKELH	R	Y	E	S	K	L	0	0	0	1	0	0	1	0	0	0	1	1	0	0	1	2	1	0	1	0	0	0	9	0	1038.49	sp|P07900|HS90A_HUMAN;sp|Q58FF8|H90B2_HUMAN;sp|Q58FF6|H90B4_HUMAN;sp|Q58FF7|H90B3_HUMAN	sp|P07900|HS90A_HUMAN	61	69	no	no	2	0.018348	80.755		1				1
YFILPDSLPLDTLLVDVEPK	SIRGNNIRYFILPDSL	LLVDVEPKVKSKKREA	R	Y	F	P	K	V	0	0	0	3	0	0	1	0	0	1	5	1	0	1	3	1	1	0	1	2	0	0	20	0	2286.24	sp|P62314|SMD1_HUMAN	sp|P62314|SMD1_HUMAN	67	86	yes	yes	2	1.1496e-43	238.43
YGEPGEVFINK	EFKRLFAKYGEPGEVF	PGEVFINKGKGFGFIK	K	Y	G	N	K	G	0	0	1	0	0	0	2	2	0	1	0	1	0	1	1	0	0	0	1	1	0	0	11	0	1251.61	sp|P23246|SFPQ_HUMAN	sp|P23246|SFPQ_HUMAN	320	330	yes	yes	2	0.038873	99.688
YICDNQDTISSK	DDRADLAKYICDNQDT	NQDTISSKLKECCDKP	K	Y	I	S	K	L	0	0	1	2	1	1	0	0	0	2	0	1	0	0	0	2	1	0	1	0	0	0	12	0	1442.63	CON__P02769	CON__P02769	286	297	yes	yes	2	4.2844e-41	242.45					1	1	1
YICENQDSISSK	DDRADLAKYICENQDS	NQDSISSKLKECCEKP	K	Y	I	S	K	L	0	0	1	1	1	1	1	0	0	2	0	1	0	0	0	3	0	0	1	0	0	0	12	0	1442.63	sp|P02768|ALBU_HUMAN;CON__P02768-1	sp|P02768|ALBU_HUMAN	287	298	yes	no	2	1.7633e-15	199.19					1	1
YIDQEELNK	KKKKIKEKYIDQEELN	IDQEELNKTKPIWTRN	K	Y	I	N	K	T	0	0	1	1	0	1	2	0	0	1	1	1	0	0	0	0	0	0	1	0	0	0	9	0	1150.55	sp|P07900|HS90A_HUMAN;sp|Q14568|HS902_HUMAN;sp|Q58FF8|H90B2_HUMAN	sp|P07900|HS90A_HUMAN	284	292	no	no	2	5.1734e-05	134.05	1	1				1	1
YISPDQLADLYK	KSPDDPSRYISPDQLA	DQLADLYKSFIKDYPV	R	Y	I	Y	K	S	1	0	0	2	0	1	0	0	0	1	2	1	0	0	1	1	0	0	2	0	0	0	12	0	1424.72	sp|P06733|ENOA_HUMAN	sp|P06733|ENOA_HUMAN	270	281	yes	yes	2	0.00057381	109.39					1
YKAEDEVQR	RMVQEAEKYKAEDEVQ	KAEDEVQRERVSAKNA	K	Y	K	Q	R	E	1	1	0	1	0	1	2	0	0	0	0	1	0	0	0	0	0	0	1	1	0	0	9	1	1136.55	sp|P0DMV9|HS71B_HUMAN;sp|P0DMV8|HS71A_HUMAN;sp|P34931|HS71L_HUMAN	sp|P0DMV9|HS71B_HUMAN	525	533	yes	no	2;3	7.5791e-12	169.65					1	2
YLAEFATGNDR	KMKGDYHRYLAEFATG	EFATGNDRKEAAENSL	R	Y	L	D	R	K	2	1	1	1	0	0	1	1	0	0	1	0	0	1	0	0	1	0	1	0	0	0	11	0	1255.58	sp|P62258|1433E_HUMAN	sp|P62258|1433E_HUMAN	131	141	yes	yes	2	0.0049256	91.636							1
YLAEVAAGDDK	KMKGDYYRYLAEVAAG	EVAAGDDKKGIVDQSQ	R	Y	L	D	K	K	3	0	0	2	0	0	1	1	0	0	1	1	0	0	0	0	0	0	1	1	0	0	11	0	1150.55	sp|P63104|1433Z_HUMAN	sp|P63104|1433Z_HUMAN	128	138	yes	yes	2	0.018041	105.2
YLAEVACGDDR	KMKGDYFRYLAEVACG	EVACGDDRKQTIDNSQ	R	Y	L	D	R	K	2	1	0	2	1	0	1	1	0	0	1	0	0	0	0	0	0	0	1	1	0	0	11	0	1267.55	sp|P27348|1433T_HUMAN	sp|P27348|1433T_HUMAN	128	138	yes	yes	2	0.031926	69.275							1
YLDGLTAER	GYIDSLKRYLDGLTAE	LDGLTAERTSQNSELN	R	Y	L	E	R	T	1	1	0	1	0	0	1	1	0	0	2	0	0	0	0	0	1	0	1	0	0	0	9	0	1036.52	sp|P35908|K22E_HUMAN;CON__P35908	sp|P35908|K22E_HUMAN	239	247	yes	no	1;2	2.6214e-10	172.94	1	1			1	1	2
YNGVFQECCQAEDK	ELLYYANKYNGVFQEC	ECCQAEDKGACLLPKI	K	Y	N	D	K	G	1	0	1	1	2	2	2	1	0	0	0	1	0	1	0	0	0	0	1	1	0	0	14	0	1746.7	CON__P02769	CON__P02769	184	197	yes	yes	2	1.7115e-52	255.24							1
YNSLTINNDITLLK	AKVFKNSKYNSLTINN	NNDITLLKLSTAASFS	K	Y	N	L	K	L	0	0	3	1	0	0	0	0	0	2	3	1	0	0	0	1	2	0	1	0	0	0	14	0	1620.87	CON__P00766	CON__P00766	94	107	yes	yes	2	3.3019e-41	247.13	1				1	1
YPIEHGIITNWDDMEK	KRGILTLKYPIEHGII	TNWDDMEKIWHHTFYN	K	Y	P	E	K	I	0	0	1	2	0	0	2	1	1	3	0	1	1	0	1	0	1	1	1	0	0	0	16	0	1959.9	sp|P68133|ACTS_HUMAN;sp|P68032|ACTC_HUMAN;sp|P63267|ACTH_HUMAN;sp|P62736|ACTA_HUMAN	sp|P68133|ACTS_HUMAN	71	86	yes	no	2;3	9.6387e-10	131.79	4	2			1	4	3
YQAVTATLEEK	LAHEVGWKYQAVTATL	VTATLEEKRKEKAKIH	K	Y	Q	E	K	R	2	0	0	0	0	1	2	0	0	0	1	1	0	0	0	0	2	0	1	1	0	0	11	0	1251.63	sp|P40429|RL13A_HUMAN;sp|Q6NVV1|R13P3_HUMAN	sp|P40429|RL13A_HUMAN	149	159	yes	no	2	0.011222	81.865
YQKSTELLIR	VALREIRRYQKSTELL	KSTELLIRKLPFQRLV	R	Y	Q	I	R	K	0	1	0	0	0	1	1	0	0	1	2	1	0	0	0	1	1	0	1	0	0	0	10	1	1249.7	sp|P68431|H31_HUMAN;sp|Q16695|H31T_HUMAN;sp|Q6NXT2|H3C_HUMAN;sp|P84243|H33_HUMAN;sp|Q71DI3|H32_HUMAN	sp|Q71DI3|H32_HUMAN	55	64	no	no	2	0.00018665	122.94							1
YRPGTVALR	GGVKKPHRYRPGTVAL	RPGTVALREIRRYQKS	R	Y	R	L	R	E	1	2	0	0	0	0	0	1	0	0	1	0	0	0	1	0	1	0	1	1	0	0	9	1	1031.59	sp|P68431|H31_HUMAN;sp|Q16695|H31T_HUMAN;sp|Q6NXT2|H3C_HUMAN;sp|P84243|H33_HUMAN;sp|Q71DI3|H32_HUMAN	sp|Q71DI3|H32_HUMAN	42	50	no	no	2;3	0.0055782	110.41	1	1			1	1	2
YSLENTLTESEAR	LQAQHNLRYSLENTLT	TLTESEARYSSQLSQV	R	Y	S	A	R	Y	1	1	1	0	0	0	3	0	0	0	2	0	0	0	0	2	2	0	1	0	0	0	13	0	1511.71	sp|Q14525|KT33B_HUMAN;CON__Q14525	sp|Q14525|KT33B_HUMAN	294	306	yes	no	2	3.9083e-30	223.77	1
YSSQLSQVQSLITNVESQLAEIR	TLTESEARYSSQLSQV	ESQLAEIRSDLERQNQ	R	Y	S	I	R	S	1	1	1	0	0	4	2	0	0	2	3	0	0	0	0	5	1	0	1	2	0	0	23	0	2592.34	sp|Q15323|K1H1_HUMAN;CON__Q9UE12;CON__Q15323;sp|Q14525|KT33B_HUMAN;CON__Q14525	sp|Q15323|K1H1_HUMAN	307	329	no	no	3	4.636e-06	132.66	1	1
YSVQTADHR	TLAFQDQRYSVQTADH	SVQTADHRFLRHDGRL	R	Y	S	H	R	F	1	1	0	1	0	1	0	0	1	0	0	0	0	0	0	1	1	0	1	1	0	0	9	0	1075.5	sp|Q16658|FSCN1_HUMAN	sp|Q16658|FSCN1_HUMAN	186	194	yes	yes	2	0.028792	72.243		1
YTACLCDDNPK	LQGAFNYKYTACLCDD	CLCDDNPKTFYWDFYT	K	Y	T	P	K	T	1	0	1	2	2	0	0	0	0	0	1	1	0	0	1	0	1	0	1	0	0	0	11	0	1355.55	sp|P12273|PIP_HUMAN	sp|P12273|PIP_HUMAN	86	96	yes	yes	2	8.6971e-08	156.16					1		1
YTNANTPDR	TTGWGLTRYTNANTPD	TNANTPDRLQQASLPL	R	Y	T	D	R	L	1	1	2	1	0	0	0	0	0	0	0	0	0	0	1	0	2	0	1	0	0	0	9	0	1050.47	CON__P00766	CON__P00766	146	154	yes	yes	2	0.039911	86.136
YVMGNNPADLLAVDSR	GRPSTTVRYVMGNNPA	DLLAVDSRTGKLTLKN	R	Y	V	S	R	T	2	1	2	2	0	0	0	1	0	0	2	0	1	0	1	1	0	0	1	2	0	0	16	0	1733.84	sp|Q02413|DSG1_HUMAN	sp|Q02413|DSG1_HUMAN	423	438	yes	yes	2	0.00041645	148.62					1
YYVTIIDAPGHR	LWKFETSKYYVTIIDA	IIDAPGHRDFIKNMIT	K	Y	Y	H	R	D	1	1	0	1	0	0	0	1	1	2	0	0	0	0	1	0	1	0	2	1	0	0	12	0	1403.72	sp|Q5VTE0|EF1A3_HUMAN;sp|P68104|EF1A1_HUMAN	sp|Q5VTE0|EF1A3_HUMAN	85	96	yes	no	2	3.6439e-13	150.81	1	1
[truncated: 133 more columns]
