# Supplementary material for: Characterization of the AGR2 Interactome Uncovers New Players of Protein Disulfide Isomerase Network in Cancer Cells
Source: Mol Cell Proteomics. 2021 Dec 18;21(2):100188. doi: 10.1016/j.mcpro.2021.100188 (PMC8816719; doi:10.1016/j.mcpro.2021.100188)
Supplement: Supplemental Data File S3 [file mmc3.zip]

Archive with 1 entries (1 files):
- mcpro_100188_mmc03.pse
