# Supplementary material for: Characterization of the AGR2 Interactome Uncovers New Players of Protein Disulfide Isomerase Network in Cancer Cells
Source: Mol Cell Proteomics. 2021 Dec 18;21(2):100188. doi: 10.1016/j.mcpro.2021.100188 (PMC8816719; doi:10.1016/j.mcpro.2021.100188)
Supplement: Supplemental Data File S11 [file mmc11.xlsx]

## Sheet: S3A_Comparison
Supplementary Table S3A. List of AGR2 interactors presented in three independent studies.
Tiemann et al. (54)		Worfolk et al. (55)		Bouchalova et al.
Uniprot ID		Uniprot ID		Uniprot ID		Gene name	Protein abbreviation	Protein name	Lists of proteins (Tiemann et al.; Worfolk et al.) was downloaded from https://thebiogrid.org/115802/summary/homo-sapiens/agr2.html, 18th June 2021.
O95994		O95994		O95994		AGR2	AGR2	anterior gradient 2	The proteins are not shared among all seven analyzed cancer cell lines (Tiemann et al. MCF7, MIA PaCa -2 and PANC-1; Worfolk et al. OE19 and OE33; Bouchalova et al. T47D and H1299AGR2)
P06576		P06576		P06576		ATP5B	ATPB	ATP synthase, H+ transporting, mitochondrial F1 complex, beta polypeptide	14 proteins overlapping in three studies
P07237		P07237		P07237		P4HB	PDIA1	prolyl 4-hydroxylase, beta polypeptide	32 proteins overlapping in Tiemann et al. and Worfolk et al.
P07355		P07355		P07355		ANXA2	ANXA2	annexin A2	74 proteins overlapping in Tiemann et al. and Bouchalova et al.
P10599		P10599		P10599		TXN	THIO	thioredoxin	Proteins highlighted in bold are among 16 proteins identified as overlapping between T47D and H1299AGR2 cell lines in study of Bouchalova et al.
P11021		P11021		P11021		HSPA5	GRP78	heat shock 70kDa protein 5 (glucose-regulated protein, 78kDa)
P23284		P23284		P23284		PPIB	PPIB	peptidylprolyl isomerase B (cyclophilin B)
P27824		P27824		P27824		CANX	CALX	calnexin
P30040		P30040		P30040		ERP29	ERP29	endoplasmic reticulum protein 29
P30101		P30101		P30101		PDIA3	PDIA3	protein disulfide isomerase family A, member 3
P40926		P40926		P40926		MDH2	MDHM	malate dehydrogenase, mitochondrial
P62937		P62937		P62937		PPIA	PPIA	peptidylprolyl isomerase A (cyclophilin A)
Q13162		Q13162		Q13162		PRDX4	PRDX4	peroxiredoxin 4
Q15084		Q15084		Q15084		PDIA6	PDIA6	protein disulfide isomerase family A, member 6
O75874		O75874				IDH1
P00338		P00338				LDHA
P00558		P00558				PGK1
P04075		P04075				ALDOA
P04083		P04083				ANXA1
P04406		P04406				GAPDH
P06703		P06703				S100A6
P06733		P06733				ENO1
P06744		P06744				GPI
P06753		P06753				TPM3
P08238		P08238				HSP90AB1
P13010		P13010				XRCC5
P14618		P14618				PKM
P15531		P15531				NME1
P17987		P17987				TCP1
P23526		P23526				AHCY
P25815		P25815				S100P
P29401		P29401				TKT
P30041		P30041				PRDX6
P31946		P31946				YWHAB
P37802		P37802				TAGLN2
P37837		P37837				TALDO1
P49327		P49327				FASN
P51572		P51572				BCAP31
P60174		P60174				TPI1
P62258		P62258				YWHAE
P62820		P62820				RAB1A
P63104		P63104				YWHAZ
P81605		P81605				DCD
Q04828		Q04828				AKR1C1
Q06830		Q06830				PRDX1
Q9HC84		Q9HC84				MUC5B
O00767				O00767		SCD
O43707				O43707		ACTN4
O75369				O75369		FLNB
O75390				O75390		CS
O94905				O94905		ERLIN2
O95197				O95197		RTN3
P04843				P04843		RPN1
P04844				P04844		RPN2
P05023				P05023		ATP1A1
P05165				P05165		PCCA
P05166				P05166		PCCB
P07339				P07339		CTSD
P07910				P07910		HNRNPC
P08195				P08195		SLC3A2
P10620				P10620		MGST1
P10809				P10809		HSPD1
P11142				P11142		HSPA8
P11498				P11498		PC
P12236				P12236		SLC25A6
P13667				P13667		PDIA4
P13804				P13804		ETFA
P14314				P14314		PRKCSH
P14406				P14406		COX7A2
P14625				P14625		HSP90B1
P16615				P16615		ATP2A2
P19367				P19367		HK1
P21796				P21796		VDAC1
P22626				P22626		HNRNPA2B1
P24539				P24539		ATP5F1
P24752				P24752		ACAT1
P25705				P25705		ATP5A1
P27797				P27797		CALR
P31943				P31943		HNRNPH1
P42704				P42704		LRPPRC
P48643				P48643		CCT5
P48735				P48735		IDH2
P49411				P49411		TUFM
P50416				P50416		CPT1A
P50454				P50454		SERPINH1
P53621				P53621		COPA
P54886				P54886		ALDH18A1
P58107				P58107		EPPK1
P60953				P60953		CDC42
P62081				P62081		RPS7
P62314				P62314		SNRPD1
P62491				P62491		RAB11A
P62906				P62906		RPL10A
Q00610				Q00610		CLTC
Q00839				Q00839		HNRNPU
Q02978				Q02978		SLC25A11
Q08211				Q08211		DHX9
Q09666				Q09666		AHNAK
Q12905				Q12905		ILF2
Q12931				Q12931		TRAP1
Q13011				Q13011		ECH1
Q13423				Q13423		NNT
Q14103				Q14103		HNRNPD
Q14165				Q14165		MLEC
Q14697				Q14697		GANAB
Q6UW68				Q6UW68		TMEM205
Q8NBS9				Q8NBS9		TXNDC5
Q96CS3				Q96CS3		FAF2
Q96RQ3				Q96RQ3		MCCC1
Q99623				Q99623		PHB2
Q9BSJ8				Q9BSJ8		ESYT1
Q9H0U4				Q9H0U4		RAB1B
Q9H9B4				Q9H9B4		SFXN1
Q9HCC0				Q9HCC0		MCCC2
Q9HDC9				Q9HDC9		APMAP
Q9NYU2				Q9NYU2		UGGT1
Q9P035				Q9P035		PTPLAD1
Q9UJZ1				Q9UJZ1		STOML2
Q9Y4L1				Q9Y4L1		HYOU1
Q9Y6C9				Q9Y6C9		MTCH2
A2RRP1	NBAS	O60218	AKR1B10	O14683	P5I11
A5YKK6	CNOT1	P05090	APOD	O14773	TPP1
O00148	DDX39A	P05109	S100A8	O14828	SCAM3
O00154	ACOT7	P06454	PTMA	O15260	SURF4
O00159	MYO1C	P06702	S100A9	O15269	SPTC1
O00186	STXBP3	P07195	LDHB	O75439	MPPB
O00203	AP3B1	P09211	GSTP1	O75947	ATP5H
O00232	PSMD12	P12429	ANXA3	O94874	UFL1
O00299	CLIC1	P14091	CTSE	O95573	ACSL3
O00303	EIF3F	P22061	PCMT1	P00367	DHE3
O00410	IPO5	P30043	BLVRB	P00403	COX2
O00423	EML1	P30838	ALDH3A1	P04040	CATA
O00483	NDUFA4	P31151	S100A7	P06748	NPM
O00487	PSMD14	P51858	HDGF	P08559	ODPA
O00567	NOP56	P59190	RAB15	P08574	CY1
O00571	DDX3X	Q01105	SET	P08754	GNAI3
O00625	PIR	Q13501	SQSTM1	P0DMV9	HS71B
O14579	COPE	Q14914	PTGR1	P10253	LYAG
O14617	AP3D1	Q96HE7	ERO1L	P11177	ODPB
O14654	IRS4	Q9BS26	ERP44	P12270	TPR
O14662	STX16	Q9P0L0	VAPA	P12830	CADH1
O14744	PRMT5	Q9UJ72	ANXA10	P15941	MUC1
O14745	SLC9A3R1			P17066	HSP76
O14818	PSMA7			P20674	COX5A
O14983	ATP2A1			P22570	ADRO
O15144	ARPC2			P22695	QCR2
O15145	ARPC3			P31040	SDHA
O43143	DHX15			P38646	GRP75
O43149	ZZEF1			P43897	EFTS
O43175	PHGDH			P45954	ACDSB
O43242	PSMD3			P48047	ATPO
O43361	ZNF749			P49257	LMAN1
O43497	CACNA1G			P49755	TMEDA
O43592	XPOT			P53597	SUCA
O43684	BUB3			P56134	ATPK
O43708	GSTZ1			P60468	SC61B
O43747	AP1G1			P61586	RHOA
O43795	MYO1B			P62318	SMD3
O60506	SYNCRIP			P63000	RAC1
O60610	DIAPH1			P68133	ACTS
O60711	LPXN			Q00325	MPCP
O60841	EIF5B			Q07065	CKAP4
O60884	DNAJA2			Q13838	DX39B
O75083	WDR1			Q15005	SPCS2
O75131	CPNE3			Q15155	NOMO1
O75223	GGCT			Q15293	RCN1
O75251	NDUFS7			Q16658	FSCN1
O75475	PSIP1			Q16718	NDUA5
O75592	MYCBP2			Q16762	THTR
O75643	SNRNP200			Q53GQ0	DHB12
O75844	ZMPSTE24			Q5VTE0	EF1A3
O75891	ALDH1L1			Q6DD88	ATLA3
O76003	GLRX3			Q86TX2	ACOT1
O94826	TOMM70A			Q8TD06	AGR3
O94973	AP2A2			Q969N2	PIGT
O95292	VAPB			Q96RQ1	ERGI2
O95336	PGLS			Q99878	H2A1J
O95340	PAPSS2			Q9HCN8	SDF2L
O95670	ATP6V1G2			Q9UBS4	DJB11
O95782	AP2A1			Q9UBV2	SE1L1
O95793	STAU1			Q9UJS0	CMC2
O95831	AIFM1			Q9Y315	DEOC
O95833	CLIC3			Q9Y5M8	SRPRB
O96008	TOMM40			Q9Y697	NFS1
P00352	ALDH1A1			Q9Y6N5	SQRD
P00450	CP
P00491	PNP
P00492	HPRT1
P00505	GOT2
P00918	CA2
P01111	NRAS
P01116	KRAS
P02458	COL2A1
P02545	LMNA
P02549	SPTA1
P02786	TFRC
P04350	TUBB4A
P04632	CAPNS1
P05026	ATP1B1
P05141	SLC25A5
P05388	RPLP0
P05787	KRT8
P06396	GSN
P07305	H1F0
P07384	CAPN1
P07437	TUBB
P07737	PFN1
P07741	APRT
P07814	EPRS
P07900	HSP90AA1
P07954	FH
P08107	HSPA1B
P08134	RHOC
P08572	COL4A2
P08670	VIM
P08758	ANXA5
P09110	ACAA1
P09382	LGALS1
P09429	HMGB1
P09467	FBP1
P09525	ANXA4
P09622	DLD
P09651	HNRNPA1
P09874	PARP1
P09960	LTA4H
P09972	ALDOC
P0CG48	UBC
P10412	HIST1H1E
P10768	ESD
P10916	MYL2
P11216	PYGB
P11234	RALB
P11387	TOP1
P11413	G6PD
P11586	MTHFD1
P11766	ADH5
P11940	PABPC1
P12081	HARS
P12814	ACTN1
P12821	ACE
P12956	XRCC6
P13639	EEF2
P13645	KRT10
P13693	TPT1
P14866	HNRNPL
P14868	DARS
P15311	EZR
P15559	NQO1
P15880	RPS2
P15924	DSP
P15954	COX7C
P16401	HIST1H1B
P16402	HIST1H1D
P16403	HIST1H1C
P17096	HMGA1
P17612	PRKACA
P17844	DDX5
P17931	LGALS3
P17980	PSMC3
P18031	PTPN1
P18077	RPL35A
P18085	ARF4
P18124	RPL7
P18206	VCL
P18621	RPL17
P18669	PGAM1
P18754	RCC1
P19338	NCL
P19623	SRM
P20042	EIF2S2
P20336	RAB3A
P20339	RAB5A
P20340	RAB6A
P20618	PSMB1
P20700	LMNB1
P21266	GSTM3
P21333	FLNA
P21399	ACO1
P21817	RYR1
P21980	TGM2
P22102	GART
P22234	PAICS
P23246	SFPQ
P23381	WARS
P23396	RPS3
P23443	RPS6KB1
P23528	CFL1
P24534	EEF1B2
P24928	POLR2A
P25205	MCM3
P25787	PSMA2
P25788	PSMA3
P25789	PSMA4
P25940	COL5A3
P26196	DDX6
P26368	U2AF2
P26583	HMGB2
P26599	PTBP1
P26639	TARS
P26641	EEF1G
P27105	STOM
P27348	YWHAQ
P27635	RPL10
P27695	APEX1
P27708	CAD
P28066	PSMA5
P28070	PSMB4
P28072	PSMB6
P28074	PSMB5
P28330	ACADL
P29373	CRABP2
P29692	EEF1D
P30042	C21orf33
P30044	PRDX5
P30048	PRDX3
P30050	RPL12
P30084	ECHS1
P30085	CMPK1
P30086	PEBP1
P30153	PPP2R1A
P30419	NMT1
P30520	ADSS
P31146	CORO1A
P31930	UQCRC1
P31939	ATIC
P31947	SFN
P31948	STIP1
P31949	S100A11
P32119	PRDX2
P32969	RPL9
P33993	MCM7
P34897	SHMT2
P34931	HSPA1L
P34932	HSPA4
P35030	PRSS3
P35221	CTNNA1
P35232	PHB
P35268	RPL22
P35527	KRT9
P35579	MYH9
P35580	MYH10
P35606	COPB2
P35637	FUS
P35749	MYH11
P36542	ATP5C1
P36578	RPL4
P38606	ATP6V1A
P38919	EIF4A3
P39023	RPL3
P40227	CCT6A
P40429	RPL13A
P41091	EIF2S3
P41250	GARS
P42126	ECI1
P42677	RPS27
P42766	RPL35
P43304	GPD2
P43490	NAMPT
P43686	PSMC4
P45973	CBX5
P46776	RPL27A
P46779	RPL28
P46783	RPS10
P46939	UTRN
P46940	IQGAP1
P47756	CAPZB
P47897	QARS
P47914	RPL29
P47985	UQCRFS1
P48163	ME1
P48165	GJA8
P48444	ARCN1
P49720	PSMB3
P49721	PSMB2
P49902	NT5C2
P50395	GDI2
P50570	DNM2
P50851	LRBA
P50914	RPL14
P50990	CCT8
P50991	CCT4
P51149	RAB7A
P51570	GALK1
P51816	AFF2
P51991	HNRNPA3
P52209	PGD
P52272	HNRNPM
P52565	ARHGDIA
P52597	HNRNPF
P52701	MSH6
P52735	VAV2
P52788	SMS
P52888	THOP1
P52895	AKR1C2
P53007	SLC25A1
P53355	DAPK1
P53396	ACLY
P53602	MVD
P53618	COPB1
P53675	CLTCL1
P54136	RARS
P54578	USP14
P54652	HSPA2
P54819	AK2
P55011	SLC12A2
P55060	CSE1L
P55072	VCP
P55084	HADHB
P55201	BRPF1
P55263	ADK
P55786	NPEPPS
P55884	EIF3B
P56192	MARS
P56537	EIF6
P57735	RAB25
P58546	MTPN
P59998	ARPC4
P60228	EIF3E
P60660	MYL6
P60709	ACTB
P60842	EIF4A1
P60866	RPS20
P60891	PRPS1
P60900	PSMA6
P60981	DSTN
P61019	RAB2A
P61020	RAB5B
P61026	RAB10
P61081	UBE2M
P61106	RAB14
P61158	ACTR3
P61160	ACTR2
P61163	ACTR1A
P61204	ARF3
P61221	ABCE1
P61289	PSME3
P61313	RPL15
P61353	RPL27
P61513	RPL37A
P61970	NUTF2
P61978	HNRNPK
P61981	YWHAG
P62070	RRAS2
P62136	PPP1CA
P62241	RPS8
P62244	RPS15A
P62249	RPS16
P62263	RPS14
P62266	RPS23
P62273	RPS29
P62280	RPS11
P62316	SNRPD2
P62424	RPL7A
P62495	ETF1
P62701	RPS4X
P62750	RPL23A
P62753	RPS6
P62805	HIST4H4
P62826	RAN
P62829	RPL23
P62841	RPS15
P62847	RPS24
P62851	RPS25
P62879	GNB2
P62899	RPL31
P62910	RPL32
P62913	RPL11
P62917	RPL8
P63010	AP2B1
P63162	SNRPN
P63173	RPL38
P63241	EIF5A
P63244	GNB2L1
P67809	YBX1
P68104	EEF1A1
P68371	TUBB4B
P68871	HBB
P78371	CCT2
P78527	PRKDC
P83731	RPL24
P84077	ARF1
P84085	ARF5
P84090	ERH
P84996|Q5JWF2|O95467|P63092	GNAS
Q00341	HDLBP
Q00688	FKBP3
Q00796	SORD
Q01082	SPTBN1
Q01518	CAP1
Q01813	PFKP
Q01844	EWSR1
Q01955	COL4A3
Q02218	OGDH
Q02790	FKBP4
Q02878	RPL6
Q03001	DST
Q03013	GSTM4
Q03164	KMT2A
Q04637	EIF4G1
Q04760	GLO1
Q04917	YWHAH
Q05639	EEF1A2
Q06210	GFPT1
Q06323	PSME1
Q07020	RPL18
Q07666	KHDRBS1
Q07960	ARHGAP1
Q08289	CACNB2
Q08629	SPOCK1
Q08J23	NSUN2
Q09161	NCBP1
Q10567	AP1B1
Q12802	AKAP13
Q12857	NFIA
Q12906	ILF3
Q12955	ANK3
Q13085	ACACA
Q13126	MTAP
Q13148	TARDBP
Q13185	CBX3
Q13200	PSMD2
Q13228	SELENBP1
Q13263	TRIM28
Q13404	UBE2V1
Q13492	PICALM
Q13509	TUBB3
Q13616	CUL1
Q13636	RAB31
Q13724	MOGS
Q13748	TUBA3D
Q13813	SPTAN1
Q13885	TUBB2A
Q14141	SEPT6
Q14152	EIF3A
Q14204	DYNC1H1
Q14258	TRIM25
Q14315	FLNC
Q14532	KRT32
Q14839	CHD4
Q14929	ZNF169
Q14974	KPNB1
Q14980	NUMA1
Q15008	PSMD6
Q15019	SEPT2
Q15029	EFTUD2
Q15075	EEA1
Q15149	PLEC
Q15181	PPA1
Q15185	PTGES3
Q15233	NONO
Q15257	PPP2R4
Q15363	TMED2
Q15366	PCBP2
Q15393	SF3B3
Q15424	SAFB
Q15436	SEC23A
Q15717	ELAVL1
Q15738	NSDHL
Q15758	SLC1A5
Q15907	RAB11B
Q15911	ZFHX3
Q16222	UAP1
Q16401	PSMD5
Q16531	DDB1
Q16543	CDC37
Q16630	CPSF6
Q16719	KYNU
Q16795	NDUFA9
Q16881	TXNRD1
Q16891	IMMT
Q2LD37	KIAA1109
Q4G0P3	HYDIN
Q53GG5	PDLIM3
Q562E7	WDR81
Q562R1	ACTBL2
Q58WW2	DCAF6
Q5CZA5	ZNF805
Q5H9J7	BEX5
Q5JRA6	MIA3
Q5QNW6	HIST2H2BF
Q5SSJ5	HP1BP3
Q5T1R4	HIVEP3
Q5T4S7	UBR4
Q5TAT6	COL13A1
Q5VTR2	RNF20
Q5VYK3	KIAA0368
Q5VZ19	TDRD10
Q5VZE5	NAA35
Q5XKE5	KRT79
Q66LE6	PPP2R2D
Q6NUK1	SLC25A24
Q6P1M3	LLGL2
Q6P2E9	EDC4
Q6P2Q9	PRPF8
Q6P996	PDXDC1
Q6PKG0	LARP1
Q6Q759	SPAG17
Q6R327	RICTOR
Q6UXG2	KIAA1324
Q6ZRS2	SRCAP
Q6ZVF9	GPRIN3
Q71DI3	HIST2H3D
Q71UI9	H2AFV
Q71UM5	RPS27L
Q7KZF4	SND1
Q7L1Q6	BZW1
Q7L5D6	GET4
Q7Z406	MYH14
Q7Z4W1	DCXR
Q7Z5B4	RIC3
Q7Z6Z7	HUWE1
Q7Z794	KRT77
Q7Z7A1	CNTRL
Q86T65	DAAM2
Q86UP2	KTN1
Q86V81	ALYREF
Q86VI3	IQGAP3
Q86VP3	PACS2
Q86VP6	CAND1
Q86VY9	TMEM200A
Q8IUD2	ERC1
Q8IVF2	AHNAK2
Q8IVW8	SPNS2
Q8IYX7	FAM154A
Q8IZC4	RTKN2
Q8IZQ8	MYOCD
Q8N1N0	CLEC4F
Q8N392	ARHGAP18
Q8N442	GUF1
Q8N587	ZNF561
Q8N5K1	CISD2
Q8NBF2	NHLRC2
Q8NC51	SERBP1
Q8NCM8	DYNC2H1
Q8NE71	ABCF1
Q8NF91	SYNE1
Q8NFD5	ARID1B
Q8TAQ2	SMARCC2
Q8TBY0	RBM46
Q8TDC3	BRSK1
Q8TEX9	IPO4
Q8WUM4	PDCD6IP
Q8WZ42	TTN
Q92499	DDX1
Q92522	H1FX
Q92598	HSPH1
Q92604	LPGAT1
Q92608	DOCK2
Q92616	GCN1L1
Q92688	ANP32B
Q92734	TFG
Q92841	DDX17
Q92882	OSTF1
Q92890	UFD1L
Q92896	GLG1
Q92900	UPF1
Q93009	USP7
Q969Q0	RPL36AL
Q96AG4	LRRC59
Q96AX1	VPS33A
Q96CN7	ISOC1
Q96CW1	AP2M1
Q96DG6	CMBL
Q96EK6	GNPNAT1
Q96F07	CYFIP2
Q96F81	DISP1
Q96FJ2	DYNLL2
Q96G03	PGM2
Q96G23	CERS2
Q96G97	BSCL2
Q96GX5	MASTL
Q96HA7	TONSL
Q96JB2	COG3
Q96KK5	HIST1H2AH
Q96KP4	CNDP2
Q96PK6	RBM14
Q96QV6	HIST1H2AA
Q96R06	SPAG5
Q96RV3	PCNX
Q96TA1	FAM129B
Q96TC7	RMDN3
Q99460	PSMD1
Q99497	PARK7
Q99536	VAT1
Q99575	POP1
Q99714	HSD17B10
Q99798	ACO2
Q99832	CCT7
Q99873	PRMT1
Q99880	HIST1H2BL
Q99996	AKAP9
Q9BQ69	MACROD1
Q9BQC6	MRPL57
Q9BQE3	TUBA1C
Q9BQG0	MYBBP1A
Q9BQS8	FYCO1
Q9BRT6	LLPH
Q9BUF5	TUBB6
Q9BUJ2	HNRNPUL1
Q9BXM9	FSD1L
Q9BXT6	MOV10L1
Q9BZC7	ABCA2
Q9C037	TRIM4
Q9GZV4	EIF5A2
Q9H0B3	KIAA1683
Q9H0D6	XRN2
Q9H0R5	GBP3
Q9H2U2	PPA2
Q9H4A5	GOLPH3L
Q9H4D0	CLSTN2
Q9H792	PEAK1
Q9H993	C6orf211
Q9HB71	CACYBP
Q9HCE0	EPG5
Q9HCK8	CHD8
Q9NP72	RAB18
Q9NP73	ALG13
Q9NQC3	RTN4
Q9NQW7	XPNPEP1
Q9NR31	SAR1A
Q9NR45	NANS
Q9NR48	ASH1L
Q9NRD9	DUOX1
Q9NSE4	IARS2
Q9NTK5	OLA1
Q9NU22	MDN1
Q9NUQ9	FAM49B
Q9NVJ2	ARL8B
Q9NVP1	DDX18
Q9NWH9	SLTM
Q9NWT8	AURKAIP1
Q9NY33	DPP3
Q9NZM1	MYOF
Q9NZW5	MPP6
Q9P0J0	NDUFA13
Q9P0S9	TMEM14C
Q9P2D7	DNAH1
Q9P2D8	UNC79
Q9P2E9	RRBP1
Q9P2J5	LARS
Q9P2K5	MYEF2
Q9UBF2	COPG2
Q9UBM7	DHCR7
Q9UBQ7	GRHPR
Q9UBX3	SLC25A10
Q9UDW1	UQCR10
Q9UHD8	SEPT9
Q9UHX1	PUF60
Q9UJ70	NAGK
Q9UKG4	SLC13A4
Q9UKN7	MYO15A
Q9UKN8	GTF3C4
Q9UKV8	AGO2
Q9ULA0	DNPEP
Q9ULC4	MCTS1
Q9ULG6	CCPG1
Q9ULV4	CORO1C
Q9UMS4	PRPF19
Q9UNM6	PSMD13
Q9UNS2	COPS3
Q9UPN3	MACF1
Q9UQD0	SCN8A
Q9Y230	RUVBL2
Q9Y265	RUVBL1
Q9Y277	VDAC3
Q9Y2X3	NOP58
Q9Y2Z9	COQ6
Q9Y305	ACOT9
Q9Y365	STARD10
Q9Y3B3	TMED7
Q9Y3F4	STRAP
Q9Y3I0	RTCB
Q9Y3M8	STARD13
Q9Y3U8	RPL36
Q9Y3X0	CCDC9
Q9Y3Y2	CHTOP
Q9Y490	TLN1
Q9Y512	SAMM50
Q9Y5H6	PCDHA8
Q9Y5S9	RBM8A
Q9Y678	COPG1
Q9Y6B6	SAR1B
Q9Y6Q5	AP1M2
Q9Y6V0	PCLO
Q9Y6X6	MYO16

## Sheet: S3B_Protein Annotation
Supplementary Table S3B. Annotation of AGR2 interactors overlapping in three independent studies.
Uniprot ID	Gene name	Protein abbreviation	Protein name	Annotation (source: www.uniprot.org)	Localization (source: www.uniprot.org)
O95994	AGR2	AGR2	anterior gradient 2	Required for MUC2 post-transcriptional synthesis and secretion. May play a role in the production of mucus by intestinal cells (By similarity). Proto-oncogene that may play a role in cell migration, cell differentiation and cell growth. Promotes cell adhesion (PubMed:23274113).	ER, secreted into extracellular region
P06576	ATP5B	ATPB	ATP synthase, H+ transporting, mitochondrial F1 complex, beta polypeptide	Mitochondrial membrane ATP synthase (F1F0 ATP synthase or Complex V) produces ATP from ADP in the presence of a proton gradient across the membrane which is generated by electron transport complexes of the respiratory chain. F-type ATPases consist of two structural domains, F1 - containing the extramembraneous catalytic core, and F0 - containing the membrane proton channel, linked together by a c…	mitochondria
P07237	P4HB	PDIA1	prolyl 4-hydroxylase, beta polypeptide	This multifunctional protein catalyzes the formation, breakage and rearrangement of disulfide bonds. At the cell surface, seems to act as a reductase that cleaves disulfide bonds of proteins attached to the cell. May therefore cause structural modifications of exofacial proteins. Inside the cell, seems to form/rearrange disulfide bonds of nascent proteins. At high concentrations, functions as a c…	ER, ER lumen, cell membrane
P07355	ANXA2	ANXA2	annexin A2	Calcium-regulated membrane-binding protein whose affinity for calcium is greatly enhanced by anionic phospholipids. It binds two calcium ions with high affinity. May be involved in heat-stress response. Inhibits PCSK9-enhanced LDLR degradation, probably reduces PCSK9 protein levels via a translational mechanism but also competes with LDLR for binding with PCSK9 (PubMed:18799458, PubMed:24808179, …	basement membrane, melanosome
P10599	TXN	THIO	thioredoxin	Participates in various redox reactions through the reversible oxidation of its active center dithiol to a disulfide and catalyzes dithiol-disulfide exchange reactions (PubMed:2176490, PubMed:17182577, PubMed:19032234). Plays a role in the reversible S-nitrosylation of cysteine residues in target proteins, and thereby contributes to the response to intracellular nitric oxide. Nitrosylates the act…	cytoplasm, secreted into extracellular region, nucleus
P11021	HSPA5	GRP78	heat shock 70kDa protein 5 (glucose-regulated protein, 78kDa)	Endoplasmic reticulum chaperone that plays a key role in protein folding and quality control in the endoplasmic reticulum lumen (PubMed:2294010, PubMed:23769672, PubMed:23990668, PubMed:28332555). Involved in the correct folding of proteins and degradation of misfolded proteins via its interaction with DNAJC10/ERdj5, probably to facilitate the release of DNAJC10/ERdj5 from its substrate (By simil…	cytoplasm, ER lumen, cell surface
P23284	PPIB	PPIB	peptidylprolyl isomerase B (cyclophilin B)	PPIase that catalyzes the cis-trans isomerization of proline imidic peptide bonds in oligopeptides and may therefore assist protein folding.	ER lumen
P27824	CANX	CALX	calnexin	Calcium-binding protein that interacts with newly synthesized glycoproteins in the endoplasmic reticulum. It may act in assisting protein assembly and/or in the retention within the ER of unassembled protein subunits. It seems to play a major role in the quality control apparatus of the ER by the retention of incorrectly folded proteins. Associated with partial T-cell antigen receptor complexes t…	ER, ER membrane,
P30040	ERP29	ERP29	endoplasmic reticulum protein 29	Does not seem to be a disulfide isomerase. Plays an important role in the processing of secretory proteins within the endoplasmic reticulum (ER), possibly by participating in the folding of proteins in the ER.	ER
P30101	PDIA3	PDIA3	protein disulfide isomerase family A, member 3	Catalyzes the rearrangement of -S-S- bonds in proteins.	ER, ER lumen
P40926	MDH2	MDHM	malate dehydrogenase, mitochondrial		mitochondria
P62937	PPIA	PPIA	peptidylprolyl isomerase A (cyclophilin A)	Catalyzes the cis-trans isomerization of proline imidic peptide bonds in oligopeptides (PubMed:2001362, PubMed:20676357, PubMed:21245143, PubMed:25678563, PubMed:21593166). Exerts a strong chemotactic effect on leukocytes partly through activation of one of its membrane receptors BSG/CD147, initiating a signaling cascade that culminates in MAPK/ERK activation (PubMed:11943775, PubMed:21245143). A…	cytoplasm, secreted into extracellular region, nucleus
Q13162	PRDX4	PRDX4	peroxiredoxin 4	Thiol-specific peroxidase that catalyzes the reduction of hydrogen peroxide and organic hydroperoxides to water and alcohols, respectively. Plays a role in cell protection against oxidative stress by detoxifying peroxides and as sensor of hydrogen peroxide-mediated signaling events. Regulates the activation of NF-kappa-B in the cytosol by a modulation of I-kappa-B-alpha phosphorylation.	ER, cytoplasm
Q15084	PDIA6	PDIA6	protein disulfide isomerase family A, member 6	May function as a chaperone that inhibits aggregation of misfolded proteins (PubMed:12204115). Negatively regulates the unfolded protein response (UPR) through binding to UPR sensors such as ERN1, which in turn inactivates ERN1 signaling (PubMed:24508390). May also regulate the UPR via the EIF2AK3 UPR sensor (PubMed:24508390). Plays a role in platelet aggregation and activation by agonists such a…	ER, cell membrane

## Sheet: S3C_CPDB analysis
Supplementary Table S3C. GO analysis of AGR2 interactors overlapping in three independent studies in CPDB database.
GO Biological processes	Set size	Candidates contained	p-value	q-value
GO:0034975 protein folding in endoplasmic reticulum	12	4 (33.3%)	8.19e-11	8.6e-09
GO:0070887 cellular response to chemical stimulus	3189	12 (0.4%)	2.35e-08	1.23e-06
GO:0033554 cellular response to stress	2065	10 (0.5%)	1.16e-07	4.06e-06
GO:0030968 endoplasmic reticulum unfolded protein response	128	4 (3.1%)	1.68e-06	4.42e-05
GO:0043900 regulation of multi-organism process	431	5 (1.2%)	8.74e-06	0.000184
GO:0035966 response to topologically incorrect protein	207	4 (1.9%)	1.13e-05	0.000199
GO:0036473 cell death in response to oxidative stress	81	3 (3.7%)	2.43e-05	0.000364
GO:0010033 response to organic substance	3181	9 (0.3%)	7.33e-05	0.000962
GO:1901564 organonitrogen compound metabolic process	7085	12 (0.2%)	0.000204	0.0022
GO:0006979 response to oxidative stress	438	4 (0.9%)	0.00021	0.0022
GO:0045454 cell redox homeostasis	43	2 (4.7%)	0.000425	0.00405
GO:0044403 symbiont process	1002	5 (0.5%)	0.00048	0.0042
GO:0097190 apoptotic signaling pathway	576	4 (0.7%)	0.000595	0.0048
GO:0006984 ER-nucleus signaling pathway	53	2 (3.8%)	0.000646	0.00484
GO:0061077 chaperone-mediated protein folding	64	2 (3.2%)	0.000911	0.00598
GO:0032507 maintenance of protein location in cell	63	2 (3.2%)	0.000911	0.00598
GO Molecular functions
GO:0003756 protein disulfide isomerase activity	21	4 (19.0%)	9.87e-10	2.47e-08
GO:0016860 intramolecular oxidoreductase activity	53	4 (7.5%)	4.76e-08	5.96e-07
GO:0016667 oxidoreductase activity, acting on a sulfur group of donors	59	4 (6.8%)	7.39e-08	6.16e-07
GO:0051082 unfolded protein binding	121	4 (3.3%)	1.34e-06	8.4e-06
GO:0016018 cyclosporin A binding	24	2 (8.3%)	0.000131	0.000654
GO:0050839 cell adhesion molecule binding	516	4 (0.8%)	0.000392	0.00163
GO:0003755 peptidyl-prolyl cis-trans isomerase activity	46	2 (4.4%)	0.000465	0.00165
GO:0016859 cis-trans isomerase activity	49	2 (4.2%)	0.00053	0.00165
